# Supplementary material for: 16S rRNA Sequencing Analysis Uncovers Dose-Dependent Cupric Chloride Effects on Silkworm Gut Microbiome Composition and Diversity
Source: Animals (Basel). 2024 Dec 17;14(24):3634. doi: 10.3390/ani14243634 (PMC11672621; doi:10.3390/ani14243634)
Supplement: Supplementary file 1 [file animals-14-03634-s001.zip › Table S10.xlsx]

## Sheet: PICRUSt2.KEGG.Level1_PCoA.bray_
Sample	PCoA1	PCoA2	PCoA3	PCoA4	PCoA5	PCoA6	PCoA7	PCoA8	PCoA9	PCoA10	PCoA11	PCoA12
CMK_1	0.0130444	0.0152662	0.0171325	-0.000157411	0.00162671	-0.000970155	-0.000704199	0.000128895	6.50969e-06	7.83022e-06	-1.7567e-05	-8.02154e-06
CMK_2	-0.0139626	-0.00488778	0.00573453	-0.00121174	-0.00035998	-0.000527924	0.000648148	6.55388e-05	-1.38882e-06	0.000372233	0.000185583	0.000186377
CMK_3	-0.0107943	-0.00175505	0.000786164	-0.00321836	-0.00106834	0.000100335	-0.00114609	-1.46342e-05	0.000367915	0.000347191	-0.000330066	9.81982e-05
CMK_4	-0.0140601	-0.00484892	0.00489019	-0.000970314	-0.000430008	0.000100702	0.000293572	-0.00031149	0.000117733	-0.000245594	0.000171799	5.40202e-05
CMK_5	-0.00933048	-0.00160807	0.00133125	-0.00306496	-0.00113509	-0.000843285	-5.28665e-05	0.000143972	-9.84583e-05	-0.000393001	0.00027073	-6.1814e-05
CMK_6	-0.00660159	0.00146201	-0.00272339	-0.00101611	0.000157438	0.000422766	0.000727711	0.00103796	0.000394039	-0.000441124	-0.00024212	1.30172e-05
CMK_7	-0.00455643	0.00570277	-0.0047089	-0.00170938	0.0016359	0.00141733	0.000429518	0.000782102	-0.000277592	0.000443054	0.000126876	-8.85319e-05
CMF_1	0.0032494	0.00837076	-0.000419356	0.0029854	-0.00101482	0.00249226	-2.56697e-05	-0.00037065	0.000298319	-0.000154055	-7.13073e-05	1.33303e-05
CMF_2	0.00256104	0.00352749	-0.00714898	0.00346948	0.0015924	-0.00425433	-0.00149774	6.17667e-05	2.75736e-07	5.68932e-05	-1.80714e-05	4.90414e-06
CMF_3	-0.000828142	0.0111716	-0.00637028	0.00133675	-0.00238741	-0.000709721	0.0012894	-0.000190148	0.000371517	0.000298825	7.43898e-05	-0.000115664
CMF_4	-0.0129325	-0.00372294	0.00338722	-0.00209299	-0.000433172	0.000318971	-0.00101662	-0.000365071	0.000150829	2.24676e-05	0.000107918	-0.000192685
CMF_5	-0.0039879	0.00346413	-0.00416068	-0.000755427	0.00141583	0.000240356	-0.00018154	-0.00102109	-0.000259877	-9.59318e-05	-0.00023827	-1.6861e-05
CMF_6	-0.0139144	-0.00502778	0.00585329	-0.00107256	-0.000465185	-0.000518875	0.00124159	5.66648e-05	-0.000502464	3.41637e-05	-0.000329192	-9.54521e-05
CMF_7	-0.00541724	0.00569507	-0.00530051	-0.00217563	0.00187086	0.000375793	0.00107603	-0.000499525	4.05276e-05	-6.20477e-05	0.000164604	9.75128e-05
CME_1	0.0261072	-0.00458309	0.000404366	-0.000169851	0.00333146	-0.000873415	0.00188648	-0.000105659	8.45461e-05	-5.12137e-05	-3.65416e-05	7.98493e-06
CME_2	-0.012644	-0.0131668	0.00136307	0.0116849	0.000548109	0.000631181	0.000147755	7.29472e-05	-3.04144e-05	2.91265e-05	1.04928e-05	-2.5507e-06
CME_3	0.0162714	-0.016083	-0.00496243	-0.00453594	0.00103522	0.00203635	-0.000999632	1.2464e-05	-3.98132e-05	4.96036e-05	-6.14478e-06	-3.22739e-06
CME_4	0.0199375	-0.0106907	-0.00127952	-0.00134164	-0.00320104	-0.00307472	0.000118812	3.2281e-05	1.68414e-05	-3.02744e-05	1.6022e-05	-1.19519e-06
CME_5	0.0304414	0.000330949	0.00341998	0.00243445	-0.00259289	0.00235792	-0.000180844	2.60416e-06	-0.000119242	8.57863e-05	4.19223e-05	3.74061e-06
CME_6	-0.00113705	0.000303105	-0.00151758	0.000970169	0.00229494	0.00095028	-0.00152034	0.000271154	6.11635e-05	-8.59224e-05	0.000123373	-7.01947e-06
CME_7	-0.0014455	0.0110801	-0.0057109	0.000611211	-0.00242093	0.000328179	-0.000533468	0.000209917	-0.000580966	-0.000188011	-4.42974e-06	0.000113938
