# Supplementary material for: 16S rRNA Sequencing Analysis Uncovers Dose-Dependent Cupric Chloride Effects on Silkworm Gut Microbiome Composition and Diversity
Source: Animals (Basel). 2024 Dec 17;14(24):3634. doi: 10.3390/ani14243634 (PMC11672621; doi:10.3390/ani14243634)
Supplement: Supplementary file 1 [file animals-14-03634-s001.zip › Table S11.xlsx]

## Sheet: Sheet1
Function	CMK_1	CMK_2	CMK_3	CMK_4	CMK_5	CMK_6	CMK_7	CME_1	CME_2	CME_3	CME_4	CME_5	CME_6	CME_7
Protein families: genetic information processing	0.133534	0.140312	0.140904	0.140706	0.140903	0.141938	0.141867	0.151215	0.149518	0.160777	0.154662	0.147298	0.142749	0.141959
Protein families: signaling and cellular processes	0.133212	0.144379	0.14085	0.144094	0.140384	0.137269	0.134536	0.127562	0.14288	0.122465	0.127633	0.126969	0.136781	0.13129
Carbohydrate metabolism	0.0762002	0.0737632	0.0746518	0.074009	0.0749467	0.0765487	0.0764608	0.0852027	0.0759098	0.0838453	0.0836701	0.0866725	0.0804017	0.077192
Amino acid metabolism	0.0827287	0.0725774	0.0741652	0.0724891	0.0744321	0.075402	0.0769121	0.0744368	0.0686608	0.069425	0.0729379	0.0755606	0.0746989	0.0784137
Protein families: metabolism	0.0569891	0.0605755	0.0609273	0.0606934	0.0607728	0.0611122	0.0615041	0.0596215	0.0610469	0.0596571	0.0596644	0.0578468	0.0605339	0.0618984
Metabolism of cofactors and vitamins	0.0389149	0.0411544	0.0415833	0.0412051	0.0415277	0.041849	0.042336	0.042936	0.0393601	0.0405877	0.0425271	0.0419802	0.0420561	0.042701
Energy metabolism	0.0395446	0.0349608	0.035456	0.0349818	0.0357283	0.0360643	0.0363662	0.0428569	0.0347997	0.0419908	0.0423913	0.0425026	0.0370296	0.0368364
Poorly characterized	0.02856	0.0324	0.032812	0.0324468	0.0326278	0.0328718	0.0334178	0.0229174	0.0311435	0.0227316	0.0231408	0.0233552	0.0317871	0.0336823
Signal transduction	0.0305197	0.0325064	0.0315894	0.032396	0.0314291	0.0302576	0.0298996	0.024909	0.0308256	0.024138	0.0251092	0.0250096	0.0295179	0.0291949
Unclassified: metabolism	0.0271342	0.0283061	0.0284443	0.0283067	0.0283652	0.0285549	0.0286687	0.023663	0.0271954	0.0229205	0.0236964	0.024137	0.0278273	0.0288455
Lipid metabolism	0.0267265	0.0242913	0.0245973	0.0242631	0.0245786	0.024632	0.0251005	0.021511	0.0233818	0.021668	0.0210974	0.0221444	0.0241014	0.025456
Membrane transport	0.030123	0.0222131	0.0217021	0.0221643	0.0222014	0.0220819	0.0207597	0.0314408	0.0251803	0.0317949	0.0307881	0.0321585	0.0242214	0.0201099
Translation	0.0217932	0.0217185	0.0221269	0.0218531	0.0221816	0.022823	0.0228702	0.0285618	0.0247852	0.032191	0.0294819	0.0279387	0.0233934	0.0231947
Replication and repair	0.0217894	0.0225005	0.0228609	0.0225962	0.0228356	0.0233403	0.0234906	0.0249672	0.0244661	0.0272041	0.025412	0.0243432	0.023254	0.0237579
Nucleotide metabolism	0.0205817	0.0198662	0.0201789	0.0199351	0.020273	0.0206883	0.0207101	0.0233976	0.0214056	0.0252942	0.0236127	0.0233434	0.0209294	0.0208965
Cellular community - prokaryotes	0.0246981	0.0196636	0.019202	0.0195524	0.0194826	0.0187244	0.0181693	0.0240819	0.0194587	0.0212412	0.0232948	0.0240891	0.0188146	0.017489
Xenobiotics biodegradation and metabolism	0.0210526	0.0171208	0.0167184	0.0169046	0.016784	0.016154	0.0162201	0.0176227	0.0160299	0.017289	0.0166362	0.0197331	0.0162126	0.0160986
Glycan biosynthesis and metabolism	0.0143001	0.0161206	0.0163403	0.0161705	0.0162447	0.0165089	0.0166852	0.0157856	0.0160785	0.0151864	0.0157456	0.0150541	0.0161572	0.0168033
Biosynthesis of other secondary metabolites	0.0142579	0.0159403	0.0162505	0.0159748	0.0160923	0.0165043	0.0168153	0.0141345	0.0145863	0.0132422	0.0139203	0.0140911	0.0159576	0.0171406
Metabolism of other amino acids	0.0167747	0.0140757	0.0142313	0.0140501	0.0143047	0.014323	0.014529	0.0145793	0.0138903	0.014349	0.0142392	0.015199	0.0144777	0.0147487
Unclassified: signaling and cellular processes	0.0121304	0.01428	0.0143178	0.0142901	0.0143403	0.0143658	0.0143539	0.011152	0.0137846	0.0115165	0.0115472	0.0107903	0.01351	0.0143372
Folding sorting and degradation	0.0109058	0.0112913	0.0115016	0.0113436	0.0115356	0.0117621	0.0118641	0.0134231	0.0118806	0.0140502	0.0135608	0.0132126	0.0120162	0.0119984
Drug resistance: antimicrobial	0.00884253	0.0124512	0.0122851	0.012461	0.0120888	0.0119976	0.0119918	0.00783328	0.0119175	0.00807333	0.00806241	0.00757967	0.0113371	0.0118753
Cell motility	0.0110449	0.0115781	0.0108858	0.011465	0.0109163	0.0101414	0.00962654	0.0106081	0.0103328	0.00892603	0.0105679	0.0104972	0.0100054	0.00893846
Neurodegenerative disease	0.00992463	0.0106081	0.010317	0.0105289	0.0101915	0.00983304	0.00986762	0.00778104	0.00949265	0.00845414	0.00818866	0.0083013	0.0093572	0.00975629
Metabolism of terpenoids and polyketides	0.0108853	0.00919621	0.00936023	0.00918147	0.00939829	0.00948836	0.00966572	0.0100166	0.00898733	0.00989526	0.00972441	0.0103149	0.00969163	0.00985098
Infectious disease: bacterial	0.00721336	0.00838104	0.00822002	0.00836554	0.00814648	0.00801419	0.0079995	0.00685391	0.00815751	0.00735022	0.00709044	0.00703412	0.00794985	0.00794086
Unclassified: genetic information processing	0.00871621	0.00666049	0.00682649	0.00665679	0.00694078	0.00705505	0.00712568	0.00868797	0.00690568	0.0107651	0.00885162	0.00875151	0.00699933	0.00731832
Cancer: overview	0.00655663	0.00783871	0.0076168	0.00781322	0.00752907	0.0072947	0.0072692	0.00604994	0.0075694	0.00617217	0.00615455	0.00617542	0.00712486	0.00714575
Endocrine system	0.00770148	0.00694932	0.00705291	0.0069577	0.00705766	0.00708198	0.00720138	0.00688863	0.00685237	0.00653525	0.00665114	0.00668074	0.00698965	0.00726529
Cell growth and death	0.00756978	0.00637621	0.00642392	0.00634687	0.00646982	0.00656469	0.00659772	0.0081089	0.00643282	0.00866923	0.00795034	0.00870188	0.00671131	0.00669614
Aging	0.00628495	0.00730285	0.00719909	0.00728541	0.00709862	0.00693229	0.00702898	0.0045147	0.00669723	0.00448565	0.00455297	0.00464801	0.00667001	0.0070241
Transport and catabolism	0.00494978	0.00440606	0.00456157	0.0044077	0.00454073	0.00461135	0.00479637	0.00266799	0.00400658	0.00242674	0.00264353	0.00269802	0.00428399	0.00494048
Drug resistance: antineoplastic	0.00332869	0.00346132	0.00337912	0.00344264	0.00335175	0.00325932	0.00325643	0.00286925	0.00323744	0.00292484	0.00291639	0.00293386	0.00316531	0.0032175
Cardiovascular disease	0.0027078	0.00356973	0.00340891	0.00355006	0.00333569	0.00318262	0.00315164	0.00220044	0.00320372	0.0022307	0.0023245	0.0022559	0.00304019	0.00306175
Infectious disease: viral	0.00374756	0.00292936	0.00291232	0.00289027	0.00291005	0.00294394	0.00296272	0.00298669	0.00261992	0.00319997	0.00331855	0.00354338	0.00285342	0.00305202
Environmental adaptation	0.0035311	0.00307673	0.0030291	0.00305948	0.00303328	0.00292935	0.00293102	0.00293143	0.00287904	0.00312487	0.0028974	0.00300301	0.00286587	0.00287959
Cancer: specific types	0.00266121	0.00305286	0.00291114	0.00302543	0.00286245	0.0027058	0.00269064	0.00192137	0.00267217	0.00200197	0.00196915	0.00214204	0.0025791	0.00262139
Digestive system	0.00311925	0.00240073	0.00255828	0.00240168	0.00257412	0.00265806	0.00281569	0.0016208	0.00223078	0.00140093	0.00165929	0.00159153	0.0024597	0.00296577
Immune system	0.00191403	0.0028341	0.00275349	0.00283528	0.00269286	0.00262561	0.00260309	0.00162787	0.00255793	0.00168411	0.00178243	0.00148854	0.00249091	0.00253975
Endocrine and metabolic disease	0.00211274	0.00208303	0.00207803	0.00208007	0.00208074	0.00207534	0.00207709	0.00256241	0.00207293	0.00269032	0.00251821	0.0026077	0.00211473	0.00206915
Nervous system	0.00104113	0.00110103	0.00111971	0.00110026	0.00113161	0.00117684	0.00116684	0.00149246	0.00111851	0.00145846	0.0014127	0.00170987	0.00125725	0.00117695
Infectious disease: parasitic	0.00094173	0.00121057	0.00120676	0.00120633	0.00118542	0.00119023	0.00121428	0.000669024	0.00112026	0.000703974	0.000718395	0.000749413	0.00110767	0.00122508
Transcription	0.00103908	0.00096243	0.000967339	0.000969452	0.000975933	0.00100175	0.000978166	0.00141088	0.00119534	0.001614	0.00156538	0.00143057	0.00106477	0.000983541
Immune disease	0.000398891	0.000417222	0.000414838	0.000418956	0.000414642	0.000410868	0.000404869	0.000349282	0.000449789	0.000317477	0.000357305	0.000308307	0.000414831	0.000395744
Circulatory system	0.000399783	0.000435276	0.000401385	0.000428671	0.0003976	0.000355485	0.000341299	0.000466804	0.000385853	0.00054878	0.00045946	0.000480508	0.00033739	0.000310535
Development and regeneration	0.000273088	0.000402082	0.00039491	0.000401532	0.000384923	0.000372779	0.000379086	0.000197314	0.000355245	0.000204159	0.000219471	0.000150949	0.000334225	0.000374385
Excretory system	0.000489846	0.000145606	0.000167649	0.000145466	0.000181584	0.000182857	0.000197547	0.000285341	0.00013992	0.000199403	0.000289316	0.000230684	0.000177963	0.000216904
Not included in regular maps	0.000133358	0.000147209	0.000135175	0.000145115	0.000134314	0.000129333	0.000117315	0.000232676	0.000134008	0.000175798	0.000230966	0.000228357	0.00013046	0.000105978
Substance dependence	3.87017e-07	5.52538e-06	2.32805e-06	4.21788e-06	4.11385e-06	7.36063e-06	5.10948e-06	0.000178661	4.81909e-06	0.000193517	0.000126931	0.00031191	5.79774e-05	7.33402e-06
Cellular community - eukaryotes	0	1.18698e-08	0	0	3.59288e-08	1.50176e-06	1.27101e-08	6.40444e-06	1.19392e-06	7.26988e-06	2.00454e-05	1.53694e-05	0	2.86237e-07
Signaling molecules and interaction	0	0	0	0	1.79644e-08	4.24263e-07	0	2.21868e-06	1.57742e-06	2.28226e-06	7.11937e-06	6.3005e-06	0	2.54433e-08
