# Supplementary material for: 16S rRNA Sequencing Analysis Uncovers Dose-Dependent Cupric Chloride Effects on Silkworm Gut Microbiome Composition and Diversity
Source: Animals (Basel). 2024 Dec 17;14(24):3634. doi: 10.3390/ani14243634 (PMC11672621; doi:10.3390/ani14243634)
Supplement: Supplementary file 1 [file animals-14-03634-s001.zip › Table S13.xlsx]

## Sheet: Sheet1
function	CMK_1	CMK_2	CMK_3	CMK_4	CMK_5	CMK_6	CMK_7	CMF_1	CMF_2	CMF_3	CMF_4	CMF_5	CMF_6	CMF_7	CME_1	CME_2	CME_3	CME_4	CME_5	CME_6	CME_7
Group	CMK	CMK	CMK	CMK	CMK	CMK	CMK	CMF	CMF	CMF	CMF	CMF	CMF	CMF	CME	CME	CME	CME	CME	CME	CME
1CMET2-PWY: N10-formyl-tetrahydrofolate biosynthesis|Acetobacter	0.0	0.0	0.0	0.0	0.0	0.0	3.0	9.0	0.0	0.0	0.0	0.0	0.0	0.0	122.0	0.0	516.5	120.0	200.0	0.0	0.0
1CMET2-PWY: N10-formyl-tetrahydrofolate biosynthesis|Acidibacter	0.0	0.0	0.0	0.0	0.0	0.0	0.0	0.0	0.0	0.0	0.0	0.0	0.0	0.0	0.0	0.0	4.0	3.0	104.0	3.0	0.0
1CMET2-PWY: N10-formyl-tetrahydrofolate biosynthesis|Acidovorax	3.0	14.0	15.0	18.0	72.0	22.0	43.0	23.0	12.0	7.0	31.0	4.0	45.0	19.0	138.0	47.0	95.0	307.0	128.0	9.0	56.0
1CMET2-PWY: N10-formyl-tetrahydrofolate biosynthesis|Acinetobacter	1.0	2.0	7.0	4.25	15.0	1.0	9.33	14.0	10.66	3.42	9.0	10.0	9.0	14.75	1.33	13.25	4.33	9.67	1.92	40.87	10.33
1CMET2-PWY: N10-formyl-tetrahydrofolate biosynthesis|Actinomadura	0.0	0.0	0.0	0.0	0.0	0.0	0.0	0.0	0.0	0.0	0.0	0.0	0.0	0.0	25.0	0.0	35.0	2.0	0.0	0.0	0.0
1CMET2-PWY: N10-formyl-tetrahydrofolate biosynthesis|Actinomyces	0.0	0.0	0.0	0.0	0.0	0.0	0.0	0.0	0.0	0.0	0.0	0.0	0.0	0.0	139.0	0.0	48.0	101.0	6.0	0.0	0.0
1CMET2-PWY: N10-formyl-tetrahydrofolate biosynthesis|Actinophytocola	0.0	0.0	0.0	0.0	0.0	0.0	0.0	0.0	0.0	0.0	0.0	0.0	0.0	0.0	40.0	0.0	0.0	34.0	0.0	0.0	0.0
1CMET2-PWY: N10-formyl-tetrahydrofolate biosynthesis|Actinoplanes	0.0	0.0	0.0	1.0	0.0	0.0	0.0	0.0	0.0	0.0	0.0	0.0	0.0	0.0	0.0	0.0	3.0	0.0	0.0	48.0	0.0
1CMET2-PWY: N10-formyl-tetrahydrofolate biosynthesis|Adhaeribacter	0.0	0.0	0.0	0.0	0.0	0.0	0.0	0.0	0.0	65.0	0.0	0.0	0.0	0.0	50.0	0.0	20.0	0.0	0.0	0.0	0.0
1CMET2-PWY: N10-formyl-tetrahydrofolate biosynthesis|Aeromicrobium	0.0	0.0	0.0	0.0	0.0	0.0	0.0	0.0	0.0	0.0	0.0	0.0	0.0	0.0	90.0	0.0	46.0	0.0	56.0	0.0	0.0
1CMET2-PWY: N10-formyl-tetrahydrofolate biosynthesis|Aeromonas	0.0	3.0	3.0	14.0	1.0	5.0	11.0	8.0	133.0	17.0	8.0	21.0	8.0	63.0	0.0	5.0	0.0	0.0	0.0	7.0	1.0
1CMET2-PWY: N10-formyl-tetrahydrofolate biosynthesis|Agathobacter	0.0	0.0	0.0	0.0	0.0	0.0	0.0	0.0	0.0	0.0	0.0	0.0	0.0	0.0	50.0	0.0	0.0	0.0	0.0	0.0	0.0
1CMET2-PWY: N10-formyl-tetrahydrofolate biosynthesis|Agromyces	0.0	0.0	0.0	0.0	0.0	0.0	0.0	0.0	0.0	0.0	0.0	0.0	0.0	0.0	3.0	0.0	0.0	0.0	94.0	0.0	0.0
1CMET2-PWY: N10-formyl-tetrahydrofolate biosynthesis|Akkermansia	0.0	0.33	0.0	0.0	0.67	3.67	1.33	8.0	0.33	0.0	4.67	7.0	0.0	0.0	0.67	0.0	5.0	0.0	0.0	0.33	0.0
1CMET2-PWY: N10-formyl-tetrahydrofolate biosynthesis|Altererythrobacter	0.0	0.0	0.0	6.0	0.0	0.0	0.0	0.0	0.0	0.0	0.0	0.0	0.0	0.0	0.0	0.0	0.0	0.0	0.0	101.0	0.0
1CMET2-PWY: N10-formyl-tetrahydrofolate biosynthesis|Aminobacter	0.0	0.0	0.0	0.0	0.0	0.0	0.0	0.0	0.0	0.0	0.0	0.0	0.0	0.0	34.0	0.0	90.0	62.0	35.0	0.0	0.0
1CMET2-PWY: N10-formyl-tetrahydrofolate biosynthesis|Anoxybacillus	0.0	0.0	0.0	0.0	0.0	0.0	0.0	0.0	0.0	0.0	0.0	0.0	0.0	0.0	0.0	0.43	0.0	5.29	0.0	4.57	0.0
1CMET2-PWY: N10-formyl-tetrahydrofolate biosynthesis|Aquabacterium	0.0	0.0	6.0	0.0	0.0	8.0	1.0	0.0	6.0	7.0	0.0	0.0	31.0	0.0	55.0	0.0	0.0	0.0	0.0	0.0	0.0
1CMET2-PWY: N10-formyl-tetrahydrofolate biosynthesis|Aquicella	0.0	0.0	0.0	1.0	0.0	0.0	0.0	0.0	0.0	0.0	0.0	0.0	0.0	0.0	0.0	0.0	0.0	0.0	0.0	81.0	0.0
1CMET2-PWY: N10-formyl-tetrahydrofolate biosynthesis|Arthrobacter	0.0	15.0	43.0	1.0	17.0	34.0	94.0	20.0	47.0	4.0	12.0	83.0	15.0	25.0	138.0	29.0	46.0	176.0	22.0	16.0	0.0
1CMET2-PWY: N10-formyl-tetrahydrofolate biosynthesis|Ascidiaceihabitans	0.0	0.0	0.0	0.0	5.0	29.0	0.0	0.0	7.0	0.0	0.0	39.0	0.0	0.0	0.0	0.0	0.0	0.0	0.0	0.0	2.0
1CMET2-PWY: N10-formyl-tetrahydrofolate biosynthesis|Bacillus	15.0	4.0	5.0	20.0	262.0	15.0	12.0	21.0	338.0	45.0	0.0	4.0	407.0	9.0	465.0	3.0	287.0	444.0	543.0	198.0	13.0
1CMET2-PWY: N10-formyl-tetrahydrofolate biosynthesis|Bacteroides	0.0	0.0	0.0	0.0	2.0	0.0	0.0	0.0	7.0	0.0	0.0	4.0	0.0	0.0	0.0	0.0	14.0	24.0	0.0	0.0	0.0
1CMET2-PWY: N10-formyl-tetrahydrofolate biosynthesis|Bifidobacterium	0.0	1.0	5.0	11.0	0.0	55.5	72.0	8.0	16.0	0.0	5.0	0.0	0.0	38.0	0.0	34.0	0.0	6.0	0.0	23.0	3.0
1CMET2-PWY: N10-formyl-tetrahydrofolate biosynthesis|Blastococcus	0.0	2.0	7.0	0.0	15.0	2.0	6.0	9.0	14.0	10.0	0.0	10.0	4.0	6.0	466.0	7.0	292.0	182.0	496.0	11.0	20.0
1CMET2-PWY: N10-formyl-tetrahydrofolate biosynthesis|Blautia	0.0	0.0	1.0	7.0	0.0	10.0	58.0	0.0	0.0	0.0	0.0	16.0	0.0	0.0	105.0	0.0	78.0	94.0	135.0	6.0	23.0
1CMET2-PWY: N10-formyl-tetrahydrofolate biosynthesis|Bradyrhizobium	0.0	16.0	10.0	6.0	21.0	7.0	55.0	0.0	9.0	18.0	4.0	15.0	36.0	5.0	0.0	26.0	163.0	9.0	38.0	211.0	0.0
1CMET2-PWY: N10-formyl-tetrahydrofolate biosynthesis|Brevundimonas	0.0	0.0	12.0	0.0	0.0	0.0	4.0	6.0	3.0	6.0	4.0	12.0	2.0	0.0	0.0	0.0	0.0	0.0	51.0	13.0	0.0
1CMET2-PWY: N10-formyl-tetrahydrofolate biosynthesis|Bryobacter	0.0	0.0	0.0	0.0	0.0	0.0	0.0	0.0	0.0	0.0	0.0	0.0	0.0	0.0	36.0	0.0	0.0	19.0	0.0	0.0	0.0
1CMET2-PWY: N10-formyl-tetrahydrofolate biosynthesis|Caldicoprobacter	0.0	0.0	0.0	0.0	0.0	0.0	0.0	0.0	0.0	0.0	0.0	0.0	0.0	0.0	46.0	0.0	15.0	164.0	0.0	0.0	0.0
1CMET2-PWY: N10-formyl-tetrahydrofolate biosynthesis|Caulobacter	0.0	11.0	13.0	19.0	22.0	5.0	49.0	5.0	0.0	9.0	10.0	0.0	0.0	0.0	6.0	17.0	3.0	3.0	0.0	9.0	15.0
1CMET2-PWY: N10-formyl-tetrahydrofolate biosynthesis|Cellulomonas	0.0	0.0	0.0	0.0	0.0	0.0	0.0	0.0	0.0	0.0	0.0	0.0	0.0	0.0	15.0	0.0	0.0	35.0	0.0	0.0	0.0
1CMET2-PWY: N10-formyl-tetrahydrofolate biosynthesis|Chryseobacterium	23295.0	20978.0	23719.0	21115.0	23136.0	22580.0	26246.0	24005.0	19121.0	27154.0	22297.0	23763.0	20953.0	27361.0	1628.0	15103.0	675.0	1970.0	580.0	14528.0	28551.0
1CMET2-PWY: N10-formyl-tetrahydrofolate biosynthesis|Cloacibacterium	0.0	0.0	0.0	1.0	0.0	0.0	0.0	0.0	0.0	0.0	0.0	0.0	0.0	0.0	0.0	0.0	0.0	0.0	0.0	60.0	0.0
1CMET2-PWY: N10-formyl-tetrahydrofolate biosynthesis|Colidextribacter	0.0	0.0	0.0	2.0	0.0	0.0	16.0	0.0	11.0	0.0	3.0	35.0	0.0	0.0	70.0	0.0	157.0	136.0	33.0	0.0	0.0
1CMET2-PWY: N10-formyl-tetrahydrofolate biosynthesis|Collimonas	0.0	161.0	184.0	218.0	173.0	158.0	114.0	154.0	38.0	144.0	148.0	169.0	175.0	40.0	0.0	56.0	0.0	0.0	0.0	51.0	122.0
1CMET2-PWY: N10-formyl-tetrahydrofolate biosynthesis|Collinsella	0.0	0.0	0.0	0.5	0.0	19.0	36.0	9.5	12.5	0.0	0.5	0.0	0.0	0.0	20.5	0.0	1.5	46.0	0.0	0.0	0.0
1CMET2-PWY: N10-formyl-tetrahydrofolate biosynthesis|Comamonas	0.0	0.0	0.0	0.0	0.0	0.0	0.0	0.0	0.0	0.0	0.0	0.0	0.0	0.0	14.0	0.0	23.0	20.0	0.0	0.0	0.0
1CMET2-PWY: N10-formyl-tetrahydrofolate biosynthesis|Commensalibacter	0.0	0.0	0.0	2.0	0.0	0.0	0.0	0.0	0.0	0.0	0.0	0.0	0.0	0.0	5.5	0.0	1.0	47.0	90.5	0.0	0.0
1CMET2-PWY: N10-formyl-tetrahydrofolate biosynthesis|Conexibacter	0.0	0.0	0.0	0.0	0.0	0.0	0.0	0.0	0.0	0.0	0.0	0.0	0.0	0.0	56.0	0.0	2.0	60.0	64.0	0.0	0.0
1CMET2-PWY: N10-formyl-tetrahydrofolate biosynthesis|Corynebacterium	5.5	0.75	4.0	16.5	19.0	18.0	1.5	113.25	75.25	17.5	9.75	7.25	2.0	32.25	0.0	18.5	0.0	0.0	0.0	251.5	3.75
1CMET2-PWY: N10-formyl-tetrahydrofolate biosynthesis|Crossiella	0.0	0.0	0.0	0.0	0.0	0.0	0.0	0.0	0.0	0.0	0.0	0.0	0.0	0.0	15.0	0.0	31.0	12.0	106.0	0.0	0.0
1CMET2-PWY: N10-formyl-tetrahydrofolate biosynthesis|Curvibacter	0.0	0.0	0.0	0.0	0.0	0.0	0.0	0.0	0.0	0.0	0.0	0.0	0.0	0.0	199.0	0.0	133.0	307.0	78.0	0.0	0.0
1CMET2-PWY: N10-formyl-tetrahydrofolate biosynthesis|Cutibacterium	8.0	0.0	23.0	41.0	49.0	53.0	37.0	250.0	259.0	44.0	37.0	53.0	20.0	51.0	20.0	87.0	14.0	57.0	17.0	482.0	15.0
1CMET2-PWY: N10-formyl-tetrahydrofolate biosynthesis|Defluviitoga	10.33	6.0	2.0	3.33	16.0	8.33	4.33	4.0	1.33	8.0	1.33	9.33	1.33	0.0	164.0	6.0	111.0	177.0	29.33	0.0	0.67
1CMET2-PWY: N10-formyl-tetrahydrofolate biosynthesis|Dehalobacter	0.0	0.0	0.0	0.0	0.0	0.0	0.0	0.0	0.75	0.0	0.0	0.0	0.0	0.0	75.5	0.0	31.75	49.75	14.25	0.0	0.0
1CMET2-PWY: N10-formyl-tetrahydrofolate biosynthesis|Delftia	21889.0	782.0	1034.0	612.0	1607.0	837.0	1010.0	687.0	834.0	835.0	879.0	930.0	741.0	956.0	75.0	845.0	304.0	41.0	101.0	415.0	1231.0
1CMET2-PWY: N10-formyl-tetrahydrofolate biosynthesis|Desulfomonile	0.0	0.0	0.0	4.0	0.0	0.0	0.0	0.0	0.0	0.0	0.0	0.0	0.0	0.0	0.0	0.0	0.0	0.0	0.0	50.0	0.0
1CMET2-PWY: N10-formyl-tetrahydrofolate biosynthesis|Dethiobacter	0.0	0.0	0.0	0.0	0.0	0.0	0.0	11.0	0.0	0.0	0.0	0.0	0.0	0.0	32.0	0.0	132.0	74.0	48.0	0.0	0.0
1CMET2-PWY: N10-formyl-tetrahydrofolate biosynthesis|Dongia	0.0	1.0	0.0	8.0	0.0	0.0	0.0	0.0	0.0	0.0	0.0	0.0	0.0	0.0	29.0	0.0	35.0	7.0	42.0	221.0	0.0
1CMET2-PWY: N10-formyl-tetrahydrofolate biosynthesis|Dorea	0.0	0.0	0.0	0.0	0.0	0.0	12.0	0.0	0.0	0.0	0.0	0.0	0.0	0.0	0.0	0.0	0.0	54.0	0.0	0.0	0.0
1CMET2-PWY: N10-formyl-tetrahydrofolate biosynthesis|Enhydrobacter	0.0	1.0	21.0	33.0	33.0	19.0	8.0	25.0	39.0	21.0	13.0	0.0	25.0	19.0	12.0	22.0	0.0	0.0	0.0	8.0	9.0
1CMET2-PWY: N10-formyl-tetrahydrofolate biosynthesis|Ensifer	0.0	0.0	0.0	0.0	0.0	0.0	0.0	0.0	0.0	0.0	0.0	0.0	0.0	0.0	7.0	0.0	34.0	0.0	11.0	0.0	0.0
1CMET2-PWY: N10-formyl-tetrahydrofolate biosynthesis|Enterococcus	7.0	13.0	20.0	35.0	49.0	29.0	34.0	17.0	74.0	13.0	49.0	52.0	18.0	26.0	42.0	29.0	37.0	63.0	49.0	20.0	5.0
1CMET2-PWY: N10-formyl-tetrahydrofolate biosynthesis|Faecalibacterium	0.0	0.5	0.5	0.0	3.5	4.0	16.5	3.0	2.0	11.0	0.0	0.0	0.0	0.0	164.5	11.0	40.5	49.5	19.5	0.0	0.0
1CMET2-PWY: N10-formyl-tetrahydrofolate biosynthesis|Finegoldia	0.0	0.0	0.0	0.67	0.67	0.0	0.0	0.0	8.67	1.0	0.0	0.0	0.0	0.0	0.0	8.33	0.0	0.0	0.0	3.0	1.67
1CMET2-PWY: N10-formyl-tetrahydrofolate biosynthesis|Flavobacterium	0.0	1.0	0.0	0.0	0.0	0.0	0.0	0.0	0.0	93.0	0.0	0.0	0.0	0.0	0.0	0.0	0.0	0.0	0.0	0.0	0.0
1CMET2-PWY: N10-formyl-tetrahydrofolate biosynthesis|Fructilactobacillus	0.0	0.0	0.0	0.0	0.0	0.0	0.0	0.0	0.0	0.0	0.0	0.0	0.0	0.0	666.0	0.0	2596.0	677.0	763.0	0.0	0.0
1CMET2-PWY: N10-formyl-tetrahydrofolate biosynthesis|Gaiella	0.0	0.0	0.0	2.0	0.0	0.0	0.0	0.0	0.0	15.0	0.0	0.0	0.0	0.0	256.0	0.0	70.0	2.0	147.0	40.0	0.0
1CMET2-PWY: N10-formyl-tetrahydrofolate biosynthesis|Gallionella	0.0	0.0	0.0	5.0	0.0	0.0	0.0	0.0	0.0	0.0	0.0	0.0	0.0	0.0	0.0	0.0	0.0	0.0	0.0	52.0	0.0
1CMET2-PWY: N10-formyl-tetrahydrofolate biosynthesis|Gardnerella	0.0	0.0	0.0	8.0	0.0	23.0	0.0	33.0	17.0	0.0	0.0	0.0	0.0	0.0	0.0	0.0	0.0	0.0	0.0	0.0	6.0
1CMET2-PWY: N10-formyl-tetrahydrofolate biosynthesis|Gelria	0.0	0.0	0.0	0.0	0.0	0.0	0.0	0.0	0.0	0.0	0.0	0.0	0.0	0.0	139.0	0.0	72.0	211.0	5.0	0.0	0.0
1CMET2-PWY: N10-formyl-tetrahydrofolate biosynthesis|Gemella	0.0	0.0	0.0	0.0	0.0	4.0	0.0	0.0	0.0	0.0	0.0	0.0	0.0	0.0	0.0	466.0	0.0	0.0	0.0	0.0	0.0
1CMET2-PWY: N10-formyl-tetrahydrofolate biosynthesis|Gemmatimonas	0.0	0.0	0.0	0.0	0.0	0.0	0.0	0.0	0.0	0.0	0.0	0.0	0.0	0.0	0.0	0.0	0.0	0.0	53.0	0.0	0.0
1CMET2-PWY: N10-formyl-tetrahydrofolate biosynthesis|Geodermatophilus	0.0	0.0	0.0	0.0	0.0	0.0	0.0	0.0	0.0	0.0	0.0	0.0	0.0	0.0	104.0	0.0	169.0	81.0	415.0	1.0	0.0
1CMET2-PWY: N10-formyl-tetrahydrofolate biosynthesis|Granulicatella	0.0	0.0	0.0	0.0	0.0	0.0	0.0	0.0	0.0	0.0	0.0	0.0	0.0	14.0	0.0	54.0	0.0	0.0	0.0	0.0	0.0
1CMET2-PWY: N10-formyl-tetrahydrofolate biosynthesis|Haemophilus	0.0	0.0	0.0	0.0	0.0	0.0	0.0	0.0	0.0	0.0	0.0	0.0	0.0	0.0	0.0	170.0	0.0	0.0	0.0	0.0	0.0
1CMET2-PWY: N10-formyl-tetrahydrofolate biosynthesis|Haliangium	0.0	0.0	0.0	2.0	1.0	2.0	8.0	0.0	0.0	14.0	0.0	0.0	0.0	0.0	15.0	12.0	0.0	0.0	38.0	51.0	27.0
1CMET2-PWY: N10-formyl-tetrahydrofolate biosynthesis|Halocella	0.0	0.0	0.0	0.0	0.0	0.0	0.0	0.0	0.0	0.0	0.0	0.0	0.0	0.0	116.0	0.0	212.0	220.0	57.0	0.0	0.0
1CMET2-PWY: N10-formyl-tetrahydrofolate biosynthesis|Harryflintia	0.0	0.0	0.0	0.0	0.0	0.0	0.0	0.0	0.0	0.0	0.0	0.0	0.0	0.0	51.0	0.0	51.0	51.0	0.0	0.0	0.0
1CMET2-PWY: N10-formyl-tetrahydrofolate biosynthesis|Iamia	0.0	0.0	0.0	0.0	0.0	0.0	0.0	0.0	0.0	0.0	0.0	0.0	0.0	0.0	9.0	0.0	65.0	0.0	0.0	0.0	0.0
1CMET2-PWY: N10-formyl-tetrahydrofolate biosynthesis|Ignatzschineria	0.0	0.0	0.0	0.0	0.0	0.0	0.0	0.0	0.0	0.0	0.0	0.0	0.0	0.0	0.0	0.0	0.0	0.0	35.0	0.0	0.0
1CMET2-PWY: N10-formyl-tetrahydrofolate biosynthesis|Ileibacterium	0.0	3.5	1.0	0.0	0.0	0.5	2.0	1.0	0.0	0.0	5.0	0.0	0.75	1.25	0.0	4.25	0.0	0.0	0.0	0.5	0.0
1CMET2-PWY: N10-formyl-tetrahydrofolate biosynthesis|Klebsiella	0.0	5.0	3.0	2.0	6.0	19.0	1.0	6.0	0.0	0.0	1.0	0.0	0.0	24.0	0.0	4.0	21.0	73.0	0.0	0.0	0.0
1CMET2-PWY: N10-formyl-tetrahydrofolate biosynthesis|Kocuria	0.0	0.0	0.0	0.0	0.0	0.0	0.0	0.0	0.0	0.0	0.0	115.0	0.0	0.0	0.0	8.0	0.0	0.0	0.0	3.0	0.0
1CMET2-PWY: N10-formyl-tetrahydrofolate biosynthesis|Kribbella	0.0	0.0	0.0	0.0	0.0	4.0	0.0	0.0	0.0	34.0	0.0	0.0	0.0	0.0	1.0	0.0	24.0	66.0	38.0	3.0	0.0
1CMET2-PWY: N10-formyl-tetrahydrofolate biosynthesis|Labrys	0.0	0.0	0.0	0.0	0.0	0.0	0.0	0.0	0.0	0.0	0.0	0.0	0.0	0.0	0.0	0.0	12.0	14.0	47.0	0.0	0.0
1CMET2-PWY: N10-formyl-tetrahydrofolate biosynthesis|Lachnoclostridium	0.0	0.0	0.0	0.0	0.0	0.0	1.0	0.0	0.0	0.0	0.0	0.0	0.0	0.0	122.0	0.0	51.0	219.0	104.0	0.0	0.0
1CMET2-PWY: N10-formyl-tetrahydrofolate biosynthesis|Lactiplantibacillus	0.0	4.0	4.0	8.0	0.0	10.0	3.0	11.0	0.0	13.0	0.0	4.0	0.0	5.0	644.0	14.0	3204.0	765.0	1161.0	0.0	0.0
1CMET2-PWY: N10-formyl-tetrahydrofolate biosynthesis|Lactobacillus	0.0	17.0	9.0	70.0	33.0	161.0	25.0	210.0	199.0	19.0	8.0	6.0	1.0	101.0	220.0	7180.0	266.0	362.0	320.0	111.0	19.0
1CMET2-PWY: N10-formyl-tetrahydrofolate biosynthesis|Lautropia	0.0	0.0	0.0	0.0	0.0	0.0	0.0	9.0	0.0	0.0	0.0	0.0	0.0	0.0	4061.0	0.0	1753.0	3797.0	1359.0	0.0	0.0
1CMET2-PWY: N10-formyl-tetrahydrofolate biosynthesis|Lawsonella	0.0	2.0	0.0	10.0	21.0	0.0	0.0	51.0	20.0	9.0	12.0	14.0	0.0	9.0	0.0	0.0	0.0	0.0	0.0	135.0	0.0
1CMET2-PWY: N10-formyl-tetrahydrofolate biosynthesis|Ligilactobacillus	0.0	4.0	0.0	26.0	9.0	67.0	19.0	45.0	0.0	3.0	10.0	22.0	0.0	0.0	102.0	0.0	135.0	411.0	127.0	62.0	0.0
1CMET2-PWY: N10-formyl-tetrahydrofolate biosynthesis|Limnohabitans	0.0	0.0	0.0	0.0	0.0	0.0	0.0	0.0	0.0	0.0	0.0	0.0	0.0	0.0	11.0	0.0	39.0	70.0	64.0	0.0	0.0
1CMET2-PWY: N10-formyl-tetrahydrofolate biosynthesis|Limosilactobacillus	0.0	0.0	4.0	3.0	0.0	23.0	5.0	3.5	0.0	0.0	0.0	0.0	0.0	0.0	130.0	15.0	31.0	39.5	78.0	17.0	8.0
1CMET2-PWY: N10-formyl-tetrahydrofolate biosynthesis|Listeria	0.0	3.0	0.0	118.0	6.0	0.0	3.0	0.0	0.0	35.0	114.0	969.0	0.0	0.0	57.0	2.0	49.0	135.0	0.0	1993.0	0.0
1CMET2-PWY: N10-formyl-tetrahydrofolate biosynthesis|Litorilinea	0.0	0.0	0.0	0.0	0.0	0.0	0.0	0.0	0.0	86.0	0.0	0.0	0.0	0.0	0.0	0.0	0.0	0.0	0.0	0.0	0.0
1CMET2-PWY: N10-formyl-tetrahydrofolate biosynthesis|Lysinibacillus	0.0	0.0	0.0	0.0	0.0	0.0	0.0	0.0	0.0	0.0	0.0	0.0	0.0	0.0	13.0	0.0	31.0	0.0	98.0	0.0	0.0
1CMET2-PWY: N10-formyl-tetrahydrofolate biosynthesis|Lysobacter	0.0	0.0	0.0	0.0	0.0	0.0	0.0	0.0	0.0	0.0	0.0	0.0	0.0	0.0	11.5	0.0	14.25	34.0	35.25	2.5	0.0
1CMET2-PWY: N10-formyl-tetrahydrofolate biosynthesis|Malaciobacter	0.0	1.5	2.5	0.5	3.75	3.0	3.0	2.5	0.0	0.0	0.0	0.5	0.75	1.75	0.0	0.0	0.0	0.0	0.0	0.0	0.0
1CMET2-PWY: N10-formyl-tetrahydrofolate biosynthesis|Marinobacter	0.0	7.0	8.0	0.0	9.0	3.0	10.0	0.0	0.0	0.0	10.0	0.0	0.0	0.0	0.0	0.0	0.0	0.0	0.0	4.0	9.0
1CMET2-PWY: N10-formyl-tetrahydrofolate biosynthesis|Marmoricola	0.0	0.0	0.0	0.0	0.0	0.0	0.0	0.0	0.0	0.0	0.0	0.0	0.0	0.0	55.0	0.0	0.0	0.0	0.0	0.0	0.0
1CMET2-PWY: N10-formyl-tetrahydrofolate biosynthesis|Megamonas	0.0	0.0	0.0	0.0	0.0	0.0	0.0	0.0	0.0	0.0	0.0	0.0	0.0	0.0	70.0	0.0	0.0	0.0	5.0	1.0	0.0
1CMET2-PWY: N10-formyl-tetrahydrofolate biosynthesis|Mesorhizobium	0.0	0.0	0.0	0.0	0.0	0.0	0.0	0.0	5.0	0.0	0.0	0.0	0.0	0.0	108.0	0.0	8.0	5.0	71.0	0.0	0.0
1CMET2-PWY: N10-formyl-tetrahydrofolate biosynthesis|Methyloceanibacter	0.0	0.0	0.0	1.0	0.0	0.0	0.0	0.0	0.0	0.0	0.0	0.0	0.0	0.0	0.0	0.0	0.0	0.0	0.0	52.0	0.0
1CMET2-PWY: N10-formyl-tetrahydrofolate biosynthesis|Microlunatus	0.0	0.0	0.0	0.0	0.0	0.0	0.0	0.0	0.0	0.0	0.0	0.0	0.0	0.0	0.0	0.0	12.0	0.0	45.0	0.0	0.0
1CMET2-PWY: N10-formyl-tetrahydrofolate biosynthesis|Micromonospora	0.0	0.0	0.0	0.0	0.0	0.0	0.0	0.0	0.0	0.0	0.0	0.0	0.0	0.0	0.0	0.0	0.0	0.0	35.0	0.0	0.0
1CMET2-PWY: N10-formyl-tetrahydrofolate biosynthesis|Microvirga	0.0	0.0	0.0	2.0	3.0	3.0	0.0	0.0	5.0	0.0	0.0	0.0	1.0	0.0	632.0	0.0	588.0	222.0	814.0	6.0	0.0
1CMET2-PWY: N10-formyl-tetrahydrofolate biosynthesis|Modestobacter	0.0	0.0	0.0	0.0	0.0	0.0	0.0	0.0	0.0	0.0	0.0	0.0	0.0	0.0	7.33	0.0	5.67	3.0	6.67	0.0	0.0
1CMET2-PWY: N10-formyl-tetrahydrofolate biosynthesis|Monoglobus	0.0	0.0	0.0	0.0	0.0	0.0	0.0	0.0	0.0	0.0	0.0	0.0	0.0	0.0	79.0	0.0	75.0	115.0	12.0	0.0	0.0
1CMET2-PWY: N10-formyl-tetrahydrofolate biosynthesis|Morganella	0.0	0.0	0.0	0.0	0.0	0.0	0.0	0.0	0.0	0.0	0.0	0.0	0.0	0.0	14.0	0.0	42.0	28.0	0.0	0.0	0.0
1CMET2-PWY: N10-formyl-tetrahydrofolate biosynthesis|Mycobacterium	0.0	1.0	4.0	0.0	0.0	0.0	7.0	0.0	0.0	0.0	0.0	0.0	0.0	0.0	80.0	0.0	114.0	85.0	53.0	50.0	0.0
1CMET2-PWY: N10-formyl-tetrahydrofolate biosynthesis|Neisseria	0.0	0.0	0.0	0.0	0.0	0.0	0.0	0.0	0.0	0.0	0.0	0.0	0.0	0.0	867.0	223.4	228.0	617.0	351.0	0.0	5.0
1CMET2-PWY: N10-formyl-tetrahydrofolate biosynthesis|Nitrospira	0.0	0.0	0.0	0.0	0.0	0.0	0.0	0.0	0.0	0.0	0.0	0.0	0.0	0.0	148.0	0.0	55.0	13.0	75.0	0.0	0.0
1CMET2-PWY: N10-formyl-tetrahydrofolate biosynthesis|Nocardioides	0.0	9.0	12.0	1.0	7.0	7.0	6.0	1.0	34.0	13.0	0.0	16.0	15.0	0.0	235.0	12.0	434.0	255.0	710.0	17.0	15.0
1CMET2-PWY: N10-formyl-tetrahydrofolate biosynthesis|Nordella	2.0	0.0	0.0	0.0	0.0	0.0	0.0	0.0	0.0	0.0	0.0	0.0	0.0	0.0	57.0	0.0	75.0	28.0	47.0	5.0	0.0
1CMET2-PWY: N10-formyl-tetrahydrofolate biosynthesis|Novosphingobium	0.0	96.0	0.0	65.0	18.0	0.0	0.0	0.0	0.0	0.0	10.0	31.0	144.0	0.0	0.0	0.0	0.0	6.0	0.0	0.0	0.0
1CMET2-PWY: N10-formyl-tetrahydrofolate biosynthesis|Oscillibacter	0.0	0.0	0.0	0.0	0.0	48.0	0.0	0.0	0.0	0.0	0.0	0.0	0.0	0.0	0.0	5.0	0.0	0.0	0.0	0.0	0.0
1CMET2-PWY: N10-formyl-tetrahydrofolate biosynthesis|Ottowia	0.0	0.0	0.0	0.0	0.0	0.0	0.0	0.0	0.0	0.0	0.0	0.0	0.0	0.0	2.0	0.0	52.0	83.0	25.0	0.0	0.0
1CMET2-PWY: N10-formyl-tetrahydrofolate biosynthesis|Paenibacillus	0.0	0.0	0.0	0.0	0.0	0.0	0.0	0.0	0.0	0.0	0.0	0.0	0.0	0.0	0.0	0.0	0.0	0.0	66.0	0.0	0.0
1CMET2-PWY: N10-formyl-tetrahydrofolate biosynthesis|Paludibaculum	0.0	0.0	0.0	0.0	0.0	0.0	0.0	0.0	0.0	0.0	0.0	0.0	0.0	0.0	0.0	0.0	0.0	0.0	0.0	29.0	0.0
1CMET2-PWY: N10-formyl-tetrahydrofolate biosynthesis|Paracoccus	0.0	3.0	2.0	13.0	8.0	1.0	10.0	70.0	26.0	13.0	9.0	6.0	0.0	24.0	56.0	19.0	15.0	141.0	0.0	15.0	8.0
1CMET2-PWY: N10-formyl-tetrahydrofolate biosynthesis|Parviterribacter	0.0	0.0	0.0	0.0	0.0	0.0	0.0	0.0	0.0	0.0	0.0	0.0	0.0	0.0	0.0	0.0	18.0	0.0	35.0	0.0	0.0
1CMET2-PWY: N10-formyl-tetrahydrofolate biosynthesis|Pedomicrobium	0.0	0.0	0.0	0.0	0.0	0.0	0.0	0.0	0.0	0.0	0.0	0.0	0.0	0.0	0.0	0.0	6.0	0.0	83.0	0.0	0.0
1CMET2-PWY: N10-formyl-tetrahydrofolate biosynthesis|Pelomonas	0.0	0.0	0.0	0.0	0.0	5.0	5.0	13.0	0.0	5.0	0.0	29.0	1.0	0.0	0.0	6.0	0.0	0.0	0.0	14.0	4.0
1CMET2-PWY: N10-formyl-tetrahydrofolate biosynthesis|Phenylobacterium	0.0	1.0	0.0	0.0	0.0	0.0	0.0	0.0	0.0	0.0	0.0	0.0	0.0	0.0	31.0	0.0	0.0	10.0	30.0	0.0	0.0
1CMET2-PWY: N10-formyl-tetrahydrofolate biosynthesis|Planktomarina	0.0	0.0	0.0	0.0	0.0	0.0	0.0	0.0	0.0	0.0	0.0	0.0	0.0	0.0	0.0	0.0	13.0	63.0	31.0	0.0	0.0
1CMET2-PWY: N10-formyl-tetrahydrofolate biosynthesis|Planosporangium	0.0	0.0	0.0	0.0	0.0	0.0	0.0	0.0	0.0	0.0	0.0	0.0	0.0	0.0	0.0	0.0	60.0	0.0	0.0	0.0	0.0
1CMET2-PWY: N10-formyl-tetrahydrofolate biosynthesis|Porphyrobacter	4.0	5.0	7.0	5.0	26.0	11.0	12.0	15.0	6.0	1.0	0.0	3.0	14.0	0.0	0.0	0.0	0.0	7.0	0.0	0.0	0.0
1CMET2-PWY: N10-formyl-tetrahydrofolate biosynthesis|Promicromonospora	0.0	0.0	0.0	0.0	0.0	0.0	0.0	0.0	0.0	0.0	0.0	0.0	0.0	0.0	0.0	0.0	25.0	0.0	35.0	0.0	0.0
1CMET2-PWY: N10-formyl-tetrahydrofolate biosynthesis|Pseudarthrobacter	0.0	0.0	0.0	0.0	0.0	0.0	0.0	0.0	6.0	3.67	0.0	0.0	0.0	0.0	65.67	0.0	60.33	118.0	74.0	0.33	0.0
1CMET2-PWY: N10-formyl-tetrahydrofolate biosynthesis|Pseudolabrys	0.0	0.0	0.0	0.0	0.0	0.0	0.0	0.0	0.0	21.0	0.0	0.0	0.0	0.0	0.0	0.0	31.0	3.0	0.0	0.0	0.0
1CMET2-PWY: N10-formyl-tetrahydrofolate biosynthesis|Pseudomonas	7.0	54.66	0.0	16.0	10.0	99.5	1.0	131.0	23.0	7.0	11.0	103.0	1.0	0.0	130.0	13.0	63.0	34.0	392.0	187.0	5.0
1CMET2-PWY: N10-formyl-tetrahydrofolate biosynthesis|Pseudonocardia	0.0	0.0	0.0	0.0	0.0	0.0	0.0	0.0	0.0	0.0	0.0	0.0	0.0	0.0	116.0	0.0	185.32999999999998	88.0	360.67	0.0	0.0
1CMET2-PWY: N10-formyl-tetrahydrofolate biosynthesis|Psychrobacter	0.0	0.0	0.0	0.0	0.0	0.0	0.0	0.0	13.0	0.0	0.0	10.0	0.0	0.0	30.0	0.0	9.0	25.0	92.0	3.0	0.0
1CMET2-PWY: N10-formyl-tetrahydrofolate biosynthesis|Psychroglaciecola	0.0	0.0	0.0	0.0	0.0	0.0	0.0	0.0	0.0	0.0	0.0	0.0	0.0	0.0	110.0	0.0	65.0	69.0	82.0	0.0	0.0
1CMET2-PWY: N10-formyl-tetrahydrofolate biosynthesis|Ralstonia	1.0	2.0	1.0	0.0	11.0	1.0	10.0	0.0	0.0	0.0	0.0	2.0	4.5	4.0	291.0	14.5	214.0	253.5	165.5	11.0	8.5
1CMET2-PWY: N10-formyl-tetrahydrofolate biosynthesis|Ramlibacter	0.0	0.0	0.0	0.0	0.0	0.0	0.0	0.0	0.0	0.0	0.0	0.0	0.0	0.0	0.0	0.0	38.0	62.0	0.0	0.0	0.0
1CMET2-PWY: N10-formyl-tetrahydrofolate biosynthesis|Reyranella	0.0	0.0	0.0	18.0	0.0	0.0	7.0	0.0	0.0	13.0	11.0	0.0	0.0	0.0	71.0	0.0	0.0	4.0	138.0	5.0	4.0
1CMET2-PWY: N10-formyl-tetrahydrofolate biosynthesis|Rhodobacter	3.0	10.0	7.0	0.0	13.0	4.0	8.0	44.0	0.0	0.0	0.0	4.0	2.0	0.0	0.0	2.0	0.0	0.0	0.0	0.0	6.0
1CMET2-PWY: N10-formyl-tetrahydrofolate biosynthesis|Rhodococcus	0.0	3.0	7.0	0.0	5.0	7.0	8.0	0.0	0.0	0.0	0.0	6.0	6.0	0.0	0.0	7.0	0.0	24.0	0.0	16.0	5.0
1CMET2-PWY: N10-formyl-tetrahydrofolate biosynthesis|Rhodoplanes	0.0	0.0	0.0	0.0	0.0	0.0	0.0	11.0	0.0	0.0	0.0	0.0	0.0	0.0	6.0	0.0	47.0	74.0	190.0	0.0	0.0
1CMET2-PWY: N10-formyl-tetrahydrofolate biosynthesis|Romboutsia	0.0	31.0	4.0	42.0	0.0	106.0	0.0	0.0	0.0	0.0	0.0	3.0	0.0	18.0	7.0	6.0	4.0	19.0	0.0	189.0	0.0
1CMET2-PWY: N10-formyl-tetrahydrofolate biosynthesis|Roseburia	0.0	0.0	0.33	0.0	0.0	18.0	0.0	0.0	0.0	0.0	0.0	0.0	0.0	0.0	0.0	0.0	0.0	0.0	0.0	0.0	1.33
1CMET2-PWY: N10-formyl-tetrahydrofolate biosynthesis|Rothia	0.0	0.0	0.0	0.0	0.0	0.0	0.0	0.0	0.0	0.0	0.0	0.0	0.0	0.0	0.0	102.0	0.0	19.33	0.0	0.0	0.0
1CMET2-PWY: N10-formyl-tetrahydrofolate biosynthesis|Rubellimicrobium	0.0	0.0	0.0	0.0	0.0	0.0	0.0	0.0	0.0	0.0	0.0	0.0	0.0	5.0	31.0	0.0	0.0	0.0	17.0	0.0	0.0
1CMET2-PWY: N10-formyl-tetrahydrofolate biosynthesis|Rubrobacter	0.0	0.0	0.0	0.0	0.0	5.0	0.0	8.0	4.0	0.0	0.0	0.0	0.0	0.0	1259.0	0.0	834.0	765.0	903.0	5.0	0.0
1CMET2-PWY: N10-formyl-tetrahydrofolate biosynthesis|Ruminococcus	0.0	0.5	0.0	0.0	0.0	73.5	0.0	0.0	0.0	0.0	0.0	0.0	0.0	0.0	0.0	0.0	0.0	18.5	0.0	0.0	0.0
1CMET2-PWY: N10-formyl-tetrahydrofolate biosynthesis|Rummeliibacillus	0.0	0.0	0.0	0.0	0.0	0.0	0.0	0.0	0.0	0.0	0.0	0.0	0.0	0.0	0.0	0.0	0.0	76.0	19.0	0.0	0.0
1CMET2-PWY: N10-formyl-tetrahydrofolate biosynthesis|Saccharopolyspora	0.0	0.0	0.0	0.0	0.0	0.0	0.0	0.0	0.0	0.0	0.0	0.0	0.0	0.0	49.0	0.0	0.0	0.0	6.0	0.0	0.0
1CMET2-PWY: N10-formyl-tetrahydrofolate biosynthesis|Salinivibrio	213.0	418.0	783.0	393.0	1033.0	814.0	991.0	590.0	650.0	238.0	299.0	306.0	404.0	436.0	303.0	509.0	73.0	118.0	74.0	214.0	549.0
1CMET2-PWY: N10-formyl-tetrahydrofolate biosynthesis|Sediminibacterium	0.0	4.0	2.0	8.0	4.0	0.0	5.0	3.0	24.0	0.0	0.0	0.0	6.0	7.0	0.0	14.0	12.0	0.0	0.0	0.0	0.0
1CMET2-PWY: N10-formyl-tetrahydrofolate biosynthesis|Serratia	0.0	0.0	0.0	0.0	0.0	0.0	0.0	0.0	0.0	0.0	0.0	0.0	0.0	0.0	32.8	0.0	0.0	0.0	0.0	0.0	0.0
1CMET2-PWY: N10-formyl-tetrahydrofolate biosynthesis|Skermanella	0.0	0.0	0.0	0.0	0.0	0.0	0.0	0.0	6.5	0.0	0.0	0.0	0.0	0.0	38.0	0.0	81.5	69.5	102.0	2.5	0.0
1CMET2-PWY: N10-formyl-tetrahydrofolate biosynthesis|Solirubrobacter	0.0	0.0	0.0	0.0	0.0	0.0	2.0	0.0	20.0	0.0	0.0	0.0	0.0	0.0	212.0	0.0	101.0	114.0	241.0	5.0	0.0
1CMET2-PWY: N10-formyl-tetrahydrofolate biosynthesis|Sphaerochaeta	0.0	0.0	0.0	0.0	0.0	0.0	0.0	0.0	0.0	0.0	0.0	0.0	0.0	0.0	0.0	0.0	0.0	87.0	0.0	0.0	0.0
1CMET2-PWY: N10-formyl-tetrahydrofolate biosynthesis|Sphaerotilus	0.0	0.0	0.0	0.0	0.0	0.0	0.0	0.0	0.0	0.0	0.0	0.0	0.0	0.0	29.0	0.0	21.0	47.0	85.0	0.0	0.0
1CMET2-PWY: N10-formyl-tetrahydrofolate biosynthesis|Sphingoaurantiacus	0.0	0.0	0.0	0.0	0.0	0.0	0.0	0.0	0.0	0.0	0.0	0.0	0.0	0.0	14.0	0.0	22.0	20.0	43.0	0.0	0.0
1CMET2-PWY: N10-formyl-tetrahydrofolate biosynthesis|Sphingobium	0.0	13.0	0.0	9.0	0.0	0.0	0.0	0.0	0.0	0.0	6.0	19.0	0.0	0.0	0.0	0.0	0.0	0.0	0.0	0.0	8.0
1CMET2-PWY: N10-formyl-tetrahydrofolate biosynthesis|Sphingomonas	0.0	76.0	0.0	46.0	6.0	6.0	0.0	0.0	43.0	48.0	60.0	157.0	107.0	0.0	217.0	29.0	336.0	101.0	391.0	15.0	131.0
1CMET2-PWY: N10-formyl-tetrahydrofolate biosynthesis|Spirosoma	0.0	0.0	0.0	0.0	0.0	0.0	0.0	0.0	0.0	0.0	15.0	0.0	40.0	0.0	0.0	0.0	0.0	0.0	0.0	0.0	0.0
1CMET2-PWY: N10-formyl-tetrahydrofolate biosynthesis|Staphylococcus	2.0	0.0	8.0	25.0	50.0	7.0	4.0	228.0	53.0	26.0	81.0	34.0	3.0	0.0	107.0	109.0	75.0	79.0	1.0	370.0	7.0
1CMET2-PWY: N10-formyl-tetrahydrofolate biosynthesis|Stenotrophomonas	1600.0	22506.0	20353.0	22409.0	18914.0	15142.0	15430.0	8511.0	9215.0	13560.0	22095.0	14788.0	22630.0	16799.0	473.0	15837.0	586.0	922.0	552.0	10171.0	13895.0
1CMET2-PWY: N10-formyl-tetrahydrofolate biosynthesis|Steroidobacter	0.0	0.0	0.0	0.0	0.0	0.0	0.0	0.0	0.0	0.0	0.0	0.0	0.0	0.0	43.0	0.0	71.0	70.0	103.0	12.0	0.0
1CMET2-PWY: N10-formyl-tetrahydrofolate biosynthesis|Streptococcus	2.33	0.67	4.0	5.5	4.34	11.0	3.66	29.67	8.17	6.5	5.67	12.5	2.0	10.0	74.5	909.83	64.0	154.32999999999998	36.33	124.0	24.17
1CMET2-PWY: N10-formyl-tetrahydrofolate biosynthesis|Streptomyces	0.0	0.0	2.0	0.0	0.0	2.0	0.0	0.0	16.0	0.0	0.0	0.0	0.0	0.0	197.0	0.0	97.0	52.0	184.0	0.0	0.0
1CMET2-PWY: N10-formyl-tetrahydrofolate biosynthesis|Syntrophaceticus	0.0	0.0	0.0	0.0	0.0	0.0	0.0	0.0	0.0	0.0	0.0	0.0	0.0	0.0	32.5	0.0	5.5	26.0	8.5	0.0	0.0
1CMET2-PWY: N10-formyl-tetrahydrofolate biosynthesis|Tepidimonas	0.0	0.0	0.0	0.0	0.0	0.0	0.0	0.0	109.0	0.0	0.0	0.0	0.0	0.0	0.0	0.0	0.0	9.0	0.0	8.0	0.0
1CMET2-PWY: N10-formyl-tetrahydrofolate biosynthesis|Variovorax	0.0	0.0	17.0	9.0	0.0	6.0	0.0	0.0	0.0	5.0	0.0	0.0	0.0	0.0	0.0	22.0	0.0	0.0	0.0	1.0	0.0
1CMET2-PWY: N10-formyl-tetrahydrofolate biosynthesis|Veillonella	0.0	1.0	0.0	1.0	0.0	0.0	0.0	0.0	0.0	0.0	0.0	5.0	0.0	0.0	1717.0	4.0	812.0	1655.0	849.0	0.0	0.0
1CMET2-PWY: N10-formyl-tetrahydrofolate biosynthesis|Vibrio	1.0	11.0	1.0	17.33	7.0	3.67	2.33	2.67	4.67	0.0	4.67	4.67	0.0	2.33	0.0	12.0	0.0	0.0	5.0	25.0	2.0
1CMET2-PWY: N10-formyl-tetrahydrofolate biosynthesis|Weissella	0.0	0.0	4.0	11.0	0.0	8.0	7.0	24.0	0.0	0.0	0.0	0.0	1.0	0.0	0.0	0.0	0.0	0.0	0.0	19.0	0.0
1CMET2-PWY: N10-formyl-tetrahydrofolate biosynthesis|Wolbachia	0.0	0.0	0.0	0.0	0.0	0.0	0.0	0.0	0.0	0.0	0.0	0.0	0.0	0.0	1961.0	0.0	6297.0	1910.0	2564.0	0.0	0.0
1CMET2-PWY: N10-formyl-tetrahydrofolate biosynthesis|unclassified	43.0	252.0	141.07999999999998	162.25	182.75	1222.1599999999999	195.0	4732.0	10359.0	1032.33	105.25	2367.33	125.5	125.0	8163.74	155.5	5642.16	8007.51	9303.8	1624.85	196.75
1CMET2-PWY: N10-formyl-tetrahydrofolate biosynthesis|unidentified_Acetobacteraceae	0.0	0.0	0.0	0.0	0.0	0.0	0.0	0.0	0.0	0.0	0.0	0.0	0.0	0.0	36.0	0.0	58.0	3.0	283.0	0.0	0.0
1CMET2-PWY: N10-formyl-tetrahydrofolate biosynthesis|unidentified_Acidimicrobiia	0.0	0.0	0.0	0.0	0.0	0.0	0.0	0.0	0.0	0.0	0.0	0.0	0.0	0.0	0.0	0.0	0.0	51.0	0.0	0.0	0.0
1CMET2-PWY: N10-formyl-tetrahydrofolate biosynthesis|unidentified_Acidobacteriae	0.0	0.0	0.0	0.0	0.0	0.0	0.0	0.0	0.0	0.0	0.0	0.0	0.0	0.0	0.0	0.0	76.0	8.0	0.0	0.0	0.0
1CMET2-PWY: N10-formyl-tetrahydrofolate biosynthesis|unidentified_Alphaproteobacteria	0.0	0.0	0.0	0.0	0.0	103.0	2.0	7.0	87.0	7.0	0.0	9.0	0.0	0.0	82.0	14.0	52.0	365.0	199.0	0.0	3.0
1CMET2-PWY: N10-formyl-tetrahydrofolate biosynthesis|unidentified_Armatimonadota	0.0	0.0	0.0	0.0	0.0	0.0	0.0	0.0	0.0	0.0	0.0	0.0	0.0	0.0	0.0	0.0	0.0	67.0	0.0	0.0	0.0
1CMET2-PWY: N10-formyl-tetrahydrofolate biosynthesis|unidentified_Beijerinckiaceae	0.0	15.0	0.0	8.0	7.0	0.0	0.0	0.0	0.0	0.0	9.0	36.0	96.0	0.0	0.0	0.0	0.0	0.0	8.0	0.0	34.0
1CMET2-PWY: N10-formyl-tetrahydrofolate biosynthesis|unidentified_Burkholderiaceae	0.0	16.0	3.0	4.0	24.0	8.0	14.0	13.0	0.0	7.0	29.0	23.0	0.0	9.0	0.0	5.0	0.0	0.0	0.0	82.0	25.0
1CMET2-PWY: N10-formyl-tetrahydrofolate biosynthesis|unidentified_Chloroflexi	0.0	0.0	0.0	0.0	0.0	0.0	0.0	0.0	0.0	0.0	0.0	0.0	0.0	0.0	62.0	0.0	21.0	19.0	32.0	0.0	0.0
1CMET2-PWY: N10-formyl-tetrahydrofolate biosynthesis|unidentified_Cyanobacteria	25.0	0.0	6.0	15.0	79.0	12.0	22.0	4371.0	0.0	0.0	21.0	0.0	63.0	29.0	133.0	136.0	93.0	200.0	47.0	34.0	49.0
1CMET2-PWY: N10-formyl-tetrahydrofolate biosynthesis|unidentified_Dehalococcoidia	0.0	0.0	0.0	0.0	0.0	0.0	0.0	0.0	0.0	0.0	0.0	0.0	0.0	0.0	2.0	0.0	49.0	0.0	0.0	0.0	0.0
1CMET2-PWY: N10-formyl-tetrahydrofolate biosynthesis|unidentified_Enterobacteriaceae	18.2	42.4	13.6	54.4	39.4	26.8	25.6	47.2	82.6	38.2	52.2	165.4	168.8	67.8	11.6	69.0	3.0	20.8	7.2	52.0	181.4
1CMET2-PWY: N10-formyl-tetrahydrofolate biosynthesis|unidentified_Firmicutes	0.0	0.0	0.0	0.0	0.0	0.0	0.0	0.0	0.0	0.0	0.0	0.0	0.0	0.0	163.5	0.0	183.0	304.5	118.0	0.0	0.0
1CMET2-PWY: N10-formyl-tetrahydrofolate biosynthesis|unidentified_Gemmatimonadaceae	0.0	0.0	0.0	0.0	0.0	0.0	0.0	0.0	0.0	62.0	0.0	0.0	0.0	0.0	0.0	0.0	0.0	0.0	0.0	0.0	0.0
1CMET2-PWY: N10-formyl-tetrahydrofolate biosynthesis|unidentified_Gemmatimonadota	0.0	0.0	0.0	0.0	0.0	0.0	0.0	0.0	0.0	0.0	0.0	0.0	0.0	0.0	52.0	0.0	0.0	0.0	0.0	0.0	0.0
1CMET2-PWY: N10-formyl-tetrahydrofolate biosynthesis|unidentified_Hungateiclostridiaceae	0.0	0.0	0.0	0.0	0.0	0.0	0.0	0.0	0.0	0.0	0.0	0.0	0.0	0.0	46.0	0.0	45.0	163.0	18.0	0.0	0.0
1CMET2-PWY: N10-formyl-tetrahydrofolate biosynthesis|unidentified_Lachnospiraceae	0.0	0.0	0.0	0.0	0.0	77.0	0.0	0.0	0.0	0.0	0.0	0.0	0.0	0.0	39.0	0.0	6.0	0.0	18.0	0.0	0.0
1CMET2-PWY: N10-formyl-tetrahydrofolate biosynthesis|unidentified_Prevotellaceae	0.0	0.0	0.0	4.0	0.0	0.0	7.0	0.0	3.0	0.0	0.0	0.0	0.0	0.0	101.0	0.0	76.0	50.0	46.0	0.0	0.0
1CMET2-PWY: N10-formyl-tetrahydrofolate biosynthesis|unidentified_Pseudomonadales	0.0	0.0	0.0	0.0	0.0	19.0	0.0	0.0	32.0	13.0	0.0	0.0	0.0	0.0	0.0	0.0	0.0	0.0	0.0	0.0	0.0
1CMET2-PWY: N10-formyl-tetrahydrofolate biosynthesis|unidentified_Rickettsiales	0.0	0.0	0.0	3.0	0.0	9.0	2.0	25.0	1000.0	0.0	0.0	7.0	0.0	0.0	0.0	4.0	0.0	0.0	0.0	4.0	49.0
1CMET2-PWY: N10-formyl-tetrahydrofolate biosynthesis|unidentified_Saccharimonadales	0.0	0.0	0.0	0.0	0.0	0.0	0.0	0.0	0.0	82.0	0.0	0.0	0.0	0.0	0.0	0.0	0.0	0.0	0.0	0.0	0.0
1CMET2-PWY: N10-formyl-tetrahydrofolate biosynthesis|unidentified_Thermomicrobiales	0.0	0.0	0.0	0.0	0.0	0.0	0.0	0.0	0.0	0.0	0.0	0.0	0.0	0.0	64.0	0.0	33.0	0.0	0.0	0.0	0.0
1CMET2-PWY: N10-formyl-tetrahydrofolate biosynthesis|unidentified_Thermoplasmata	0.0	2.0	0.0	0.0	0.0	26.0	0.0	0.0	64.0	0.0	0.0	0.0	0.0	0.0	29.0	0.0	3.0	64.0	38.0	0.0	36.0
3-HYDROXYPHENYLACETATE-DEGRADATION-PWY: 4-hydroxyphenylacetate degradation|Acetobacter	0.0	0.0	0.0	0.0	0.0	0.0	3.0	9.0	0.0	0.0	0.0	0.0	0.0	0.0	122.0	0.0	516.5	120.0	200.0	0.0	0.0
3-HYDROXYPHENYLACETATE-DEGRADATION-PWY: 4-hydroxyphenylacetate degradation|Acidibacter	0.0	0.0	0.0	0.0	0.0	0.0	0.0	0.0	0.0	0.0	0.0	0.0	0.0	0.0	0.0	0.0	4.0	3.0	104.0	3.0	0.0
3-HYDROXYPHENYLACETATE-DEGRADATION-PWY: 4-hydroxyphenylacetate degradation|Acidovorax	3.0	14.0	15.0	18.0	72.0	22.0	43.0	23.0	12.0	7.0	31.0	4.0	45.0	19.0	138.0	47.0	95.0	307.0	128.0	9.0	56.0
3-HYDROXYPHENYLACETATE-DEGRADATION-PWY: 4-hydroxyphenylacetate degradation|Acinetobacter	1.0	2.0	7.0	4.25	15.0	1.0	9.33	14.0	10.66	3.42	9.0	10.0	9.0	14.75	1.33	13.25	4.33	9.67	1.92	40.87	10.33
3-HYDROXYPHENYLACETATE-DEGRADATION-PWY: 4-hydroxyphenylacetate degradation|Actinomadura	0.0	0.0	0.0	0.0	0.0	0.0	0.0	0.0	0.0	0.0	0.0	0.0	0.0	0.0	25.0	0.0	35.0	2.0	0.0	0.0	0.0
3-HYDROXYPHENYLACETATE-DEGRADATION-PWY: 4-hydroxyphenylacetate degradation|Actinomyces	0.0	0.0	0.0	0.0	0.0	0.0	0.0	0.0	0.0	0.0	0.0	0.0	0.0	0.0	122.0	0.0	5.0	0.0	0.0	0.0	0.0
3-HYDROXYPHENYLACETATE-DEGRADATION-PWY: 4-hydroxyphenylacetate degradation|Actinophytocola	0.0	0.0	0.0	0.0	0.0	0.0	0.0	0.0	0.0	0.0	0.0	0.0	0.0	0.0	40.0	0.0	0.0	34.0	0.0	0.0	0.0
3-HYDROXYPHENYLACETATE-DEGRADATION-PWY: 4-hydroxyphenylacetate degradation|Actinoplanes	0.0	0.0	0.0	1.0	0.0	0.0	0.0	0.0	0.0	0.0	0.0	0.0	0.0	0.0	0.0	0.0	3.0	0.0	0.0	48.0	0.0
3-HYDROXYPHENYLACETATE-DEGRADATION-PWY: 4-hydroxyphenylacetate degradation|Adhaeribacter	0.0	0.0	0.0	0.0	0.0	0.0	0.0	0.0	0.0	65.0	0.0	0.0	0.0	0.0	50.0	0.0	20.0	0.0	0.0	0.0	0.0
3-HYDROXYPHENYLACETATE-DEGRADATION-PWY: 4-hydroxyphenylacetate degradation|Aeromicrobium	0.0	0.0	0.0	0.0	0.0	0.0	0.0	0.0	0.0	0.0	0.0	0.0	0.0	0.0	90.0	0.0	46.0	0.0	56.0	0.0	0.0
3-HYDROXYPHENYLACETATE-DEGRADATION-PWY: 4-hydroxyphenylacetate degradation|Aeromonas	0.0	3.0	3.0	14.0	1.0	5.0	11.0	8.0	133.0	17.0	8.0	21.0	8.0	63.0	0.0	5.0	0.0	0.0	0.0	7.0	1.0
3-HYDROXYPHENYLACETATE-DEGRADATION-PWY: 4-hydroxyphenylacetate degradation|Agromyces	0.0	0.0	0.0	0.0	0.0	0.0	0.0	0.0	0.0	0.0	0.0	0.0	0.0	0.0	3.0	0.0	0.0	0.0	94.0	0.0	0.0
3-HYDROXYPHENYLACETATE-DEGRADATION-PWY: 4-hydroxyphenylacetate degradation|Altererythrobacter	0.0	0.0	0.0	6.0	0.0	0.0	0.0	0.0	0.0	0.0	0.0	0.0	0.0	0.0	0.0	0.0	0.0	0.0	0.0	101.0	0.0
3-HYDROXYPHENYLACETATE-DEGRADATION-PWY: 4-hydroxyphenylacetate degradation|Aminobacter	0.0	0.0	0.0	0.0	0.0	0.0	0.0	0.0	0.0	0.0	0.0	0.0	0.0	0.0	34.0	0.0	90.0	62.0	35.0	0.0	0.0
3-HYDROXYPHENYLACETATE-DEGRADATION-PWY: 4-hydroxyphenylacetate degradation|Aquabacterium	0.0	0.0	6.0	0.0	0.0	8.0	1.0	0.0	6.0	7.0	0.0	0.0	31.0	0.0	55.0	0.0	0.0	0.0	0.0	0.0	0.0
3-HYDROXYPHENYLACETATE-DEGRADATION-PWY: 4-hydroxyphenylacetate degradation|Aquicella	0.0	0.0	0.0	1.0	0.0	0.0	0.0	0.0	0.0	0.0	0.0	0.0	0.0	0.0	0.0	0.0	0.0	0.0	0.0	81.0	0.0
3-HYDROXYPHENYLACETATE-DEGRADATION-PWY: 4-hydroxyphenylacetate degradation|Arthrobacter	0.0	15.0	43.0	1.0	17.0	34.0	94.0	20.0	47.0	4.0	12.0	83.0	15.0	25.0	138.0	29.0	46.0	176.0	22.0	16.0	0.0
3-HYDROXYPHENYLACETATE-DEGRADATION-PWY: 4-hydroxyphenylacetate degradation|Ascidiaceihabitans	0.0	0.0	0.0	0.0	5.0	29.0	0.0	0.0	7.0	0.0	0.0	39.0	0.0	0.0	0.0	0.0	0.0	0.0	0.0	0.0	2.0
3-HYDROXYPHENYLACETATE-DEGRADATION-PWY: 4-hydroxyphenylacetate degradation|Bacillus	15.0	4.0	5.0	20.0	262.0	15.0	12.0	21.0	338.0	45.0	0.0	4.0	407.0	9.0	465.0	3.0	287.0	444.0	543.0	198.0	13.0
3-HYDROXYPHENYLACETATE-DEGRADATION-PWY: 4-hydroxyphenylacetate degradation|Blastococcus	0.0	2.0	7.0	0.0	15.0	2.0	6.0	9.0	14.0	10.0	0.0	10.0	4.0	6.0	466.0	7.0	292.0	182.0	496.0	11.0	20.0
3-HYDROXYPHENYLACETATE-DEGRADATION-PWY: 4-hydroxyphenylacetate degradation|Bradyrhizobium	0.0	16.0	10.0	6.0	21.0	7.0	55.0	0.0	9.0	18.0	4.0	15.0	36.0	5.0	0.0	26.0	163.0	9.0	38.0	211.0	0.0
3-HYDROXYPHENYLACETATE-DEGRADATION-PWY: 4-hydroxyphenylacetate degradation|Brevundimonas	0.0	0.0	12.0	0.0	0.0	0.0	4.0	6.0	3.0	6.0	4.0	12.0	2.0	0.0	0.0	0.0	0.0	0.0	51.0	13.0	0.0
3-HYDROXYPHENYLACETATE-DEGRADATION-PWY: 4-hydroxyphenylacetate degradation|Caulobacter	0.0	11.0	13.0	19.0	22.0	5.0	49.0	5.0	0.0	9.0	10.0	0.0	0.0	0.0	6.0	17.0	3.0	3.0	0.0	9.0	15.0
3-HYDROXYPHENYLACETATE-DEGRADATION-PWY: 4-hydroxyphenylacetate degradation|Cellulomonas	0.0	0.0	0.0	0.0	0.0	0.0	0.0	0.0	0.0	0.0	0.0	0.0	0.0	0.0	15.0	0.0	0.0	35.0	0.0	0.0	0.0
3-HYDROXYPHENYLACETATE-DEGRADATION-PWY: 4-hydroxyphenylacetate degradation|Chryseobacterium	23295.0	20978.0	23719.0	21115.0	23136.0	22580.0	26246.0	24005.0	19121.0	27154.0	22297.0	23763.0	20953.0	27361.0	1628.0	15103.0	675.0	1970.0	580.0	14528.0	28551.0
3-HYDROXYPHENYLACETATE-DEGRADATION-PWY: 4-hydroxyphenylacetate degradation|Cloacibacterium	0.0	0.0	0.0	1.0	0.0	0.0	0.0	0.0	0.0	0.0	0.0	0.0	0.0	0.0	0.0	0.0	0.0	0.0	0.0	60.0	0.0
3-HYDROXYPHENYLACETATE-DEGRADATION-PWY: 4-hydroxyphenylacetate degradation|Collimonas	0.0	161.0	184.0	218.0	173.0	158.0	114.0	154.0	38.0	144.0	148.0	169.0	175.0	40.0	0.0	56.0	0.0	0.0	0.0	51.0	122.0
3-HYDROXYPHENYLACETATE-DEGRADATION-PWY: 4-hydroxyphenylacetate degradation|Comamonas	0.0	0.0	0.0	0.0	0.0	0.0	0.0	0.0	0.0	0.0	0.0	0.0	0.0	0.0	14.0	0.0	23.0	20.0	0.0	0.0	0.0
3-HYDROXYPHENYLACETATE-DEGRADATION-PWY: 4-hydroxyphenylacetate degradation|Commensalibacter	0.0	0.0	0.0	2.0	0.0	0.0	0.0	0.0	0.0	0.0	0.0	0.0	0.0	0.0	5.5	0.0	1.0	47.0	90.5	0.0	0.0
3-HYDROXYPHENYLACETATE-DEGRADATION-PWY: 4-hydroxyphenylacetate degradation|Conexibacter	0.0	0.0	0.0	0.0	0.0	0.0	0.0	0.0	0.0	0.0	0.0	0.0	0.0	0.0	56.0	0.0	2.0	60.0	64.0	0.0	0.0
3-HYDROXYPHENYLACETATE-DEGRADATION-PWY: 4-hydroxyphenylacetate degradation|Corynebacterium	5.5	0.75	4.0	16.5	19.0	18.0	1.5	113.25	75.25	17.5	9.75	7.25	2.0	32.25	0.0	18.5	0.0	0.0	0.0	251.5	3.75
3-HYDROXYPHENYLACETATE-DEGRADATION-PWY: 4-hydroxyphenylacetate degradation|Crossiella	0.0	0.0	0.0	0.0	0.0	0.0	0.0	0.0	0.0	0.0	0.0	0.0	0.0	0.0	15.0	0.0	31.0	12.0	106.0	0.0	0.0
3-HYDROXYPHENYLACETATE-DEGRADATION-PWY: 4-hydroxyphenylacetate degradation|Curvibacter	0.0	0.0	0.0	0.0	0.0	0.0	0.0	0.0	0.0	0.0	0.0	0.0	0.0	0.0	199.0	0.0	133.0	307.0	78.0	0.0	0.0
3-HYDROXYPHENYLACETATE-DEGRADATION-PWY: 4-hydroxyphenylacetate degradation|Cutibacterium	8.0	0.0	23.0	41.0	49.0	53.0	37.0	250.0	259.0	44.0	37.0	53.0	20.0	51.0	20.0	87.0	14.0	57.0	17.0	482.0	15.0
3-HYDROXYPHENYLACETATE-DEGRADATION-PWY: 4-hydroxyphenylacetate degradation|Delftia	21889.0	782.0	1034.0	612.0	1607.0	837.0	1010.0	687.0	834.0	835.0	879.0	930.0	741.0	956.0	75.0	845.0	304.0	41.0	101.0	415.0	1231.0
3-HYDROXYPHENYLACETATE-DEGRADATION-PWY: 4-hydroxyphenylacetate degradation|Desulfomonile	0.0	0.0	0.0	4.0	0.0	0.0	0.0	0.0	0.0	0.0	0.0	0.0	0.0	0.0	0.0	0.0	0.0	0.0	0.0	50.0	0.0
3-HYDROXYPHENYLACETATE-DEGRADATION-PWY: 4-hydroxyphenylacetate degradation|Dongia	0.0	1.0	0.0	8.0	0.0	0.0	0.0	0.0	0.0	0.0	0.0	0.0	0.0	0.0	29.0	0.0	35.0	7.0	42.0	221.0	0.0
3-HYDROXYPHENYLACETATE-DEGRADATION-PWY: 4-hydroxyphenylacetate degradation|Enhydrobacter	0.0	1.0	21.0	33.0	33.0	19.0	8.0	25.0	39.0	21.0	13.0	0.0	25.0	19.0	12.0	22.0	0.0	0.0	0.0	8.0	9.0
3-HYDROXYPHENYLACETATE-DEGRADATION-PWY: 4-hydroxyphenylacetate degradation|Ensifer	0.0	0.0	0.0	0.0	0.0	0.0	0.0	0.0	0.0	0.0	0.0	0.0	0.0	0.0	7.0	0.0	34.0	0.0	11.0	0.0	0.0
3-HYDROXYPHENYLACETATE-DEGRADATION-PWY: 4-hydroxyphenylacetate degradation|Enterococcus	6.0	13.0	13.0	14.0	38.0	22.0	27.0	1.0	34.0	11.0	49.0	52.0	14.0	14.0	6.0	8.0	0.0	2.0	0.0	19.0	3.0
3-HYDROXYPHENYLACETATE-DEGRADATION-PWY: 4-hydroxyphenylacetate degradation|Fructilactobacillus	0.0	0.0	0.0	0.0	0.0	0.0	0.0	0.0	0.0	0.0	0.0	0.0	0.0	0.0	666.0	0.0	2596.0	677.0	763.0	0.0	0.0
3-HYDROXYPHENYLACETATE-DEGRADATION-PWY: 4-hydroxyphenylacetate degradation|Gaiella	0.0	0.0	0.0	2.0	0.0	0.0	0.0	0.0	0.0	15.0	0.0	0.0	0.0	0.0	256.0	0.0	70.0	2.0	147.0	40.0	0.0
3-HYDROXYPHENYLACETATE-DEGRADATION-PWY: 4-hydroxyphenylacetate degradation|Gallionella	0.0	0.0	0.0	5.0	0.0	0.0	0.0	0.0	0.0	0.0	0.0	0.0	0.0	0.0	0.0	0.0	0.0	0.0	0.0	52.0	0.0
3-HYDROXYPHENYLACETATE-DEGRADATION-PWY: 4-hydroxyphenylacetate degradation|Gemmatimonas	0.0	0.0	0.0	0.0	0.0	0.0	0.0	0.0	0.0	0.0	0.0	0.0	0.0	0.0	0.0	0.0	0.0	0.0	53.0	0.0	0.0
3-HYDROXYPHENYLACETATE-DEGRADATION-PWY: 4-hydroxyphenylacetate degradation|Geodermatophilus	0.0	0.0	0.0	0.0	0.0	0.0	0.0	0.0	0.0	0.0	0.0	0.0	0.0	0.0	104.0	0.0	169.0	81.0	415.0	1.0	0.0
3-HYDROXYPHENYLACETATE-DEGRADATION-PWY: 4-hydroxyphenylacetate degradation|Haliangium	0.0	0.0	0.0	2.0	1.0	2.0	8.0	0.0	0.0	14.0	0.0	0.0	0.0	0.0	15.0	12.0	0.0	0.0	38.0	51.0	27.0
3-HYDROXYPHENYLACETATE-DEGRADATION-PWY: 4-hydroxyphenylacetate degradation|Iamia	0.0	0.0	0.0	0.0	0.0	0.0	0.0	0.0	0.0	0.0	0.0	0.0	0.0	0.0	9.0	0.0	65.0	0.0	0.0	0.0	0.0
3-HYDROXYPHENYLACETATE-DEGRADATION-PWY: 4-hydroxyphenylacetate degradation|Ignatzschineria	0.0	0.0	0.0	0.0	0.0	0.0	0.0	0.0	0.0	0.0	0.0	0.0	0.0	0.0	0.0	0.0	0.0	0.0	35.0	0.0	0.0
3-HYDROXYPHENYLACETATE-DEGRADATION-PWY: 4-hydroxyphenylacetate degradation|Klebsiella	0.0	5.0	3.0	2.0	6.0	19.0	1.0	6.0	0.0	0.0	1.0	0.0	0.0	24.0	0.0	4.0	21.0	73.0	0.0	0.0	0.0
3-HYDROXYPHENYLACETATE-DEGRADATION-PWY: 4-hydroxyphenylacetate degradation|Kocuria	0.0	0.0	0.0	0.0	0.0	0.0	0.0	0.0	0.0	0.0	0.0	115.0	0.0	0.0	0.0	8.0	0.0	0.0	0.0	3.0	0.0
3-HYDROXYPHENYLACETATE-DEGRADATION-PWY: 4-hydroxyphenylacetate degradation|Kribbella	0.0	0.0	0.0	0.0	0.0	4.0	0.0	0.0	0.0	34.0	0.0	0.0	0.0	0.0	1.0	0.0	24.0	66.0	38.0	3.0	0.0
3-HYDROXYPHENYLACETATE-DEGRADATION-PWY: 4-hydroxyphenylacetate degradation|Labrys	0.0	0.0	0.0	0.0	0.0	0.0	0.0	0.0	0.0	0.0	0.0	0.0	0.0	0.0	0.0	0.0	12.0	14.0	47.0	0.0	0.0
3-HYDROXYPHENYLACETATE-DEGRADATION-PWY: 4-hydroxyphenylacetate degradation|Lactiplantibacillus	0.0	4.0	4.0	8.0	0.0	10.0	3.0	11.0	0.0	13.0	0.0	4.0	0.0	5.0	644.0	14.0	3204.0	765.0	1161.0	0.0	0.0
3-HYDROXYPHENYLACETATE-DEGRADATION-PWY: 4-hydroxyphenylacetate degradation|Lactobacillus	0.0	17.0	9.0	25.0	23.0	59.0	22.0	58.0	47.0	7.0	8.0	6.0	1.0	12.0	220.0	30.0	263.0	362.0	310.0	94.0	16.0
3-HYDROXYPHENYLACETATE-DEGRADATION-PWY: 4-hydroxyphenylacetate degradation|Lautropia	0.0	0.0	0.0	0.0	0.0	0.0	0.0	9.0	0.0	0.0	0.0	0.0	0.0	0.0	4061.0	0.0	1753.0	3797.0	1359.0	0.0	0.0
3-HYDROXYPHENYLACETATE-DEGRADATION-PWY: 4-hydroxyphenylacetate degradation|Lawsonella	0.0	2.0	0.0	10.0	21.0	0.0	0.0	51.0	20.0	9.0	12.0	14.0	0.0	9.0	0.0	0.0	0.0	0.0	0.0	135.0	0.0
3-HYDROXYPHENYLACETATE-DEGRADATION-PWY: 4-hydroxyphenylacetate degradation|Ligilactobacillus	0.0	0.0	0.0	18.0	0.0	0.0	17.0	20.0	0.0	0.0	0.0	0.0	0.0	0.0	0.0	0.0	0.0	0.0	0.0	59.0	0.0
3-HYDROXYPHENYLACETATE-DEGRADATION-PWY: 4-hydroxyphenylacetate degradation|Limnohabitans	0.0	0.0	0.0	0.0	0.0	0.0	0.0	0.0	0.0	0.0	0.0	0.0	0.0	0.0	11.0	0.0	39.0	70.0	64.0	0.0	0.0
3-HYDROXYPHENYLACETATE-DEGRADATION-PWY: 4-hydroxyphenylacetate degradation|Limosilactobacillus	0.0	0.0	4.0	3.0	0.0	23.0	5.0	3.5	0.0	0.0	0.0	0.0	0.0	0.0	130.0	15.0	31.0	39.5	78.0	17.0	8.0
3-HYDROXYPHENYLACETATE-DEGRADATION-PWY: 4-hydroxyphenylacetate degradation|Listeria	0.0	3.0	0.0	118.0	6.0	0.0	3.0	0.0	0.0	35.0	114.0	969.0	0.0	0.0	57.0	2.0	49.0	135.0	0.0	1993.0	0.0
3-HYDROXYPHENYLACETATE-DEGRADATION-PWY: 4-hydroxyphenylacetate degradation|Litorilinea	0.0	0.0	0.0	0.0	0.0	0.0	0.0	0.0	0.0	86.0	0.0	0.0	0.0	0.0	0.0	0.0	0.0	0.0	0.0	0.0	0.0
3-HYDROXYPHENYLACETATE-DEGRADATION-PWY: 4-hydroxyphenylacetate degradation|Lysinibacillus	0.0	0.0	0.0	0.0	0.0	0.0	0.0	0.0	0.0	0.0	0.0	0.0	0.0	0.0	13.0	0.0	31.0	0.0	98.0	0.0	0.0
3-HYDROXYPHENYLACETATE-DEGRADATION-PWY: 4-hydroxyphenylacetate degradation|Marinobacter	0.0	7.0	8.0	0.0	9.0	3.0	10.0	0.0	0.0	0.0	10.0	0.0	0.0	0.0	0.0	0.0	0.0	0.0	0.0	4.0	9.0
3-HYDROXYPHENYLACETATE-DEGRADATION-PWY: 4-hydroxyphenylacetate degradation|Marmoricola	0.0	0.0	0.0	0.0	0.0	0.0	0.0	0.0	0.0	0.0	0.0	0.0	0.0	0.0	55.0	0.0	0.0	0.0	0.0	0.0	0.0
3-HYDROXYPHENYLACETATE-DEGRADATION-PWY: 4-hydroxyphenylacetate degradation|Mesorhizobium	0.0	0.0	0.0	0.0	0.0	0.0	0.0	0.0	5.0	0.0	0.0	0.0	0.0	0.0	108.0	0.0	8.0	5.0	71.0	0.0	0.0
3-HYDROXYPHENYLACETATE-DEGRADATION-PWY: 4-hydroxyphenylacetate degradation|Methyloceanibacter	0.0	0.0	0.0	1.0	0.0	0.0	0.0	0.0	0.0	0.0	0.0	0.0	0.0	0.0	0.0	0.0	0.0	0.0	0.0	52.0	0.0
3-HYDROXYPHENYLACETATE-DEGRADATION-PWY: 4-hydroxyphenylacetate degradation|Microlunatus	0.0	0.0	0.0	0.0	0.0	0.0	0.0	0.0	0.0	0.0	0.0	0.0	0.0	0.0	0.0	0.0	12.0	0.0	45.0	0.0	0.0
3-HYDROXYPHENYLACETATE-DEGRADATION-PWY: 4-hydroxyphenylacetate degradation|Micromonospora	0.0	0.0	0.0	0.0	0.0	0.0	0.0	0.0	0.0	0.0	0.0	0.0	0.0	0.0	0.0	0.0	0.0	0.0	35.0	0.0	0.0
3-HYDROXYPHENYLACETATE-DEGRADATION-PWY: 4-hydroxyphenylacetate degradation|Microvirga	0.0	0.0	0.0	2.0	3.0	3.0	0.0	0.0	5.0	0.0	0.0	0.0	1.0	0.0	632.0	0.0	588.0	222.0	814.0	6.0	0.0
3-HYDROXYPHENYLACETATE-DEGRADATION-PWY: 4-hydroxyphenylacetate degradation|Modestobacter	0.0	0.0	0.0	0.0	0.0	0.0	0.0	0.0	0.0	0.0	0.0	0.0	0.0	0.0	7.33	0.0	5.67	3.0	6.67	0.0	0.0
3-HYDROXYPHENYLACETATE-DEGRADATION-PWY: 4-hydroxyphenylacetate degradation|Morganella	0.0	0.0	0.0	0.0	0.0	0.0	0.0	0.0	0.0	0.0	0.0	0.0	0.0	0.0	14.0	0.0	42.0	28.0	0.0	0.0	0.0
3-HYDROXYPHENYLACETATE-DEGRADATION-PWY: 4-hydroxyphenylacetate degradation|Mycobacterium	0.0	1.0	4.0	0.0	0.0	0.0	7.0	0.0	0.0	0.0	0.0	0.0	0.0	0.0	80.0	0.0	114.0	85.0	53.0	50.0	0.0
3-HYDROXYPHENYLACETATE-DEGRADATION-PWY: 4-hydroxyphenylacetate degradation|Neisseria	0.0	0.0	0.0	0.0	0.0	0.0	0.0	0.0	0.0	0.0	0.0	0.0	0.0	0.0	867.0	223.4	228.0	617.0	351.0	0.0	5.0
3-HYDROXYPHENYLACETATE-DEGRADATION-PWY: 4-hydroxyphenylacetate degradation|Nocardioides	0.0	9.0	12.0	1.0	7.0	7.0	6.0	1.0	34.0	13.0	0.0	16.0	15.0	0.0	235.0	12.0	434.0	255.0	710.0	17.0	15.0
3-HYDROXYPHENYLACETATE-DEGRADATION-PWY: 4-hydroxyphenylacetate degradation|Nordella	2.0	0.0	0.0	0.0	0.0	0.0	0.0	0.0	0.0	0.0	0.0	0.0	0.0	0.0	57.0	0.0	75.0	28.0	47.0	5.0	0.0
3-HYDROXYPHENYLACETATE-DEGRADATION-PWY: 4-hydroxyphenylacetate degradation|Novosphingobium	0.0	96.0	0.0	65.0	18.0	0.0	0.0	0.0	0.0	0.0	10.0	31.0	144.0	0.0	0.0	0.0	0.0	6.0	0.0	0.0	0.0
3-HYDROXYPHENYLACETATE-DEGRADATION-PWY: 4-hydroxyphenylacetate degradation|Oscillibacter	0.0	0.0	0.0	0.0	0.0	48.0	0.0	0.0	0.0	0.0	0.0	0.0	0.0	0.0	0.0	5.0	0.0	0.0	0.0	0.0	0.0
3-HYDROXYPHENYLACETATE-DEGRADATION-PWY: 4-hydroxyphenylacetate degradation|Ottowia	0.0	0.0	0.0	0.0	0.0	0.0	0.0	0.0	0.0	0.0	0.0	0.0	0.0	0.0	2.0	0.0	52.0	83.0	25.0	0.0	0.0
3-HYDROXYPHENYLACETATE-DEGRADATION-PWY: 4-hydroxyphenylacetate degradation|Paludibaculum	0.0	0.0	0.0	0.0	0.0	0.0	0.0	0.0	0.0	0.0	0.0	0.0	0.0	0.0	0.0	0.0	0.0	0.0	0.0	29.0	0.0
3-HYDROXYPHENYLACETATE-DEGRADATION-PWY: 4-hydroxyphenylacetate degradation|Paracoccus	0.0	3.0	2.0	13.0	8.0	1.0	10.0	70.0	26.0	13.0	9.0	6.0	0.0	24.0	56.0	19.0	15.0	141.0	0.0	15.0	8.0
3-HYDROXYPHENYLACETATE-DEGRADATION-PWY: 4-hydroxyphenylacetate degradation|Parviterribacter	0.0	0.0	0.0	0.0	0.0	0.0	0.0	0.0	0.0	0.0	0.0	0.0	0.0	0.0	0.0	0.0	18.0	0.0	35.0	0.0	0.0
3-HYDROXYPHENYLACETATE-DEGRADATION-PWY: 4-hydroxyphenylacetate degradation|Pedomicrobium	0.0	0.0	0.0	0.0	0.0	0.0	0.0	0.0	0.0	0.0	0.0	0.0	0.0	0.0	0.0	0.0	6.0	0.0	83.0	0.0	0.0
3-HYDROXYPHENYLACETATE-DEGRADATION-PWY: 4-hydroxyphenylacetate degradation|Pelomonas	0.0	0.0	0.0	0.0	0.0	5.0	5.0	13.0	0.0	5.0	0.0	29.0	1.0	0.0	0.0	6.0	0.0	0.0	0.0	14.0	4.0
3-HYDROXYPHENYLACETATE-DEGRADATION-PWY: 4-hydroxyphenylacetate degradation|Phenylobacterium	0.0	1.0	0.0	0.0	0.0	0.0	0.0	0.0	0.0	0.0	0.0	0.0	0.0	0.0	31.0	0.0	0.0	10.0	30.0	0.0	0.0
3-HYDROXYPHENYLACETATE-DEGRADATION-PWY: 4-hydroxyphenylacetate degradation|Planktomarina	0.0	0.0	0.0	0.0	0.0	0.0	0.0	0.0	0.0	0.0	0.0	0.0	0.0	0.0	0.0	0.0	13.0	63.0	31.0	0.0	0.0
3-HYDROXYPHENYLACETATE-DEGRADATION-PWY: 4-hydroxyphenylacetate degradation|Planosporangium	0.0	0.0	0.0	0.0	0.0	0.0	0.0	0.0	0.0	0.0	0.0	0.0	0.0	0.0	0.0	0.0	60.0	0.0	0.0	0.0	0.0
3-HYDROXYPHENYLACETATE-DEGRADATION-PWY: 4-hydroxyphenylacetate degradation|Porphyrobacter	4.0	5.0	7.0	5.0	26.0	11.0	12.0	15.0	6.0	1.0	0.0	3.0	14.0	0.0	0.0	0.0	0.0	7.0	0.0	0.0	0.0
3-HYDROXYPHENYLACETATE-DEGRADATION-PWY: 4-hydroxyphenylacetate degradation|Promicromonospora	0.0	0.0	0.0	0.0	0.0	0.0	0.0	0.0	0.0	0.0	0.0	0.0	0.0	0.0	0.0	0.0	25.0	0.0	35.0	0.0	0.0
3-HYDROXYPHENYLACETATE-DEGRADATION-PWY: 4-hydroxyphenylacetate degradation|Pseudarthrobacter	0.0	0.0	0.0	0.0	0.0	0.0	0.0	0.0	6.0	3.67	0.0	0.0	0.0	0.0	65.67	0.0	60.33	118.0	74.0	0.33	0.0
3-HYDROXYPHENYLACETATE-DEGRADATION-PWY: 4-hydroxyphenylacetate degradation|Pseudolabrys	0.0	0.0	0.0	0.0	0.0	0.0	0.0	0.0	0.0	21.0	0.0	0.0	0.0	0.0	0.0	0.0	31.0	3.0	0.0	0.0	0.0
3-HYDROXYPHENYLACETATE-DEGRADATION-PWY: 4-hydroxyphenylacetate degradation|Pseudomonas	7.0	54.66	0.0	16.0	10.0	99.5	1.0	131.0	23.0	7.0	11.0	103.0	1.0	0.0	130.0	13.0	63.0	34.0	392.0	187.0	5.0
3-HYDROXYPHENYLACETATE-DEGRADATION-PWY: 4-hydroxyphenylacetate degradation|Pseudonocardia	0.0	0.0	0.0	0.0	0.0	0.0	0.0	0.0	0.0	0.0	0.0	0.0	0.0	0.0	116.0	0.0	185.32999999999998	88.0	360.67	0.0	0.0
3-HYDROXYPHENYLACETATE-DEGRADATION-PWY: 4-hydroxyphenylacetate degradation|Psychrobacter	0.0	0.0	0.0	0.0	0.0	0.0	0.0	0.0	13.0	0.0	0.0	10.0	0.0	0.0	30.0	0.0	9.0	25.0	92.0	3.0	0.0
3-HYDROXYPHENYLACETATE-DEGRADATION-PWY: 4-hydroxyphenylacetate degradation|Psychroglaciecola	0.0	0.0	0.0	0.0	0.0	0.0	0.0	0.0	0.0	0.0	0.0	0.0	0.0	0.0	110.0	0.0	65.0	69.0	82.0	0.0	0.0
3-HYDROXYPHENYLACETATE-DEGRADATION-PWY: 4-hydroxyphenylacetate degradation|Ralstonia	1.0	2.0	1.0	0.0	11.0	1.0	10.0	0.0	0.0	0.0	0.0	2.0	4.5	4.0	291.0	14.5	214.0	253.5	165.5	11.0	8.5
3-HYDROXYPHENYLACETATE-DEGRADATION-PWY: 4-hydroxyphenylacetate degradation|Ramlibacter	0.0	0.0	0.0	0.0	0.0	0.0	0.0	0.0	0.0	0.0	0.0	0.0	0.0	0.0	0.0	0.0	38.0	62.0	0.0	0.0	0.0
3-HYDROXYPHENYLACETATE-DEGRADATION-PWY: 4-hydroxyphenylacetate degradation|Reyranella	0.0	0.0	0.0	18.0	0.0	0.0	7.0	0.0	0.0	13.0	11.0	0.0	0.0	0.0	71.0	0.0	0.0	4.0	138.0	5.0	4.0
3-HYDROXYPHENYLACETATE-DEGRADATION-PWY: 4-hydroxyphenylacetate degradation|Rhodobacter	3.0	10.0	7.0	0.0	13.0	4.0	8.0	44.0	0.0	0.0	0.0	4.0	2.0	0.0	0.0	2.0	0.0	0.0	0.0	0.0	6.0
3-HYDROXYPHENYLACETATE-DEGRADATION-PWY: 4-hydroxyphenylacetate degradation|Rhodococcus	0.0	3.0	7.0	0.0	5.0	7.0	8.0	0.0	0.0	0.0	0.0	6.0	6.0	0.0	0.0	7.0	0.0	24.0	0.0	16.0	5.0
3-HYDROXYPHENYLACETATE-DEGRADATION-PWY: 4-hydroxyphenylacetate degradation|Rhodoplanes	0.0	0.0	0.0	0.0	0.0	0.0	0.0	11.0	0.0	0.0	0.0	0.0	0.0	0.0	6.0	0.0	47.0	74.0	190.0	0.0	0.0
3-HYDROXYPHENYLACETATE-DEGRADATION-PWY: 4-hydroxyphenylacetate degradation|Rothia	0.0	0.0	0.0	0.0	0.0	0.0	0.0	0.0	0.0	0.0	0.0	0.0	0.0	0.0	0.0	102.0	0.0	19.33	0.0	0.0	0.0
3-HYDROXYPHENYLACETATE-DEGRADATION-PWY: 4-hydroxyphenylacetate degradation|Rubellimicrobium	0.0	0.0	0.0	0.0	0.0	0.0	0.0	0.0	0.0	0.0	0.0	0.0	0.0	5.0	31.0	0.0	0.0	0.0	17.0	0.0	0.0
3-HYDROXYPHENYLACETATE-DEGRADATION-PWY: 4-hydroxyphenylacetate degradation|Rubrobacter	0.0	0.0	0.0	0.0	0.0	5.0	0.0	8.0	4.0	0.0	0.0	0.0	0.0	0.0	1259.0	0.0	834.0	765.0	903.0	5.0	0.0
3-HYDROXYPHENYLACETATE-DEGRADATION-PWY: 4-hydroxyphenylacetate degradation|Rummeliibacillus	0.0	0.0	0.0	0.0	0.0	0.0	0.0	0.0	0.0	0.0	0.0	0.0	0.0	0.0	0.0	0.0	0.0	76.0	19.0	0.0	0.0
3-HYDROXYPHENYLACETATE-DEGRADATION-PWY: 4-hydroxyphenylacetate degradation|Saccharopolyspora	0.0	0.0	0.0	0.0	0.0	0.0	0.0	0.0	0.0	0.0	0.0	0.0	0.0	0.0	49.0	0.0	0.0	0.0	6.0	0.0	0.0
3-HYDROXYPHENYLACETATE-DEGRADATION-PWY: 4-hydroxyphenylacetate degradation|Salinivibrio	213.0	418.0	783.0	393.0	1033.0	814.0	991.0	590.0	650.0	238.0	299.0	306.0	404.0	436.0	303.0	509.0	73.0	118.0	74.0	214.0	549.0
3-HYDROXYPHENYLACETATE-DEGRADATION-PWY: 4-hydroxyphenylacetate degradation|Serratia	0.0	0.0	0.0	0.0	0.0	0.0	0.0	0.0	0.0	0.0	0.0	0.0	0.0	0.0	32.8	0.0	0.0	0.0	0.0	0.0	0.0
3-HYDROXYPHENYLACETATE-DEGRADATION-PWY: 4-hydroxyphenylacetate degradation|Skermanella	0.0	0.0	0.0	0.0	0.0	0.0	0.0	0.0	6.5	0.0	0.0	0.0	0.0	0.0	38.0	0.0	81.5	69.5	102.0	2.5	0.0
3-HYDROXYPHENYLACETATE-DEGRADATION-PWY: 4-hydroxyphenylacetate degradation|Solirubrobacter	0.0	0.0	0.0	0.0	0.0	0.0	2.0	0.0	20.0	0.0	0.0	0.0	0.0	0.0	212.0	0.0	101.0	114.0	241.0	5.0	0.0
3-HYDROXYPHENYLACETATE-DEGRADATION-PWY: 4-hydroxyphenylacetate degradation|Sphaerotilus	0.0	0.0	0.0	0.0	0.0	0.0	0.0	0.0	0.0	0.0	0.0	0.0	0.0	0.0	29.0	0.0	21.0	47.0	85.0	0.0	0.0
3-HYDROXYPHENYLACETATE-DEGRADATION-PWY: 4-hydroxyphenylacetate degradation|Sphingoaurantiacus	0.0	0.0	0.0	0.0	0.0	0.0	0.0	0.0	0.0	0.0	0.0	0.0	0.0	0.0	14.0	0.0	22.0	20.0	43.0	0.0	0.0
3-HYDROXYPHENYLACETATE-DEGRADATION-PWY: 4-hydroxyphenylacetate degradation|Sphingobium	0.0	13.0	0.0	9.0	0.0	0.0	0.0	0.0	0.0	0.0	6.0	19.0	0.0	0.0	0.0	0.0	0.0	0.0	0.0	0.0	8.0
3-HYDROXYPHENYLACETATE-DEGRADATION-PWY: 4-hydroxyphenylacetate degradation|Sphingomonas	0.0	76.0	0.0	46.0	6.0	6.0	0.0	0.0	43.0	48.0	60.0	157.0	107.0	0.0	217.0	29.0	336.0	101.0	391.0	15.0	131.0
3-HYDROXYPHENYLACETATE-DEGRADATION-PWY: 4-hydroxyphenylacetate degradation|Spirosoma	0.0	0.0	0.0	0.0	0.0	0.0	0.0	0.0	0.0	0.0	15.0	0.0	40.0	0.0	0.0	0.0	0.0	0.0	0.0	0.0	0.0
3-HYDROXYPHENYLACETATE-DEGRADATION-PWY: 4-hydroxyphenylacetate degradation|Stenotrophomonas	1600.0	22506.0	20353.0	22409.0	18914.0	15142.0	15430.0	8511.0	9215.0	13560.0	22095.0	14788.0	22630.0	16799.0	473.0	15837.0	586.0	922.0	552.0	10171.0	13895.0
3-HYDROXYPHENYLACETATE-DEGRADATION-PWY: 4-hydroxyphenylacetate degradation|Steroidobacter	0.0	0.0	0.0	0.0	0.0	0.0	0.0	0.0	0.0	0.0	0.0	0.0	0.0	0.0	43.0	0.0	71.0	70.0	103.0	12.0	0.0
3-HYDROXYPHENYLACETATE-DEGRADATION-PWY: 4-hydroxyphenylacetate degradation|Streptococcus	2.33	0.67	4.0	1.0	4.34	9.0	0.66	29.67	4.67	1.0	3.67	0.0	2.0	0.0	52.0	3.33	43.0	117.33	26.33	29.0	2.67
3-HYDROXYPHENYLACETATE-DEGRADATION-PWY: 4-hydroxyphenylacetate degradation|Streptomyces	0.0	0.0	2.0	0.0	0.0	2.0	0.0	0.0	16.0	0.0	0.0	0.0	0.0	0.0	197.0	0.0	97.0	52.0	184.0	0.0	0.0
3-HYDROXYPHENYLACETATE-DEGRADATION-PWY: 4-hydroxyphenylacetate degradation|Tepidimonas	0.0	0.0	0.0	0.0	0.0	0.0	0.0	0.0	109.0	0.0	0.0	0.0	0.0	0.0	0.0	0.0	0.0	9.0	0.0	8.0	0.0
3-HYDROXYPHENYLACETATE-DEGRADATION-PWY: 4-hydroxyphenylacetate degradation|Variovorax	0.0	0.0	17.0	9.0	0.0	6.0	0.0	0.0	0.0	5.0	0.0	0.0	0.0	0.0	0.0	22.0	0.0	0.0	0.0	1.0	0.0
3-HYDROXYPHENYLACETATE-DEGRADATION-PWY: 4-hydroxyphenylacetate degradation|Vibrio	1.0	11.0	1.0	17.33	7.0	3.67	2.33	2.67	4.67	0.0	4.67	4.67	0.0	2.33	0.0	12.0	0.0	0.0	5.0	25.0	2.0
3-HYDROXYPHENYLACETATE-DEGRADATION-PWY: 4-hydroxyphenylacetate degradation|Weissella	0.0	0.0	4.0	11.0	0.0	8.0	7.0	24.0	0.0	0.0	0.0	0.0	1.0	0.0	0.0	0.0	0.0	0.0	0.0	19.0	0.0
3-HYDROXYPHENYLACETATE-DEGRADATION-PWY: 4-hydroxyphenylacetate degradation|unclassified	42.0	248.5	133.57999999999998	145.25	178.25	408.33	168.0	4696.25	10314.0	841.33	97.0	2211.08	125.5	114.0	5542.49	85.75	3844.66	5221.51	7240.3	1300.85	141.5
3-HYDROXYPHENYLACETATE-DEGRADATION-PWY: 4-hydroxyphenylacetate degradation|unidentified_Acetobacteraceae	0.0	0.0	0.0	0.0	0.0	0.0	0.0	0.0	0.0	0.0	0.0	0.0	0.0	0.0	36.0	0.0	58.0	3.0	283.0	0.0	0.0
3-HYDROXYPHENYLACETATE-DEGRADATION-PWY: 4-hydroxyphenylacetate degradation|unidentified_Acidimicrobiia	0.0	0.0	0.0	0.0	0.0	0.0	0.0	0.0	0.0	0.0	0.0	0.0	0.0	0.0	0.0	0.0	0.0	51.0	0.0	0.0	0.0
3-HYDROXYPHENYLACETATE-DEGRADATION-PWY: 4-hydroxyphenylacetate degradation|unidentified_Alphaproteobacteria	0.0	0.0	0.0	0.0	0.0	103.0	2.0	7.0	87.0	7.0	0.0	9.0	0.0	0.0	82.0	14.0	52.0	365.0	199.0	0.0	3.0
3-HYDROXYPHENYLACETATE-DEGRADATION-PWY: 4-hydroxyphenylacetate degradation|unidentified_Beijerinckiaceae	0.0	15.0	0.0	8.0	7.0	0.0	0.0	0.0	0.0	0.0	9.0	36.0	96.0	0.0	0.0	0.0	0.0	0.0	8.0	0.0	34.0
3-HYDROXYPHENYLACETATE-DEGRADATION-PWY: 4-hydroxyphenylacetate degradation|unidentified_Burkholderiaceae	0.0	16.0	3.0	4.0	24.0	8.0	14.0	13.0	0.0	7.0	29.0	23.0	0.0	9.0	0.0	5.0	0.0	0.0	0.0	82.0	25.0
3-HYDROXYPHENYLACETATE-DEGRADATION-PWY: 4-hydroxyphenylacetate degradation|unidentified_Cyanobacteria	25.0	0.0	6.0	15.0	79.0	12.0	22.0	4371.0	0.0	0.0	21.0	0.0	63.0	29.0	133.0	136.0	93.0	200.0	47.0	34.0	49.0
3-HYDROXYPHENYLACETATE-DEGRADATION-PWY: 4-hydroxyphenylacetate degradation|unidentified_Dehalococcoidia	0.0	0.0	0.0	0.0	0.0	0.0	0.0	0.0	0.0	0.0	0.0	0.0	0.0	0.0	2.0	0.0	49.0	0.0	0.0	0.0	0.0
3-HYDROXYPHENYLACETATE-DEGRADATION-PWY: 4-hydroxyphenylacetate degradation|unidentified_Enterobacteriaceae	18.2	42.4	13.6	54.4	39.4	26.8	25.6	47.2	82.6	38.2	52.2	165.4	168.8	67.8	11.6	69.0	3.0	20.8	7.2	52.0	181.4
3-HYDROXYPHENYLACETATE-DEGRADATION-PWY: 4-hydroxyphenylacetate degradation|unidentified_Gemmatimonadaceae	0.0	0.0	0.0	0.0	0.0	0.0	0.0	0.0	0.0	62.0	0.0	0.0	0.0	0.0	0.0	0.0	0.0	0.0	0.0	0.0	0.0
3-HYDROXYPHENYLACETATE-DEGRADATION-PWY: 4-hydroxyphenylacetate degradation|unidentified_Gemmatimonadota	0.0	0.0	0.0	0.0	0.0	0.0	0.0	0.0	0.0	0.0	0.0	0.0	0.0	0.0	52.0	0.0	0.0	0.0	0.0	0.0	0.0
3-HYDROXYPHENYLACETATE-DEGRADATION-PWY: 4-hydroxyphenylacetate degradation|unidentified_Pseudomonadales	0.0	0.0	0.0	0.0	0.0	19.0	0.0	0.0	32.0	13.0	0.0	0.0	0.0	0.0	0.0	0.0	0.0	0.0	0.0	0.0	0.0
3-HYDROXYPHENYLACETATE-DEGRADATION-PWY: 4-hydroxyphenylacetate degradation|unidentified_Rickettsiales	0.0	0.0	0.0	3.0	0.0	9.0	2.0	25.0	1000.0	0.0	0.0	7.0	0.0	0.0	0.0	4.0	0.0	0.0	0.0	4.0	49.0
3-HYDROXYPHENYLACETATE-DEGRADATION-PWY: 4-hydroxyphenylacetate degradation|unidentified_Thermomicrobiales	0.0	0.0	0.0	0.0	0.0	0.0	0.0	0.0	0.0	0.0	0.0	0.0	0.0	0.0	64.0	0.0	33.0	0.0	0.0	0.0	0.0
ALL-CHORISMATE-PWY: superpathway of chorismate metabolism|Acetobacter	0.0	0.0	0.0	0.0	0.0	0.0	3.0	9.0	0.0	0.0	0.0	0.0	0.0	0.0	122.0	0.0	516.5	120.0	200.0	0.0	0.0
ALL-CHORISMATE-PWY: superpathway of chorismate metabolism|Acidibacter	0.0	0.0	0.0	0.0	0.0	0.0	0.0	0.0	0.0	0.0	0.0	0.0	0.0	0.0	0.0	0.0	4.0	3.0	104.0	3.0	0.0
ALL-CHORISMATE-PWY: superpathway of chorismate metabolism|Acidovorax	3.0	14.0	15.0	18.0	72.0	22.0	43.0	23.0	12.0	7.0	31.0	4.0	45.0	19.0	138.0	47.0	95.0	307.0	128.0	9.0	56.0
ALL-CHORISMATE-PWY: superpathway of chorismate metabolism|Acinetobacter	1.0	2.0	7.0	4.25	15.0	1.0	9.33	14.0	10.66	3.42	9.0	10.0	9.0	14.75	1.33	13.25	4.33	9.67	1.92	40.87	10.33
ALL-CHORISMATE-PWY: superpathway of chorismate metabolism|Actinomadura	0.0	0.0	0.0	0.0	0.0	0.0	0.0	0.0	0.0	0.0	0.0	0.0	0.0	0.0	25.0	0.0	35.0	2.0	0.0	0.0	0.0
ALL-CHORISMATE-PWY: superpathway of chorismate metabolism|Actinomyces	0.0	0.0	0.0	0.0	0.0	0.0	0.0	0.0	0.0	0.0	0.0	0.0	0.0	0.0	139.0	0.0	48.0	101.0	6.0	0.0	0.0
ALL-CHORISMATE-PWY: superpathway of chorismate metabolism|Actinophytocola	0.0	0.0	0.0	0.0	0.0	0.0	0.0	0.0	0.0	0.0	0.0	0.0	0.0	0.0	40.0	0.0	0.0	34.0	0.0	0.0	0.0
ALL-CHORISMATE-PWY: superpathway of chorismate metabolism|Actinoplanes	0.0	0.0	0.0	1.0	0.0	0.0	0.0	0.0	0.0	0.0	0.0	0.0	0.0	0.0	0.0	0.0	3.0	0.0	0.0	48.0	0.0
ALL-CHORISMATE-PWY: superpathway of chorismate metabolism|Adhaeribacter	0.0	0.0	0.0	0.0	0.0	0.0	0.0	0.0	0.0	65.0	0.0	0.0	0.0	0.0	50.0	0.0	20.0	0.0	0.0	0.0	0.0
ALL-CHORISMATE-PWY: superpathway of chorismate metabolism|Aeromicrobium	0.0	0.0	0.0	0.0	0.0	0.0	0.0	0.0	0.0	0.0	0.0	0.0	0.0	0.0	90.0	0.0	46.0	0.0	56.0	0.0	0.0
ALL-CHORISMATE-PWY: superpathway of chorismate metabolism|Aeromonas	0.0	3.0	3.0	14.0	1.0	5.0	11.0	8.0	133.0	17.0	8.0	21.0	8.0	63.0	0.0	5.0	0.0	0.0	0.0	7.0	1.0
ALL-CHORISMATE-PWY: superpathway of chorismate metabolism|Agathobacter	0.0	0.0	0.0	0.0	0.0	0.0	0.0	0.0	0.0	0.0	0.0	0.0	0.0	0.0	50.0	0.0	0.0	0.0	0.0	0.0	0.0
ALL-CHORISMATE-PWY: superpathway of chorismate metabolism|Agromyces	0.0	0.0	0.0	0.0	0.0	0.0	0.0	0.0	0.0	0.0	0.0	0.0	0.0	0.0	3.0	0.0	0.0	0.0	94.0	0.0	0.0
ALL-CHORISMATE-PWY: superpathway of chorismate metabolism|Akkermansia	0.0	0.33	0.0	0.0	0.67	3.67	1.33	8.0	0.33	0.0	4.67	7.0	0.0	0.0	0.67	0.0	5.0	0.0	0.0	0.33	0.0
ALL-CHORISMATE-PWY: superpathway of chorismate metabolism|Altererythrobacter	0.0	0.0	0.0	6.0	0.0	0.0	0.0	0.0	0.0	0.0	0.0	0.0	0.0	0.0	0.0	0.0	0.0	0.0	0.0	101.0	0.0
ALL-CHORISMATE-PWY: superpathway of chorismate metabolism|Aminobacter	0.0	0.0	0.0	0.0	0.0	0.0	0.0	0.0	0.0	0.0	0.0	0.0	0.0	0.0	34.0	0.0	90.0	62.0	35.0	0.0	0.0
ALL-CHORISMATE-PWY: superpathway of chorismate metabolism|Anoxybacillus	0.0	0.0	0.0	0.0	0.0	0.0	0.0	0.0	0.0	0.0	0.0	0.0	0.0	0.0	0.0	0.43	0.0	5.29	0.0	4.57	0.0
ALL-CHORISMATE-PWY: superpathway of chorismate metabolism|Aquabacterium	0.0	0.0	6.0	0.0	0.0	8.0	1.0	0.0	6.0	7.0	0.0	0.0	31.0	0.0	55.0	0.0	0.0	0.0	0.0	0.0	0.0
ALL-CHORISMATE-PWY: superpathway of chorismate metabolism|Aquicella	0.0	0.0	0.0	1.0	0.0	0.0	0.0	0.0	0.0	0.0	0.0	0.0	0.0	0.0	0.0	0.0	0.0	0.0	0.0	81.0	0.0
ALL-CHORISMATE-PWY: superpathway of chorismate metabolism|Arthrobacter	0.0	15.0	43.0	1.0	17.0	34.0	94.0	20.0	47.0	4.0	12.0	83.0	15.0	25.0	138.0	29.0	46.0	176.0	22.0	16.0	0.0
ALL-CHORISMATE-PWY: superpathway of chorismate metabolism|Ascidiaceihabitans	0.0	0.0	0.0	0.0	5.0	29.0	0.0	0.0	7.0	0.0	0.0	39.0	0.0	0.0	0.0	0.0	0.0	0.0	0.0	0.0	2.0
ALL-CHORISMATE-PWY: superpathway of chorismate metabolism|Bacillus	15.0	4.0	5.0	20.0	262.0	15.0	12.0	21.0	338.0	45.0	0.0	4.0	407.0	9.0	465.0	3.0	287.0	444.0	543.0	198.0	13.0
ALL-CHORISMATE-PWY: superpathway of chorismate metabolism|Bacteroides	0.0	0.0	0.0	0.0	2.0	0.0	0.0	0.0	7.0	0.0	0.0	4.0	0.0	0.0	0.0	0.0	14.0	24.0	0.0	0.0	0.0
ALL-CHORISMATE-PWY: superpathway of chorismate metabolism|Bifidobacterium	0.0	1.0	5.0	11.0	0.0	55.5	72.0	8.0	16.0	0.0	5.0	0.0	0.0	38.0	0.0	34.0	0.0	6.0	0.0	23.0	3.0
ALL-CHORISMATE-PWY: superpathway of chorismate metabolism|Blastococcus	0.0	2.0	7.0	0.0	15.0	2.0	6.0	9.0	14.0	10.0	0.0	10.0	4.0	6.0	466.0	7.0	292.0	182.0	496.0	11.0	20.0
ALL-CHORISMATE-PWY: superpathway of chorismate metabolism|Blautia	0.0	0.0	1.0	7.0	0.0	10.0	58.0	0.0	0.0	0.0	0.0	16.0	0.0	0.0	105.0	0.0	78.0	94.0	135.0	6.0	23.0
ALL-CHORISMATE-PWY: superpathway of chorismate metabolism|Bradyrhizobium	0.0	16.0	10.0	6.0	21.0	7.0	55.0	0.0	9.0	18.0	4.0	15.0	36.0	5.0	0.0	26.0	163.0	9.0	38.0	211.0	0.0
ALL-CHORISMATE-PWY: superpathway of chorismate metabolism|Brevundimonas	0.0	0.0	12.0	0.0	0.0	0.0	4.0	6.0	3.0	6.0	4.0	12.0	2.0	0.0	0.0	0.0	0.0	0.0	51.0	13.0	0.0
ALL-CHORISMATE-PWY: superpathway of chorismate metabolism|Bryobacter	0.0	0.0	0.0	0.0	0.0	0.0	0.0	0.0	0.0	0.0	0.0	0.0	0.0	0.0	36.0	0.0	0.0	19.0	0.0	0.0	0.0
ALL-CHORISMATE-PWY: superpathway of chorismate metabolism|Caldicoprobacter	0.0	0.0	0.0	0.0	0.0	0.0	0.0	0.0	0.0	0.0	0.0	0.0	0.0	0.0	46.0	0.0	15.0	164.0	0.0	0.0	0.0
ALL-CHORISMATE-PWY: superpathway of chorismate metabolism|Caulobacter	0.0	11.0	13.0	19.0	22.0	5.0	49.0	5.0	0.0	9.0	10.0	0.0	0.0	0.0	6.0	17.0	3.0	3.0	0.0	9.0	15.0
ALL-CHORISMATE-PWY: superpathway of chorismate metabolism|Cellulomonas	0.0	0.0	0.0	0.0	0.0	0.0	0.0	0.0	0.0	0.0	0.0	0.0	0.0	0.0	15.0	0.0	0.0	35.0	0.0	0.0	0.0
ALL-CHORISMATE-PWY: superpathway of chorismate metabolism|Chryseobacterium	23295.0	20978.0	23719.0	21115.0	23136.0	22580.0	26246.0	24005.0	19121.0	27154.0	22297.0	23763.0	20953.0	27361.0	1628.0	15103.0	675.0	1970.0	580.0	14528.0	28551.0
ALL-CHORISMATE-PWY: superpathway of chorismate metabolism|Cloacibacterium	0.0	0.0	0.0	1.0	0.0	0.0	0.0	0.0	0.0	0.0	0.0	0.0	0.0	0.0	0.0	0.0	0.0	0.0	0.0	60.0	0.0
ALL-CHORISMATE-PWY: superpathway of chorismate metabolism|Colidextribacter	0.0	0.0	0.0	2.0	0.0	0.0	16.0	0.0	11.0	0.0	3.0	35.0	0.0	0.0	70.0	0.0	157.0	136.0	33.0	0.0	0.0
ALL-CHORISMATE-PWY: superpathway of chorismate metabolism|Collimonas	0.0	161.0	184.0	218.0	173.0	158.0	114.0	154.0	38.0	144.0	148.0	169.0	175.0	40.0	0.0	56.0	0.0	0.0	0.0	51.0	122.0
ALL-CHORISMATE-PWY: superpathway of chorismate metabolism|Collinsella	0.0	0.0	0.0	0.5	0.0	19.0	36.0	9.5	12.5	0.0	0.5	0.0	0.0	0.0	20.5	0.0	1.5	46.0	0.0	0.0	0.0
ALL-CHORISMATE-PWY: superpathway of chorismate metabolism|Comamonas	0.0	0.0	0.0	0.0	0.0	0.0	0.0	0.0	0.0	0.0	0.0	0.0	0.0	0.0	14.0	0.0	23.0	20.0	0.0	0.0	0.0
ALL-CHORISMATE-PWY: superpathway of chorismate metabolism|Commensalibacter	0.0	0.0	0.0	2.0	0.0	0.0	0.0	0.0	0.0	0.0	0.0	0.0	0.0	0.0	5.5	0.0	1.0	47.0	90.5	0.0	0.0
ALL-CHORISMATE-PWY: superpathway of chorismate metabolism|Conexibacter	0.0	0.0	0.0	0.0	0.0	0.0	0.0	0.0	0.0	0.0	0.0	0.0	0.0	0.0	56.0	0.0	2.0	60.0	64.0	0.0	0.0
ALL-CHORISMATE-PWY: superpathway of chorismate metabolism|Corynebacterium	5.5	0.75	4.0	16.5	19.0	18.0	1.5	113.25	75.25	17.5	9.75	7.25	2.0	32.25	0.0	18.5	0.0	0.0	0.0	251.5	3.75
ALL-CHORISMATE-PWY: superpathway of chorismate metabolism|Crossiella	0.0	0.0	0.0	0.0	0.0	0.0	0.0	0.0	0.0	0.0	0.0	0.0	0.0	0.0	15.0	0.0	31.0	12.0	106.0	0.0	0.0
ALL-CHORISMATE-PWY: superpathway of chorismate metabolism|Curvibacter	0.0	0.0	0.0	0.0	0.0	0.0	0.0	0.0	0.0	0.0	0.0	0.0	0.0	0.0	199.0	0.0	133.0	307.0	78.0	0.0	0.0
ALL-CHORISMATE-PWY: superpathway of chorismate metabolism|Cutibacterium	8.0	0.0	23.0	41.0	49.0	53.0	37.0	250.0	259.0	44.0	37.0	53.0	20.0	51.0	20.0	87.0	14.0	57.0	17.0	482.0	15.0
ALL-CHORISMATE-PWY: superpathway of chorismate metabolism|Defluviitoga	10.33	6.0	2.0	3.33	16.0	8.33	4.33	4.0	1.33	8.0	1.33	9.33	1.33	0.0	164.0	6.0	111.0	177.0	29.33	0.0	0.67
ALL-CHORISMATE-PWY: superpathway of chorismate metabolism|Dehalobacter	0.0	0.0	0.0	0.0	0.0	0.0	0.0	0.0	0.75	0.0	0.0	0.0	0.0	0.0	75.5	0.0	31.75	49.75	14.25	0.0	0.0
ALL-CHORISMATE-PWY: superpathway of chorismate metabolism|Delftia	21889.0	782.0	1034.0	612.0	1607.0	837.0	1010.0	687.0	834.0	835.0	879.0	930.0	741.0	956.0	75.0	845.0	304.0	41.0	101.0	415.0	1231.0
ALL-CHORISMATE-PWY: superpathway of chorismate metabolism|Desulfomonile	0.0	0.0	0.0	4.0	0.0	0.0	0.0	0.0	0.0	0.0	0.0	0.0	0.0	0.0	0.0	0.0	0.0	0.0	0.0	50.0	0.0
ALL-CHORISMATE-PWY: superpathway of chorismate metabolism|Dethiobacter	0.0	0.0	0.0	0.0	0.0	0.0	0.0	11.0	0.0	0.0	0.0	0.0	0.0	0.0	32.0	0.0	132.0	74.0	48.0	0.0	0.0
ALL-CHORISMATE-PWY: superpathway of chorismate metabolism|Dongia	0.0	1.0	0.0	8.0	0.0	0.0	0.0	0.0	0.0	0.0	0.0	0.0	0.0	0.0	29.0	0.0	35.0	7.0	42.0	221.0	0.0
ALL-CHORISMATE-PWY: superpathway of chorismate metabolism|Dorea	0.0	0.0	0.0	0.0	0.0	0.0	12.0	0.0	0.0	0.0	0.0	0.0	0.0	0.0	0.0	0.0	0.0	54.0	0.0	0.0	0.0
ALL-CHORISMATE-PWY: superpathway of chorismate metabolism|Enhydrobacter	0.0	1.0	21.0	33.0	33.0	19.0	8.0	25.0	39.0	21.0	13.0	0.0	25.0	19.0	12.0	22.0	0.0	0.0	0.0	8.0	9.0
ALL-CHORISMATE-PWY: superpathway of chorismate metabolism|Ensifer	0.0	0.0	0.0	0.0	0.0	0.0	0.0	0.0	0.0	0.0	0.0	0.0	0.0	0.0	7.0	0.0	34.0	0.0	11.0	0.0	0.0
ALL-CHORISMATE-PWY: superpathway of chorismate metabolism|Enterococcus	7.0	13.0	20.0	35.0	49.0	29.0	34.0	17.0	74.0	13.0	49.0	52.0	18.0	26.0	42.0	29.0	37.0	63.0	49.0	20.0	5.0
ALL-CHORISMATE-PWY: superpathway of chorismate metabolism|Faecalibacterium	0.0	0.5	0.5	0.0	3.5	4.0	16.5	3.0	2.0	11.0	0.0	0.0	0.0	0.0	164.5	11.0	40.5	49.5	19.5	0.0	0.0
ALL-CHORISMATE-PWY: superpathway of chorismate metabolism|Finegoldia	0.0	0.0	0.0	0.67	0.67	0.0	0.0	0.0	8.67	1.0	0.0	0.0	0.0	0.0	0.0	8.33	0.0	0.0	0.0	3.0	1.67
ALL-CHORISMATE-PWY: superpathway of chorismate metabolism|Flavobacterium	0.0	1.0	0.0	0.0	0.0	0.0	0.0	0.0	0.0	93.0	0.0	0.0	0.0	0.0	0.0	0.0	0.0	0.0	0.0	0.0	0.0
ALL-CHORISMATE-PWY: superpathway of chorismate metabolism|Fructilactobacillus	0.0	0.0	0.0	0.0	0.0	0.0	0.0	0.0	0.0	0.0	0.0	0.0	0.0	0.0	666.0	0.0	2596.0	677.0	763.0	0.0	0.0
ALL-CHORISMATE-PWY: superpathway of chorismate metabolism|Gaiella	0.0	0.0	0.0	2.0	0.0	0.0	0.0	0.0	0.0	15.0	0.0	0.0	0.0	0.0	256.0	0.0	70.0	2.0	147.0	40.0	0.0
ALL-CHORISMATE-PWY: superpathway of chorismate metabolism|Gallionella	0.0	0.0	0.0	5.0	0.0	0.0	0.0	0.0	0.0	0.0	0.0	0.0	0.0	0.0	0.0	0.0	0.0	0.0	0.0	52.0	0.0
ALL-CHORISMATE-PWY: superpathway of chorismate metabolism|Gardnerella	0.0	0.0	0.0	8.0	0.0	23.0	0.0	33.0	17.0	0.0	0.0	0.0	0.0	0.0	0.0	0.0	0.0	0.0	0.0	0.0	6.0
ALL-CHORISMATE-PWY: superpathway of chorismate metabolism|Gelria	0.0	0.0	0.0	0.0	0.0	0.0	0.0	0.0	0.0	0.0	0.0	0.0	0.0	0.0	139.0	0.0	72.0	211.0	5.0	0.0	0.0
ALL-CHORISMATE-PWY: superpathway of chorismate metabolism|Gemella	0.0	0.0	0.0	0.0	0.0	4.0	0.0	0.0	0.0	0.0	0.0	0.0	0.0	0.0	0.0	466.0	0.0	0.0	0.0	0.0	0.0
ALL-CHORISMATE-PWY: superpathway of chorismate metabolism|Gemmatimonas	0.0	0.0	0.0	0.0	0.0	0.0	0.0	0.0	0.0	0.0	0.0	0.0	0.0	0.0	0.0	0.0	0.0	0.0	53.0	0.0	0.0
ALL-CHORISMATE-PWY: superpathway of chorismate metabolism|Geodermatophilus	0.0	0.0	0.0	0.0	0.0	0.0	0.0	0.0	0.0	0.0	0.0	0.0	0.0	0.0	104.0	0.0	169.0	81.0	415.0	1.0	0.0
ALL-CHORISMATE-PWY: superpathway of chorismate metabolism|Granulicatella	0.0	0.0	0.0	0.0	0.0	0.0	0.0	0.0	0.0	0.0	0.0	0.0	0.0	14.0	0.0	54.0	0.0	0.0	0.0	0.0	0.0
ALL-CHORISMATE-PWY: superpathway of chorismate metabolism|Haemophilus	0.0	0.0	0.0	0.0	0.0	0.0	0.0	0.0	0.0	0.0	0.0	0.0	0.0	0.0	0.0	170.0	0.0	0.0	0.0	0.0	0.0
ALL-CHORISMATE-PWY: superpathway of chorismate metabolism|Haliangium	0.0	0.0	0.0	2.0	1.0	2.0	8.0	0.0	0.0	14.0	0.0	0.0	0.0	0.0	15.0	12.0	0.0	0.0	38.0	51.0	27.0
ALL-CHORISMATE-PWY: superpathway of chorismate metabolism|Halocella	0.0	0.0	0.0	0.0	0.0	0.0	0.0	0.0	0.0	0.0	0.0	0.0	0.0	0.0	116.0	0.0	212.0	220.0	57.0	0.0	0.0
ALL-CHORISMATE-PWY: superpathway of chorismate metabolism|Harryflintia	0.0	0.0	0.0	0.0	0.0	0.0	0.0	0.0	0.0	0.0	0.0	0.0	0.0	0.0	51.0	0.0	51.0	51.0	0.0	0.0	0.0
ALL-CHORISMATE-PWY: superpathway of chorismate metabolism|Iamia	0.0	0.0	0.0	0.0	0.0	0.0	0.0	0.0	0.0	0.0	0.0	0.0	0.0	0.0	9.0	0.0	65.0	0.0	0.0	0.0	0.0
ALL-CHORISMATE-PWY: superpathway of chorismate metabolism|Ignatzschineria	0.0	0.0	0.0	0.0	0.0	0.0	0.0	0.0	0.0	0.0	0.0	0.0	0.0	0.0	0.0	0.0	0.0	0.0	35.0	0.0	0.0
ALL-CHORISMATE-PWY: superpathway of chorismate metabolism|Ileibacterium	0.0	3.5	1.0	0.0	0.0	0.5	2.0	1.0	0.0	0.0	5.0	0.0	0.75	1.25	0.0	4.25	0.0	0.0	0.0	0.5	0.0
ALL-CHORISMATE-PWY: superpathway of chorismate metabolism|Klebsiella	0.0	5.0	3.0	2.0	6.0	19.0	1.0	6.0	0.0	0.0	1.0	0.0	0.0	24.0	0.0	4.0	21.0	73.0	0.0	0.0	0.0
ALL-CHORISMATE-PWY: superpathway of chorismate metabolism|Kocuria	0.0	0.0	0.0	0.0	0.0	0.0	0.0	0.0	0.0	0.0	0.0	115.0	0.0	0.0	0.0	8.0	0.0	0.0	0.0	3.0	0.0
ALL-CHORISMATE-PWY: superpathway of chorismate metabolism|Kribbella	0.0	0.0	0.0	0.0	0.0	4.0	0.0	0.0	0.0	34.0	0.0	0.0	0.0	0.0	1.0	0.0	24.0	66.0	38.0	3.0	0.0
ALL-CHORISMATE-PWY: superpathway of chorismate metabolism|Labrys	0.0	0.0	0.0	0.0	0.0	0.0	0.0	0.0	0.0	0.0	0.0	0.0	0.0	0.0	0.0	0.0	12.0	14.0	47.0	0.0	0.0
ALL-CHORISMATE-PWY: superpathway of chorismate metabolism|Lachnoclostridium	0.0	0.0	0.0	0.0	0.0	0.0	1.0	0.0	0.0	0.0	0.0	0.0	0.0	0.0	122.0	0.0	51.0	219.0	104.0	0.0	0.0
ALL-CHORISMATE-PWY: superpathway of chorismate metabolism|Lactiplantibacillus	0.0	4.0	4.0	8.0	0.0	10.0	3.0	11.0	0.0	13.0	0.0	4.0	0.0	5.0	644.0	14.0	3204.0	765.0	1161.0	0.0	0.0
ALL-CHORISMATE-PWY: superpathway of chorismate metabolism|Lactobacillus	0.0	17.0	9.0	70.0	33.0	161.0	25.0	210.0	199.0	19.0	8.0	6.0	1.0	101.0	220.0	7180.0	266.0	362.0	320.0	111.0	19.0
ALL-CHORISMATE-PWY: superpathway of chorismate metabolism|Lautropia	0.0	0.0	0.0	0.0	0.0	0.0	0.0	9.0	0.0	0.0	0.0	0.0	0.0	0.0	4061.0	0.0	1753.0	3797.0	1359.0	0.0	0.0
ALL-CHORISMATE-PWY: superpathway of chorismate metabolism|Lawsonella	0.0	2.0	0.0	10.0	21.0	0.0	0.0	51.0	20.0	9.0	12.0	14.0	0.0	9.0	0.0	0.0	0.0	0.0	0.0	135.0	0.0
ALL-CHORISMATE-PWY: superpathway of chorismate metabolism|Ligilactobacillus	0.0	4.0	0.0	26.0	9.0	67.0	19.0	45.0	0.0	3.0	10.0	22.0	0.0	0.0	102.0	0.0	135.0	411.0	127.0	62.0	0.0
ALL-CHORISMATE-PWY: superpathway of chorismate metabolism|Limnohabitans	0.0	0.0	0.0	0.0	0.0	0.0	0.0	0.0	0.0	0.0	0.0	0.0	0.0	0.0	11.0	0.0	39.0	70.0	64.0	0.0	0.0
ALL-CHORISMATE-PWY: superpathway of chorismate metabolism|Limosilactobacillus	0.0	0.0	4.0	3.0	0.0	23.0	5.0	3.5	0.0	0.0	0.0	0.0	0.0	0.0	130.0	15.0	31.0	39.5	78.0	17.0	8.0
ALL-CHORISMATE-PWY: superpathway of chorismate metabolism|Listeria	0.0	3.0	0.0	118.0	6.0	0.0	3.0	0.0	0.0	35.0	114.0	969.0	0.0	0.0	57.0	2.0	49.0	135.0	0.0	1993.0	0.0
ALL-CHORISMATE-PWY: superpathway of chorismate metabolism|Litorilinea	0.0	0.0	0.0	0.0	0.0	0.0	0.0	0.0	0.0	86.0	0.0	0.0	0.0	0.0	0.0	0.0	0.0	0.0	0.0	0.0	0.0
ALL-CHORISMATE-PWY: superpathway of chorismate metabolism|Lysinibacillus	0.0	0.0	0.0	0.0	0.0	0.0	0.0	0.0	0.0	0.0	0.0	0.0	0.0	0.0	13.0	0.0	31.0	0.0	98.0	0.0	0.0
ALL-CHORISMATE-PWY: superpathway of chorismate metabolism|Lysobacter	0.0	0.0	0.0	0.0	0.0	0.0	0.0	0.0	0.0	0.0	0.0	0.0	0.0	0.0	11.5	0.0	14.25	34.0	35.25	2.5	0.0
ALL-CHORISMATE-PWY: superpathway of chorismate metabolism|Malaciobacter	0.0	1.5	2.5	0.5	3.75	3.0	3.0	2.5	0.0	0.0	0.0	0.5	0.75	1.75	0.0	0.0	0.0	0.0	0.0	0.0	0.0
ALL-CHORISMATE-PWY: superpathway of chorismate metabolism|Marinobacter	0.0	7.0	8.0	0.0	9.0	3.0	10.0	0.0	0.0	0.0	10.0	0.0	0.0	0.0	0.0	0.0	0.0	0.0	0.0	4.0	9.0
ALL-CHORISMATE-PWY: superpathway of chorismate metabolism|Marmoricola	0.0	0.0	0.0	0.0	0.0	0.0	0.0	0.0	0.0	0.0	0.0	0.0	0.0	0.0	55.0	0.0	0.0	0.0	0.0	0.0	0.0
ALL-CHORISMATE-PWY: superpathway of chorismate metabolism|Megamonas	0.0	0.0	0.0	0.0	0.0	0.0	0.0	0.0	0.0	0.0	0.0	0.0	0.0	0.0	70.0	0.0	0.0	0.0	5.0	1.0	0.0
ALL-CHORISMATE-PWY: superpathway of chorismate metabolism|Mesorhizobium	0.0	0.0	0.0	0.0	0.0	0.0	0.0	0.0	5.0	0.0	0.0	0.0	0.0	0.0	108.0	0.0	8.0	5.0	71.0	0.0	0.0
ALL-CHORISMATE-PWY: superpathway of chorismate metabolism|Methyloceanibacter	0.0	0.0	0.0	1.0	0.0	0.0	0.0	0.0	0.0	0.0	0.0	0.0	0.0	0.0	0.0	0.0	0.0	0.0	0.0	52.0	0.0
ALL-CHORISMATE-PWY: superpathway of chorismate metabolism|Microlunatus	0.0	0.0	0.0	0.0	0.0	0.0	0.0	0.0	0.0	0.0	0.0	0.0	0.0	0.0	0.0	0.0	12.0	0.0	45.0	0.0	0.0
ALL-CHORISMATE-PWY: superpathway of chorismate metabolism|Micromonospora	0.0	0.0	0.0	0.0	0.0	0.0	0.0	0.0	0.0	0.0	0.0	0.0	0.0	0.0	0.0	0.0	0.0	0.0	35.0	0.0	0.0
ALL-CHORISMATE-PWY: superpathway of chorismate metabolism|Microvirga	0.0	0.0	0.0	2.0	3.0	3.0	0.0	0.0	5.0	0.0	0.0	0.0	1.0	0.0	632.0	0.0	588.0	222.0	814.0	6.0	0.0
ALL-CHORISMATE-PWY: superpathway of chorismate metabolism|Modestobacter	0.0	0.0	0.0	0.0	0.0	0.0	0.0	0.0	0.0	0.0	0.0	0.0	0.0	0.0	7.33	0.0	5.67	3.0	6.67	0.0	0.0
ALL-CHORISMATE-PWY: superpathway of chorismate metabolism|Monoglobus	0.0	0.0	0.0	0.0	0.0	0.0	0.0	0.0	0.0	0.0	0.0	0.0	0.0	0.0	79.0	0.0	75.0	115.0	12.0	0.0	0.0
ALL-CHORISMATE-PWY: superpathway of chorismate metabolism|Morganella	0.0	0.0	0.0	0.0	0.0	0.0	0.0	0.0	0.0	0.0	0.0	0.0	0.0	0.0	14.0	0.0	42.0	28.0	0.0	0.0	0.0
ALL-CHORISMATE-PWY: superpathway of chorismate metabolism|Mycobacterium	0.0	1.0	4.0	0.0	0.0	0.0	7.0	0.0	0.0	0.0	0.0	0.0	0.0	0.0	80.0	0.0	114.0	85.0	53.0	50.0	0.0
ALL-CHORISMATE-PWY: superpathway of chorismate metabolism|Neisseria	0.0	0.0	0.0	0.0	0.0	0.0	0.0	0.0	0.0	0.0	0.0	0.0	0.0	0.0	867.0	223.4	228.0	617.0	351.0	0.0	5.0
ALL-CHORISMATE-PWY: superpathway of chorismate metabolism|Nitrospira	0.0	0.0	0.0	0.0	0.0	0.0	0.0	0.0	0.0	0.0	0.0	0.0	0.0	0.0	148.0	0.0	55.0	13.0	75.0	0.0	0.0
ALL-CHORISMATE-PWY: superpathway of chorismate metabolism|Nocardioides	0.0	9.0	12.0	1.0	7.0	7.0	6.0	1.0	34.0	13.0	0.0	16.0	15.0	0.0	235.0	12.0	434.0	255.0	710.0	17.0	15.0
ALL-CHORISMATE-PWY: superpathway of chorismate metabolism|Nordella	2.0	0.0	0.0	0.0	0.0	0.0	0.0	0.0	0.0	0.0	0.0	0.0	0.0	0.0	57.0	0.0	75.0	28.0	47.0	5.0	0.0
ALL-CHORISMATE-PWY: superpathway of chorismate metabolism|Novosphingobium	0.0	96.0	0.0	65.0	18.0	0.0	0.0	0.0	0.0	0.0	10.0	31.0	144.0	0.0	0.0	0.0	0.0	6.0	0.0	0.0	0.0
ALL-CHORISMATE-PWY: superpathway of chorismate metabolism|Oscillibacter	0.0	0.0	0.0	0.0	0.0	48.0	0.0	0.0	0.0	0.0	0.0	0.0	0.0	0.0	0.0	5.0	0.0	0.0	0.0	0.0	0.0
ALL-CHORISMATE-PWY: superpathway of chorismate metabolism|Ottowia	0.0	0.0	0.0	0.0	0.0	0.0	0.0	0.0	0.0	0.0	0.0	0.0	0.0	0.0	2.0	0.0	52.0	83.0	25.0	0.0	0.0
ALL-CHORISMATE-PWY: superpathway of chorismate metabolism|Paenibacillus	0.0	0.0	0.0	0.0	0.0	0.0	0.0	0.0	0.0	0.0	0.0	0.0	0.0	0.0	0.0	0.0	0.0	0.0	66.0	0.0	0.0
ALL-CHORISMATE-PWY: superpathway of chorismate metabolism|Paludibaculum	0.0	0.0	0.0	0.0	0.0	0.0	0.0	0.0	0.0	0.0	0.0	0.0	0.0	0.0	0.0	0.0	0.0	0.0	0.0	29.0	0.0
ALL-CHORISMATE-PWY: superpathway of chorismate metabolism|Paracoccus	0.0	3.0	2.0	13.0	8.0	1.0	10.0	70.0	26.0	13.0	9.0	6.0	0.0	24.0	56.0	19.0	15.0	141.0	0.0	15.0	8.0
ALL-CHORISMATE-PWY: superpathway of chorismate metabolism|Parviterribacter	0.0	0.0	0.0	0.0	0.0	0.0	0.0	0.0	0.0	0.0	0.0	0.0	0.0	0.0	0.0	0.0	18.0	0.0	35.0	0.0	0.0
ALL-CHORISMATE-PWY: superpathway of chorismate metabolism|Pedomicrobium	0.0	0.0	0.0	0.0	0.0	0.0	0.0	0.0	0.0	0.0	0.0	0.0	0.0	0.0	0.0	0.0	6.0	0.0	83.0	0.0	0.0
ALL-CHORISMATE-PWY: superpathway of chorismate metabolism|Pelomonas	0.0	0.0	0.0	0.0	0.0	5.0	5.0	13.0	0.0	5.0	0.0	29.0	1.0	0.0	0.0	6.0	0.0	0.0	0.0	14.0	4.0
ALL-CHORISMATE-PWY: superpathway of chorismate metabolism|Phenylobacterium	0.0	1.0	0.0	0.0	0.0	0.0	0.0	0.0	0.0	0.0	0.0	0.0	0.0	0.0	31.0	0.0	0.0	10.0	30.0	0.0	0.0
ALL-CHORISMATE-PWY: superpathway of chorismate metabolism|Planktomarina	0.0	0.0	0.0	0.0	0.0	0.0	0.0	0.0	0.0	0.0	0.0	0.0	0.0	0.0	0.0	0.0	13.0	63.0	31.0	0.0	0.0
ALL-CHORISMATE-PWY: superpathway of chorismate metabolism|Planosporangium	0.0	0.0	0.0	0.0	0.0	0.0	0.0	0.0	0.0	0.0	0.0	0.0	0.0	0.0	0.0	0.0	60.0	0.0	0.0	0.0	0.0
ALL-CHORISMATE-PWY: superpathway of chorismate metabolism|Porphyrobacter	4.0	5.0	7.0	5.0	26.0	11.0	12.0	15.0	6.0	1.0	0.0	3.0	14.0	0.0	0.0	0.0	0.0	7.0	0.0	0.0	0.0
ALL-CHORISMATE-PWY: superpathway of chorismate metabolism|Promicromonospora	0.0	0.0	0.0	0.0	0.0	0.0	0.0	0.0	0.0	0.0	0.0	0.0	0.0	0.0	0.0	0.0	25.0	0.0	35.0	0.0	0.0
ALL-CHORISMATE-PWY: superpathway of chorismate metabolism|Pseudarthrobacter	0.0	0.0	0.0	0.0	0.0	0.0	0.0	0.0	6.0	3.67	0.0	0.0	0.0	0.0	65.67	0.0	60.33	118.0	74.0	0.33	0.0
ALL-CHORISMATE-PWY: superpathway of chorismate metabolism|Pseudolabrys	0.0	0.0	0.0	0.0	0.0	0.0	0.0	0.0	0.0	21.0	0.0	0.0	0.0	0.0	0.0	0.0	31.0	3.0	0.0	0.0	0.0
ALL-CHORISMATE-PWY: superpathway of chorismate metabolism|Pseudomonas	7.0	54.66	0.0	16.0	10.0	99.5	1.0	131.0	23.0	7.0	11.0	103.0	1.0	0.0	130.0	13.0	63.0	34.0	392.0	187.0	5.0
ALL-CHORISMATE-PWY: superpathway of chorismate metabolism|Pseudonocardia	0.0	0.0	0.0	0.0	0.0	0.0	0.0	0.0	0.0	0.0	0.0	0.0	0.0	0.0	116.0	0.0	185.32999999999998	88.0	360.67	0.0	0.0
ALL-CHORISMATE-PWY: superpathway of chorismate metabolism|Psychrobacter	0.0	0.0	0.0	0.0	0.0	0.0	0.0	0.0	13.0	0.0	0.0	10.0	0.0	0.0	30.0	0.0	9.0	25.0	92.0	3.0	0.0
ALL-CHORISMATE-PWY: superpathway of chorismate metabolism|Psychroglaciecola	0.0	0.0	0.0	0.0	0.0	0.0	0.0	0.0	0.0	0.0	0.0	0.0	0.0	0.0	110.0	0.0	65.0	69.0	82.0	0.0	0.0
ALL-CHORISMATE-PWY: superpathway of chorismate metabolism|Ralstonia	1.0	2.0	1.0	0.0	11.0	1.0	10.0	0.0	0.0	0.0	0.0	2.0	4.5	4.0	291.0	14.5	214.0	253.5	165.5	11.0	8.5
ALL-CHORISMATE-PWY: superpathway of chorismate metabolism|Ramlibacter	0.0	0.0	0.0	0.0	0.0	0.0	0.0	0.0	0.0	0.0	0.0	0.0	0.0	0.0	0.0	0.0	38.0	62.0	0.0	0.0	0.0
ALL-CHORISMATE-PWY: superpathway of chorismate metabolism|Reyranella	0.0	0.0	0.0	18.0	0.0	0.0	7.0	0.0	0.0	13.0	11.0	0.0	0.0	0.0	71.0	0.0	0.0	4.0	138.0	5.0	4.0
ALL-CHORISMATE-PWY: superpathway of chorismate metabolism|Rhodobacter	3.0	10.0	7.0	0.0	13.0	4.0	8.0	44.0	0.0	0.0	0.0	4.0	2.0	0.0	0.0	2.0	0.0	0.0	0.0	0.0	6.0
ALL-CHORISMATE-PWY: superpathway of chorismate metabolism|Rhodococcus	0.0	3.0	7.0	0.0	5.0	7.0	8.0	0.0	0.0	0.0	0.0	6.0	6.0	0.0	0.0	7.0	0.0	24.0	0.0	16.0	5.0
ALL-CHORISMATE-PWY: superpathway of chorismate metabolism|Rhodoplanes	0.0	0.0	0.0	0.0	0.0	0.0	0.0	11.0	0.0	0.0	0.0	0.0	0.0	0.0	6.0	0.0	47.0	74.0	190.0	0.0	0.0
ALL-CHORISMATE-PWY: superpathway of chorismate metabolism|Romboutsia	0.0	31.0	4.0	42.0	0.0	106.0	0.0	0.0	0.0	0.0	0.0	3.0	0.0	18.0	7.0	6.0	4.0	19.0	0.0	189.0	0.0
ALL-CHORISMATE-PWY: superpathway of chorismate metabolism|Roseburia	0.0	0.0	0.33	0.0	0.0	18.0	0.0	0.0	0.0	0.0	0.0	0.0	0.0	0.0	0.0	0.0	0.0	0.0	0.0	0.0	1.33
ALL-CHORISMATE-PWY: superpathway of chorismate metabolism|Rothia	0.0	0.0	0.0	0.0	0.0	0.0	0.0	0.0	0.0	0.0	0.0	0.0	0.0	0.0	0.0	102.0	0.0	19.33	0.0	0.0	0.0
ALL-CHORISMATE-PWY: superpathway of chorismate metabolism|Rubellimicrobium	0.0	0.0	0.0	0.0	0.0	0.0	0.0	0.0	0.0	0.0	0.0	0.0	0.0	5.0	31.0	0.0	0.0	0.0	17.0	0.0	0.0
ALL-CHORISMATE-PWY: superpathway of chorismate metabolism|Rubrobacter	0.0	0.0	0.0	0.0	0.0	5.0	0.0	8.0	4.0	0.0	0.0	0.0	0.0	0.0	1259.0	0.0	834.0	765.0	903.0	5.0	0.0
ALL-CHORISMATE-PWY: superpathway of chorismate metabolism|Ruminococcus	0.0	0.5	0.0	0.0	0.0	73.5	0.0	0.0	0.0	0.0	0.0	0.0	0.0	0.0	0.0	0.0	0.0	18.5	0.0	0.0	0.0
ALL-CHORISMATE-PWY: superpathway of chorismate metabolism|Rummeliibacillus	0.0	0.0	0.0	0.0	0.0	0.0	0.0	0.0	0.0	0.0	0.0	0.0	0.0	0.0	0.0	0.0	0.0	76.0	19.0	0.0	0.0
ALL-CHORISMATE-PWY: superpathway of chorismate metabolism|Saccharopolyspora	0.0	0.0	0.0	0.0	0.0	0.0	0.0	0.0	0.0	0.0	0.0	0.0	0.0	0.0	49.0	0.0	0.0	0.0	6.0	0.0	0.0
ALL-CHORISMATE-PWY: superpathway of chorismate metabolism|Salinivibrio	213.0	418.0	783.0	393.0	1033.0	814.0	991.0	590.0	650.0	238.0	299.0	306.0	404.0	436.0	303.0	509.0	73.0	118.0	74.0	214.0	549.0
ALL-CHORISMATE-PWY: superpathway of chorismate metabolism|Sediminibacterium	0.0	4.0	2.0	8.0	4.0	0.0	5.0	3.0	24.0	0.0	0.0	0.0	6.0	7.0	0.0	14.0	12.0	0.0	0.0	0.0	0.0
ALL-CHORISMATE-PWY: superpathway of chorismate metabolism|Serratia	0.0	0.0	0.0	0.0	0.0	0.0	0.0	0.0	0.0	0.0	0.0	0.0	0.0	0.0	32.8	0.0	0.0	0.0	0.0	0.0	0.0
ALL-CHORISMATE-PWY: superpathway of chorismate metabolism|Skermanella	0.0	0.0	0.0	0.0	0.0	0.0	0.0	0.0	6.5	0.0	0.0	0.0	0.0	0.0	38.0	0.0	81.5	69.5	102.0	2.5	0.0
ALL-CHORISMATE-PWY: superpathway of chorismate metabolism|Solirubrobacter	0.0	0.0	0.0	0.0	0.0	0.0	2.0	0.0	20.0	0.0	0.0	0.0	0.0	0.0	212.0	0.0	101.0	114.0	241.0	5.0	0.0
ALL-CHORISMATE-PWY: superpathway of chorismate metabolism|Sphaerochaeta	0.0	0.0	0.0	0.0	0.0	0.0	0.0	0.0	0.0	0.0	0.0	0.0	0.0	0.0	0.0	0.0	0.0	87.0	0.0	0.0	0.0
ALL-CHORISMATE-PWY: superpathway of chorismate metabolism|Sphaerotilus	0.0	0.0	0.0	0.0	0.0	0.0	0.0	0.0	0.0	0.0	0.0	0.0	0.0	0.0	29.0	0.0	21.0	47.0	85.0	0.0	0.0
ALL-CHORISMATE-PWY: superpathway of chorismate metabolism|Sphingoaurantiacus	0.0	0.0	0.0	0.0	0.0	0.0	0.0	0.0	0.0	0.0	0.0	0.0	0.0	0.0	14.0	0.0	22.0	20.0	43.0	0.0	0.0
ALL-CHORISMATE-PWY: superpathway of chorismate metabolism|Sphingobium	0.0	13.0	0.0	9.0	0.0	0.0	0.0	0.0	0.0	0.0	6.0	19.0	0.0	0.0	0.0	0.0	0.0	0.0	0.0	0.0	8.0
ALL-CHORISMATE-PWY: superpathway of chorismate metabolism|Sphingomonas	0.0	76.0	0.0	46.0	6.0	6.0	0.0	0.0	43.0	48.0	60.0	157.0	107.0	0.0	217.0	29.0	336.0	101.0	391.0	15.0	131.0
ALL-CHORISMATE-PWY: superpathway of chorismate metabolism|Spirosoma	0.0	0.0	0.0	0.0	0.0	0.0	0.0	0.0	0.0	0.0	15.0	0.0	40.0	0.0	0.0	0.0	0.0	0.0	0.0	0.0	0.0
ALL-CHORISMATE-PWY: superpathway of chorismate metabolism|Staphylococcus	2.0	0.0	8.0	25.0	50.0	7.0	4.0	228.0	53.0	26.0	81.0	34.0	3.0	0.0	107.0	109.0	75.0	79.0	1.0	370.0	7.0
ALL-CHORISMATE-PWY: superpathway of chorismate metabolism|Stenotrophomonas	1600.0	22506.0	20353.0	22409.0	18914.0	15142.0	15430.0	8511.0	9215.0	13560.0	22095.0	14788.0	22630.0	16799.0	473.0	15837.0	586.0	922.0	552.0	10171.0	13895.0
ALL-CHORISMATE-PWY: superpathway of chorismate metabolism|Steroidobacter	0.0	0.0	0.0	0.0	0.0	0.0	0.0	0.0	0.0	0.0	0.0	0.0	0.0	0.0	43.0	0.0	71.0	70.0	103.0	12.0	0.0
ALL-CHORISMATE-PWY: superpathway of chorismate metabolism|Streptococcus	2.33	0.67	4.0	5.5	4.34	11.0	3.66	29.67	8.17	6.5	5.67	12.5	2.0	10.0	74.5	909.83	64.0	154.32999999999998	36.33	124.0	24.17
ALL-CHORISMATE-PWY: superpathway of chorismate metabolism|Streptomyces	0.0	0.0	2.0	0.0	0.0	2.0	0.0	0.0	16.0	0.0	0.0	0.0	0.0	0.0	197.0	0.0	97.0	52.0	184.0	0.0	0.0
ALL-CHORISMATE-PWY: superpathway of chorismate metabolism|Syntrophaceticus	0.0	0.0	0.0	0.0	0.0	0.0	0.0	0.0	0.0	0.0	0.0	0.0	0.0	0.0	32.5	0.0	5.5	26.0	8.5	0.0	0.0
ALL-CHORISMATE-PWY: superpathway of chorismate metabolism|Tepidimonas	0.0	0.0	0.0	0.0	0.0	0.0	0.0	0.0	109.0	0.0	0.0	0.0	0.0	0.0	0.0	0.0	0.0	9.0	0.0	8.0	0.0
ALL-CHORISMATE-PWY: superpathway of chorismate metabolism|Variovorax	0.0	0.0	17.0	9.0	0.0	6.0	0.0	0.0	0.0	5.0	0.0	0.0	0.0	0.0	0.0	22.0	0.0	0.0	0.0	1.0	0.0
ALL-CHORISMATE-PWY: superpathway of chorismate metabolism|Veillonella	0.0	1.0	0.0	1.0	0.0	0.0	0.0	0.0	0.0	0.0	0.0	5.0	0.0	0.0	1717.0	4.0	812.0	1655.0	849.0	0.0	0.0
ALL-CHORISMATE-PWY: superpathway of chorismate metabolism|Vibrio	1.0	11.0	1.0	17.33	7.0	3.67	2.33	2.67	4.67	0.0	4.67	4.67	0.0	2.33	0.0	12.0	0.0	0.0	5.0	25.0	2.0
ALL-CHORISMATE-PWY: superpathway of chorismate metabolism|Weissella	0.0	0.0	4.0	11.0	0.0	8.0	7.0	24.0	0.0	0.0	0.0	0.0	1.0	0.0	0.0	0.0	0.0	0.0	0.0	19.0	0.0
ALL-CHORISMATE-PWY: superpathway of chorismate metabolism|Wolbachia	0.0	0.0	0.0	0.0	0.0	0.0	0.0	0.0	0.0	0.0	0.0	0.0	0.0	0.0	1961.0	0.0	6297.0	1910.0	2564.0	0.0	0.0
ALL-CHORISMATE-PWY: superpathway of chorismate metabolism|unclassified	43.0	252.0	141.07999999999998	162.25	182.75	1222.1599999999999	195.0	4732.0	10359.0	1032.33	105.25	2367.33	125.5	125.0	8163.74	155.5	5642.16	8007.51	9303.8	1624.85	196.75
ALL-CHORISMATE-PWY: superpathway of chorismate metabolism|unidentified_Acetobacteraceae	0.0	0.0	0.0	0.0	0.0	0.0	0.0	0.0	0.0	0.0	0.0	0.0	0.0	0.0	36.0	0.0	58.0	3.0	283.0	0.0	0.0
ALL-CHORISMATE-PWY: superpathway of chorismate metabolism|unidentified_Acidimicrobiia	0.0	0.0	0.0	0.0	0.0	0.0	0.0	0.0	0.0	0.0	0.0	0.0	0.0	0.0	0.0	0.0	0.0	51.0	0.0	0.0	0.0
ALL-CHORISMATE-PWY: superpathway of chorismate metabolism|unidentified_Acidobacteriae	0.0	0.0	0.0	0.0	0.0	0.0	0.0	0.0	0.0	0.0	0.0	0.0	0.0	0.0	0.0	0.0	76.0	8.0	0.0	0.0	0.0
ALL-CHORISMATE-PWY: superpathway of chorismate metabolism|unidentified_Alphaproteobacteria	0.0	0.0	0.0	0.0	0.0	103.0	2.0	7.0	87.0	7.0	0.0	9.0	0.0	0.0	82.0	14.0	52.0	365.0	199.0	0.0	3.0
ALL-CHORISMATE-PWY: superpathway of chorismate metabolism|unidentified_Armatimonadota	0.0	0.0	0.0	0.0	0.0	0.0	0.0	0.0	0.0	0.0	0.0	0.0	0.0	0.0	0.0	0.0	0.0	67.0	0.0	0.0	0.0
ALL-CHORISMATE-PWY: superpathway of chorismate metabolism|unidentified_Beijerinckiaceae	0.0	15.0	0.0	8.0	7.0	0.0	0.0	0.0	0.0	0.0	9.0	36.0	96.0	0.0	0.0	0.0	0.0	0.0	8.0	0.0	34.0
ALL-CHORISMATE-PWY: superpathway of chorismate metabolism|unidentified_Burkholderiaceae	0.0	16.0	3.0	4.0	24.0	8.0	14.0	13.0	0.0	7.0	29.0	23.0	0.0	9.0	0.0	5.0	0.0	0.0	0.0	82.0	25.0
ALL-CHORISMATE-PWY: superpathway of chorismate metabolism|unidentified_Chloroflexi	0.0	0.0	0.0	0.0	0.0	0.0	0.0	0.0	0.0	0.0	0.0	0.0	0.0	0.0	62.0	0.0	21.0	19.0	32.0	0.0	0.0
ALL-CHORISMATE-PWY: superpathway of chorismate metabolism|unidentified_Cyanobacteria	25.0	0.0	6.0	15.0	79.0	12.0	22.0	4371.0	0.0	0.0	21.0	0.0	63.0	29.0	133.0	136.0	93.0	200.0	47.0	34.0	49.0
ALL-CHORISMATE-PWY: superpathway of chorismate metabolism|unidentified_Dehalococcoidia	0.0	0.0	0.0	0.0	0.0	0.0	0.0	0.0	0.0	0.0	0.0	0.0	0.0	0.0	2.0	0.0	49.0	0.0	0.0	0.0	0.0
ALL-CHORISMATE-PWY: superpathway of chorismate metabolism|unidentified_Enterobacteriaceae	18.2	42.4	13.6	54.4	39.4	26.8	25.6	47.2	82.6	38.2	52.2	165.4	168.8	67.8	11.6	69.0	3.0	20.8	7.2	52.0	181.4
ALL-CHORISMATE-PWY: superpathway of chorismate metabolism|unidentified_Firmicutes	0.0	0.0	0.0	0.0	0.0	0.0	0.0	0.0	0.0	0.0	0.0	0.0	0.0	0.0	163.5	0.0	183.0	304.5	118.0	0.0	0.0
ALL-CHORISMATE-PWY: superpathway of chorismate metabolism|unidentified_Gemmatimonadaceae	0.0	0.0	0.0	0.0	0.0	0.0	0.0	0.0	0.0	62.0	0.0	0.0	0.0	0.0	0.0	0.0	0.0	0.0	0.0	0.0	0.0
ALL-CHORISMATE-PWY: superpathway of chorismate metabolism|unidentified_Gemmatimonadota	0.0	0.0	0.0	0.0	0.0	0.0	0.0	0.0	0.0	0.0	0.0	0.0	0.0	0.0	52.0	0.0	0.0	0.0	0.0	0.0	0.0
ALL-CHORISMATE-PWY: superpathway of chorismate metabolism|unidentified_Hungateiclostridiaceae	0.0	0.0	0.0	0.0	0.0	0.0	0.0	0.0	0.0	0.0	0.0	0.0	0.0	0.0	46.0	0.0	45.0	163.0	18.0	0.0	0.0
ALL-CHORISMATE-PWY: superpathway of chorismate metabolism|unidentified_Lachnospiraceae	0.0	0.0	0.0	0.0	0.0	77.0	0.0	0.0	0.0	0.0	0.0	0.0	0.0	0.0	39.0	0.0	6.0	0.0	18.0	0.0	0.0
ALL-CHORISMATE-PWY: superpathway of chorismate metabolism|unidentified_Prevotellaceae	0.0	0.0	0.0	4.0	0.0	0.0	7.0	0.0	3.0	0.0	0.0	0.0	0.0	0.0	101.0	0.0	76.0	50.0	46.0	0.0	0.0
ALL-CHORISMATE-PWY: superpathway of chorismate metabolism|unidentified_Pseudomonadales	0.0	0.0	0.0	0.0	0.0	19.0	0.0	0.0	32.0	13.0	0.0	0.0	0.0	0.0	0.0	0.0	0.0	0.0	0.0	0.0	0.0
ALL-CHORISMATE-PWY: superpathway of chorismate metabolism|unidentified_Rickettsiales	0.0	0.0	0.0	3.0	0.0	9.0	2.0	25.0	1000.0	0.0	0.0	7.0	0.0	0.0	0.0	4.0	0.0	0.0	0.0	4.0	49.0
ALL-CHORISMATE-PWY: superpathway of chorismate metabolism|unidentified_Saccharimonadales	0.0	0.0	0.0	0.0	0.0	0.0	0.0	0.0	0.0	82.0	0.0	0.0	0.0	0.0	0.0	0.0	0.0	0.0	0.0	0.0	0.0
ALL-CHORISMATE-PWY: superpathway of chorismate metabolism|unidentified_Thermomicrobiales	0.0	0.0	0.0	0.0	0.0	0.0	0.0	0.0	0.0	0.0	0.0	0.0	0.0	0.0	64.0	0.0	33.0	0.0	0.0	0.0	0.0
ALL-CHORISMATE-PWY: superpathway of chorismate metabolism|unidentified_Thermoplasmata	0.0	2.0	0.0	0.0	0.0	26.0	0.0	0.0	64.0	0.0	0.0	0.0	0.0	0.0	29.0	0.0	3.0	64.0	38.0	0.0	36.0
ANAEROFRUCAT-PWY: homolactic fermentation|Acetobacter	0.0	0.0	0.0	0.0	0.0	0.0	3.0	9.0	0.0	0.0	0.0	0.0	0.0	0.0	122.0	0.0	516.5	120.0	200.0	0.0	0.0
ANAEROFRUCAT-PWY: homolactic fermentation|Acidibacter	0.0	0.0	0.0	0.0	0.0	0.0	0.0	0.0	0.0	0.0	0.0	0.0	0.0	0.0	0.0	0.0	4.0	3.0	104.0	3.0	0.0
ANAEROFRUCAT-PWY: homolactic fermentation|Acidovorax	3.0	14.0	15.0	18.0	72.0	22.0	43.0	23.0	12.0	7.0	31.0	4.0	45.0	19.0	138.0	47.0	95.0	307.0	128.0	9.0	56.0
ANAEROFRUCAT-PWY: homolactic fermentation|Acinetobacter	1.0	2.0	7.0	4.25	15.0	1.0	9.33	14.0	10.66	3.42	9.0	10.0	9.0	14.75	1.33	13.25	4.33	9.67	1.92	40.87	10.33
ANAEROFRUCAT-PWY: homolactic fermentation|Actinomadura	0.0	0.0	0.0	0.0	0.0	0.0	0.0	0.0	0.0	0.0	0.0	0.0	0.0	0.0	25.0	0.0	35.0	2.0	0.0	0.0	0.0
ANAEROFRUCAT-PWY: homolactic fermentation|Actinomyces	0.0	0.0	0.0	0.0	0.0	0.0	0.0	0.0	0.0	0.0	0.0	0.0	0.0	0.0	139.0	0.0	48.0	101.0	6.0	0.0	0.0
ANAEROFRUCAT-PWY: homolactic fermentation|Actinophytocola	0.0	0.0	0.0	0.0	0.0	0.0	0.0	0.0	0.0	0.0	0.0	0.0	0.0	0.0	40.0	0.0	0.0	34.0	0.0	0.0	0.0
ANAEROFRUCAT-PWY: homolactic fermentation|Actinoplanes	0.0	0.0	0.0	1.0	0.0	0.0	0.0	0.0	0.0	0.0	0.0	0.0	0.0	0.0	0.0	0.0	3.0	0.0	0.0	48.0	0.0
ANAEROFRUCAT-PWY: homolactic fermentation|Adhaeribacter	0.0	0.0	0.0	0.0	0.0	0.0	0.0	0.0	0.0	65.0	0.0	0.0	0.0	0.0	50.0	0.0	20.0	0.0	0.0	0.0	0.0
ANAEROFRUCAT-PWY: homolactic fermentation|Aeromicrobium	0.0	0.0	0.0	0.0	0.0	0.0	0.0	0.0	0.0	0.0	0.0	0.0	0.0	0.0	90.0	0.0	46.0	0.0	56.0	0.0	0.0
ANAEROFRUCAT-PWY: homolactic fermentation|Aeromonas	0.0	3.0	3.0	14.0	1.0	5.0	11.0	8.0	133.0	17.0	8.0	21.0	8.0	63.0	0.0	5.0	0.0	0.0	0.0	7.0	1.0
ANAEROFRUCAT-PWY: homolactic fermentation|Agathobacter	0.0	0.0	0.0	0.0	0.0	0.0	0.0	0.0	0.0	0.0	0.0	0.0	0.0	0.0	50.0	0.0	0.0	0.0	0.0	0.0	0.0
ANAEROFRUCAT-PWY: homolactic fermentation|Agromyces	0.0	0.0	0.0	0.0	0.0	0.0	0.0	0.0	0.0	0.0	0.0	0.0	0.0	0.0	3.0	0.0	0.0	0.0	94.0	0.0	0.0
ANAEROFRUCAT-PWY: homolactic fermentation|Akkermansia	0.0	0.33	0.0	0.0	0.67	3.67	1.33	8.0	0.33	0.0	4.67	7.0	0.0	0.0	0.67	0.0	5.0	0.0	0.0	0.33	0.0
ANAEROFRUCAT-PWY: homolactic fermentation|Altererythrobacter	0.0	0.0	0.0	6.0	0.0	0.0	0.0	0.0	0.0	0.0	0.0	0.0	0.0	0.0	0.0	0.0	0.0	0.0	0.0	101.0	0.0
ANAEROFRUCAT-PWY: homolactic fermentation|Aminobacter	0.0	0.0	0.0	0.0	0.0	0.0	0.0	0.0	0.0	0.0	0.0	0.0	0.0	0.0	34.0	0.0	90.0	62.0	35.0	0.0	0.0
ANAEROFRUCAT-PWY: homolactic fermentation|Anoxybacillus	0.0	0.0	0.0	0.0	0.0	0.0	0.0	0.0	0.0	0.0	0.0	0.0	0.0	0.0	0.0	0.43	0.0	5.29	0.0	4.57	0.0
ANAEROFRUCAT-PWY: homolactic fermentation|Aquabacterium	0.0	0.0	6.0	0.0	0.0	8.0	1.0	0.0	6.0	7.0	0.0	0.0	31.0	0.0	55.0	0.0	0.0	0.0	0.0	0.0	0.0
ANAEROFRUCAT-PWY: homolactic fermentation|Aquicella	0.0	0.0	0.0	1.0	0.0	0.0	0.0	0.0	0.0	0.0	0.0	0.0	0.0	0.0	0.0	0.0	0.0	0.0	0.0	81.0	0.0
ANAEROFRUCAT-PWY: homolactic fermentation|Arthrobacter	0.0	15.0	43.0	1.0	17.0	34.0	94.0	20.0	47.0	4.0	12.0	83.0	15.0	25.0	138.0	29.0	46.0	176.0	22.0	16.0	0.0
ANAEROFRUCAT-PWY: homolactic fermentation|Ascidiaceihabitans	0.0	0.0	0.0	0.0	5.0	29.0	0.0	0.0	7.0	0.0	0.0	39.0	0.0	0.0	0.0	0.0	0.0	0.0	0.0	0.0	2.0
ANAEROFRUCAT-PWY: homolactic fermentation|Bacillus	15.0	4.0	5.0	20.0	262.0	15.0	12.0	21.0	338.0	45.0	0.0	4.0	407.0	9.0	465.0	3.0	287.0	444.0	543.0	198.0	13.0
ANAEROFRUCAT-PWY: homolactic fermentation|Bacteroides	0.0	0.0	0.0	0.0	2.0	0.0	0.0	0.0	7.0	0.0	0.0	4.0	0.0	0.0	0.0	0.0	14.0	24.0	0.0	0.0	0.0
ANAEROFRUCAT-PWY: homolactic fermentation|Bifidobacterium	0.0	1.0	5.0	11.0	0.0	55.5	72.0	8.0	16.0	0.0	5.0	0.0	0.0	38.0	0.0	34.0	0.0	6.0	0.0	23.0	3.0
ANAEROFRUCAT-PWY: homolactic fermentation|Blastococcus	0.0	2.0	7.0	0.0	15.0	2.0	6.0	9.0	14.0	10.0	0.0	10.0	4.0	6.0	466.0	7.0	292.0	182.0	496.0	11.0	20.0
ANAEROFRUCAT-PWY: homolactic fermentation|Blautia	0.0	0.0	1.0	7.0	0.0	10.0	58.0	0.0	0.0	0.0	0.0	16.0	0.0	0.0	105.0	0.0	78.0	94.0	135.0	6.0	23.0
ANAEROFRUCAT-PWY: homolactic fermentation|Bradyrhizobium	0.0	16.0	10.0	6.0	21.0	7.0	55.0	0.0	9.0	18.0	4.0	15.0	36.0	5.0	0.0	26.0	163.0	9.0	38.0	211.0	0.0
ANAEROFRUCAT-PWY: homolactic fermentation|Brevundimonas	0.0	0.0	12.0	0.0	0.0	0.0	4.0	6.0	3.0	6.0	4.0	12.0	2.0	0.0	0.0	0.0	0.0	0.0	51.0	13.0	0.0
ANAEROFRUCAT-PWY: homolactic fermentation|Bryobacter	0.0	0.0	0.0	0.0	0.0	0.0	0.0	0.0	0.0	0.0	0.0	0.0	0.0	0.0	36.0	0.0	0.0	19.0	0.0	0.0	0.0
ANAEROFRUCAT-PWY: homolactic fermentation|Caldicoprobacter	0.0	0.0	0.0	0.0	0.0	0.0	0.0	0.0	0.0	0.0	0.0	0.0	0.0	0.0	46.0	0.0	15.0	164.0	0.0	0.0	0.0
ANAEROFRUCAT-PWY: homolactic fermentation|Caulobacter	0.0	11.0	13.0	19.0	22.0	5.0	49.0	5.0	0.0	9.0	10.0	0.0	0.0	0.0	6.0	17.0	3.0	3.0	0.0	9.0	15.0
ANAEROFRUCAT-PWY: homolactic fermentation|Cellulomonas	0.0	0.0	0.0	0.0	0.0	0.0	0.0	0.0	0.0	0.0	0.0	0.0	0.0	0.0	15.0	0.0	0.0	35.0	0.0	0.0	0.0
ANAEROFRUCAT-PWY: homolactic fermentation|Chryseobacterium	23295.0	20978.0	23719.0	21115.0	23136.0	22580.0	26246.0	24005.0	19121.0	27154.0	22297.0	23763.0	20953.0	27361.0	1628.0	15103.0	675.0	1970.0	580.0	14528.0	28551.0
ANAEROFRUCAT-PWY: homolactic fermentation|Cloacibacterium	0.0	0.0	0.0	1.0	0.0	0.0	0.0	0.0	0.0	0.0	0.0	0.0	0.0	0.0	0.0	0.0	0.0	0.0	0.0	60.0	0.0
ANAEROFRUCAT-PWY: homolactic fermentation|Colidextribacter	0.0	0.0	0.0	2.0	0.0	0.0	16.0	0.0	11.0	0.0	3.0	35.0	0.0	0.0	70.0	0.0	157.0	136.0	33.0	0.0	0.0
ANAEROFRUCAT-PWY: homolactic fermentation|Collimonas	0.0	161.0	184.0	218.0	173.0	158.0	114.0	154.0	38.0	144.0	148.0	169.0	175.0	40.0	0.0	56.0	0.0	0.0	0.0	51.0	122.0
ANAEROFRUCAT-PWY: homolactic fermentation|Collinsella	0.0	0.0	0.0	0.5	0.0	19.0	36.0	9.5	12.5	0.0	0.5	0.0	0.0	0.0	20.5	0.0	1.5	46.0	0.0	0.0	0.0
ANAEROFRUCAT-PWY: homolactic fermentation|Comamonas	0.0	0.0	0.0	0.0	0.0	0.0	0.0	0.0	0.0	0.0	0.0	0.0	0.0	0.0	14.0	0.0	23.0	20.0	0.0	0.0	0.0
ANAEROFRUCAT-PWY: homolactic fermentation|Commensalibacter	0.0	0.0	0.0	2.0	0.0	0.0	0.0	0.0	0.0	0.0	0.0	0.0	0.0	0.0	5.5	0.0	1.0	47.0	90.5	0.0	0.0
ANAEROFRUCAT-PWY: homolactic fermentation|Conexibacter	0.0	0.0	0.0	0.0	0.0	0.0	0.0	0.0	0.0	0.0	0.0	0.0	0.0	0.0	56.0	0.0	2.0	60.0	64.0	0.0	0.0
ANAEROFRUCAT-PWY: homolactic fermentation|Corynebacterium	5.5	0.75	4.0	16.5	19.0	18.0	1.5	113.25	75.25	17.5	9.75	7.25	2.0	32.25	0.0	18.5	0.0	0.0	0.0	251.5	3.75
ANAEROFRUCAT-PWY: homolactic fermentation|Crossiella	0.0	0.0	0.0	0.0	0.0	0.0	0.0	0.0	0.0	0.0	0.0	0.0	0.0	0.0	15.0	0.0	31.0	12.0	106.0	0.0	0.0
ANAEROFRUCAT-PWY: homolactic fermentation|Curvibacter	0.0	0.0	0.0	0.0	0.0	0.0	0.0	0.0	0.0	0.0	0.0	0.0	0.0	0.0	199.0	0.0	133.0	307.0	78.0	0.0	0.0
ANAEROFRUCAT-PWY: homolactic fermentation|Cutibacterium	8.0	0.0	23.0	41.0	49.0	53.0	37.0	250.0	259.0	44.0	37.0	53.0	20.0	51.0	20.0	87.0	14.0	57.0	17.0	482.0	15.0
ANAEROFRUCAT-PWY: homolactic fermentation|Defluviitoga	10.33	6.0	2.0	3.33	16.0	8.33	4.33	4.0	1.33	8.0	1.33	9.33	1.33	0.0	164.0	6.0	111.0	177.0	29.33	0.0	0.67
ANAEROFRUCAT-PWY: homolactic fermentation|Dehalobacter	0.0	0.0	0.0	0.0	0.0	0.0	0.0	0.0	0.75	0.0	0.0	0.0	0.0	0.0	75.5	0.0	31.75	49.75	14.25	0.0	0.0
ANAEROFRUCAT-PWY: homolactic fermentation|Delftia	21889.0	782.0	1034.0	612.0	1607.0	837.0	1010.0	687.0	834.0	835.0	879.0	930.0	741.0	956.0	75.0	845.0	304.0	41.0	101.0	415.0	1231.0
ANAEROFRUCAT-PWY: homolactic fermentation|Desulfomonile	0.0	0.0	0.0	4.0	0.0	0.0	0.0	0.0	0.0	0.0	0.0	0.0	0.0	0.0	0.0	0.0	0.0	0.0	0.0	50.0	0.0
ANAEROFRUCAT-PWY: homolactic fermentation|Dethiobacter	0.0	0.0	0.0	0.0	0.0	0.0	0.0	11.0	0.0	0.0	0.0	0.0	0.0	0.0	32.0	0.0	132.0	74.0	48.0	0.0	0.0
ANAEROFRUCAT-PWY: homolactic fermentation|Dongia	0.0	1.0	0.0	8.0	0.0	0.0	0.0	0.0	0.0	0.0	0.0	0.0	0.0	0.0	29.0	0.0	35.0	7.0	42.0	221.0	0.0
ANAEROFRUCAT-PWY: homolactic fermentation|Dorea	0.0	0.0	0.0	0.0	0.0	0.0	12.0	0.0	0.0	0.0	0.0	0.0	0.0	0.0	0.0	0.0	0.0	54.0	0.0	0.0	0.0
ANAEROFRUCAT-PWY: homolactic fermentation|Enhydrobacter	0.0	1.0	21.0	33.0	33.0	19.0	8.0	25.0	39.0	21.0	13.0	0.0	25.0	19.0	12.0	22.0	0.0	0.0	0.0	8.0	9.0
ANAEROFRUCAT-PWY: homolactic fermentation|Ensifer	0.0	0.0	0.0	0.0	0.0	0.0	0.0	0.0	0.0	0.0	0.0	0.0	0.0	0.0	7.0	0.0	34.0	0.0	11.0	0.0	0.0
ANAEROFRUCAT-PWY: homolactic fermentation|Enterococcus	7.0	13.0	20.0	35.0	49.0	29.0	34.0	17.0	74.0	13.0	49.0	52.0	18.0	26.0	42.0	29.0	37.0	63.0	49.0	20.0	5.0
ANAEROFRUCAT-PWY: homolactic fermentation|Faecalibacterium	0.0	0.5	0.5	0.0	3.5	4.0	16.5	3.0	2.0	11.0	0.0	0.0	0.0	0.0	164.5	11.0	40.5	49.5	19.5	0.0	0.0
ANAEROFRUCAT-PWY: homolactic fermentation|Finegoldia	0.0	0.0	0.0	0.67	0.67	0.0	0.0	0.0	8.67	1.0	0.0	0.0	0.0	0.0	0.0	8.33	0.0	0.0	0.0	3.0	1.67
ANAEROFRUCAT-PWY: homolactic fermentation|Flavobacterium	0.0	1.0	0.0	0.0	0.0	0.0	0.0	0.0	0.0	93.0	0.0	0.0	0.0	0.0	0.0	0.0	0.0	0.0	0.0	0.0	0.0
ANAEROFRUCAT-PWY: homolactic fermentation|Fructilactobacillus	0.0	0.0	0.0	0.0	0.0	0.0	0.0	0.0	0.0	0.0	0.0	0.0	0.0	0.0	666.0	0.0	2596.0	677.0	763.0	0.0	0.0
ANAEROFRUCAT-PWY: homolactic fermentation|Gaiella	0.0	0.0	0.0	2.0	0.0	0.0	0.0	0.0	0.0	15.0	0.0	0.0	0.0	0.0	256.0	0.0	70.0	2.0	147.0	40.0	0.0
ANAEROFRUCAT-PWY: homolactic fermentation|Gallionella	0.0	0.0	0.0	5.0	0.0	0.0	0.0	0.0	0.0	0.0	0.0	0.0	0.0	0.0	0.0	0.0	0.0	0.0	0.0	52.0	0.0
ANAEROFRUCAT-PWY: homolactic fermentation|Gardnerella	0.0	0.0	0.0	8.0	0.0	23.0	0.0	33.0	17.0	0.0	0.0	0.0	0.0	0.0	0.0	0.0	0.0	0.0	0.0	0.0	6.0
ANAEROFRUCAT-PWY: homolactic fermentation|Gelria	0.0	0.0	0.0	0.0	0.0	0.0	0.0	0.0	0.0	0.0	0.0	0.0	0.0	0.0	139.0	0.0	72.0	211.0	5.0	0.0	0.0
ANAEROFRUCAT-PWY: homolactic fermentation|Gemella	0.0	0.0	0.0	0.0	0.0	4.0	0.0	0.0	0.0	0.0	0.0	0.0	0.0	0.0	0.0	466.0	0.0	0.0	0.0	0.0	0.0
ANAEROFRUCAT-PWY: homolactic fermentation|Gemmatimonas	0.0	0.0	0.0	0.0	0.0	0.0	0.0	0.0	0.0	0.0	0.0	0.0	0.0	0.0	0.0	0.0	0.0	0.0	53.0	0.0	0.0
ANAEROFRUCAT-PWY: homolactic fermentation|Geodermatophilus	0.0	0.0	0.0	0.0	0.0	0.0	0.0	0.0	0.0	0.0	0.0	0.0	0.0	0.0	104.0	0.0	169.0	81.0	415.0	1.0	0.0
ANAEROFRUCAT-PWY: homolactic fermentation|Granulicatella	0.0	0.0	0.0	0.0	0.0	0.0	0.0	0.0	0.0	0.0	0.0	0.0	0.0	14.0	0.0	54.0	0.0	0.0	0.0	0.0	0.0
ANAEROFRUCAT-PWY: homolactic fermentation|Haemophilus	0.0	0.0	0.0	0.0	0.0	0.0	0.0	0.0	0.0	0.0	0.0	0.0	0.0	0.0	0.0	170.0	0.0	0.0	0.0	0.0	0.0
ANAEROFRUCAT-PWY: homolactic fermentation|Haliangium	0.0	0.0	0.0	2.0	1.0	2.0	8.0	0.0	0.0	14.0	0.0	0.0	0.0	0.0	15.0	12.0	0.0	0.0	38.0	51.0	27.0
ANAEROFRUCAT-PWY: homolactic fermentation|Halocella	0.0	0.0	0.0	0.0	0.0	0.0	0.0	0.0	0.0	0.0	0.0	0.0	0.0	0.0	116.0	0.0	212.0	220.0	57.0	0.0	0.0
ANAEROFRUCAT-PWY: homolactic fermentation|Harryflintia	0.0	0.0	0.0	0.0	0.0	0.0	0.0	0.0	0.0	0.0	0.0	0.0	0.0	0.0	51.0	0.0	51.0	51.0	0.0	0.0	0.0
ANAEROFRUCAT-PWY: homolactic fermentation|Iamia	0.0	0.0	0.0	0.0	0.0	0.0	0.0	0.0	0.0	0.0	0.0	0.0	0.0	0.0	9.0	0.0	65.0	0.0	0.0	0.0	0.0
ANAEROFRUCAT-PWY: homolactic fermentation|Ignatzschineria	0.0	0.0	0.0	0.0	0.0	0.0	0.0	0.0	0.0	0.0	0.0	0.0	0.0	0.0	0.0	0.0	0.0	0.0	35.0	0.0	0.0
ANAEROFRUCAT-PWY: homolactic fermentation|Ileibacterium	0.0	3.5	1.0	0.0	0.0	0.5	2.0	1.0	0.0	0.0	5.0	0.0	0.75	1.25	0.0	4.25	0.0	0.0	0.0	0.5	0.0
ANAEROFRUCAT-PWY: homolactic fermentation|Klebsiella	0.0	5.0	3.0	2.0	6.0	19.0	1.0	6.0	0.0	0.0	1.0	0.0	0.0	24.0	0.0	4.0	21.0	73.0	0.0	0.0	0.0
ANAEROFRUCAT-PWY: homolactic fermentation|Kocuria	0.0	0.0	0.0	0.0	0.0	0.0	0.0	0.0	0.0	0.0	0.0	115.0	0.0	0.0	0.0	8.0	0.0	0.0	0.0	3.0	0.0
ANAEROFRUCAT-PWY: homolactic fermentation|Kribbella	0.0	0.0	0.0	0.0	0.0	4.0	0.0	0.0	0.0	34.0	0.0	0.0	0.0	0.0	1.0	0.0	24.0	66.0	38.0	3.0	0.0
ANAEROFRUCAT-PWY: homolactic fermentation|Labrys	0.0	0.0	0.0	0.0	0.0	0.0	0.0	0.0	0.0	0.0	0.0	0.0	0.0	0.0	0.0	0.0	12.0	14.0	47.0	0.0	0.0
ANAEROFRUCAT-PWY: homolactic fermentation|Lachnoclostridium	0.0	0.0	0.0	0.0	0.0	0.0	1.0	0.0	0.0	0.0	0.0	0.0	0.0	0.0	122.0	0.0	51.0	219.0	104.0	0.0	0.0
ANAEROFRUCAT-PWY: homolactic fermentation|Lactiplantibacillus	0.0	4.0	4.0	8.0	0.0	10.0	3.0	11.0	0.0	13.0	0.0	4.0	0.0	5.0	644.0	14.0	3204.0	765.0	1161.0	0.0	0.0
ANAEROFRUCAT-PWY: homolactic fermentation|Lactobacillus	0.0	17.0	9.0	70.0	33.0	161.0	25.0	210.0	199.0	19.0	8.0	6.0	1.0	101.0	220.0	7180.0	266.0	362.0	320.0	111.0	19.0
ANAEROFRUCAT-PWY: homolactic fermentation|Lautropia	0.0	0.0	0.0	0.0	0.0	0.0	0.0	9.0	0.0	0.0	0.0	0.0	0.0	0.0	4061.0	0.0	1753.0	3797.0	1359.0	0.0	0.0
ANAEROFRUCAT-PWY: homolactic fermentation|Lawsonella	0.0	2.0	0.0	10.0	21.0	0.0	0.0	51.0	20.0	9.0	12.0	14.0	0.0	9.0	0.0	0.0	0.0	0.0	0.0	135.0	0.0
ANAEROFRUCAT-PWY: homolactic fermentation|Ligilactobacillus	0.0	4.0	0.0	26.0	9.0	67.0	19.0	45.0	0.0	3.0	10.0	22.0	0.0	0.0	102.0	0.0	135.0	411.0	127.0	62.0	0.0
ANAEROFRUCAT-PWY: homolactic fermentation|Limnohabitans	0.0	0.0	0.0	0.0	0.0	0.0	0.0	0.0	0.0	0.0	0.0	0.0	0.0	0.0	11.0	0.0	39.0	70.0	64.0	0.0	0.0
ANAEROFRUCAT-PWY: homolactic fermentation|Limosilactobacillus	0.0	0.0	4.0	3.0	0.0	23.0	5.0	3.5	0.0	0.0	0.0	0.0	0.0	0.0	130.0	15.0	31.0	39.5	78.0	17.0	8.0
ANAEROFRUCAT-PWY: homolactic fermentation|Listeria	0.0	3.0	0.0	118.0	6.0	0.0	3.0	0.0	0.0	35.0	114.0	969.0	0.0	0.0	57.0	2.0	49.0	135.0	0.0	1993.0	0.0
ANAEROFRUCAT-PWY: homolactic fermentation|Litorilinea	0.0	0.0	0.0	0.0	0.0	0.0	0.0	0.0	0.0	86.0	0.0	0.0	0.0	0.0	0.0	0.0	0.0	0.0	0.0	0.0	0.0
ANAEROFRUCAT-PWY: homolactic fermentation|Lysinibacillus	0.0	0.0	0.0	0.0	0.0	0.0	0.0	0.0	0.0	0.0	0.0	0.0	0.0	0.0	13.0	0.0	31.0	0.0	98.0	0.0	0.0
ANAEROFRUCAT-PWY: homolactic fermentation|Lysobacter	0.0	0.0	0.0	0.0	0.0	0.0	0.0	0.0	0.0	0.0	0.0	0.0	0.0	0.0	11.5	0.0	14.25	34.0	35.25	2.5	0.0
ANAEROFRUCAT-PWY: homolactic fermentation|Malaciobacter	0.0	1.5	2.5	0.5	3.75	3.0	3.0	2.5	0.0	0.0	0.0	0.5	0.75	1.75	0.0	0.0	0.0	0.0	0.0	0.0	0.0
ANAEROFRUCAT-PWY: homolactic fermentation|Marinobacter	0.0	7.0	8.0	0.0	9.0	3.0	10.0	0.0	0.0	0.0	10.0	0.0	0.0	0.0	0.0	0.0	0.0	0.0	0.0	4.0	9.0
ANAEROFRUCAT-PWY: homolactic fermentation|Marmoricola	0.0	0.0	0.0	0.0	0.0	0.0	0.0	0.0	0.0	0.0	0.0	0.0	0.0	0.0	55.0	0.0	0.0	0.0	0.0	0.0	0.0
ANAEROFRUCAT-PWY: homolactic fermentation|Megamonas	0.0	0.0	0.0	0.0	0.0	0.0	0.0	0.0	0.0	0.0	0.0	0.0	0.0	0.0	70.0	0.0	0.0	0.0	5.0	1.0	0.0
ANAEROFRUCAT-PWY: homolactic fermentation|Mesorhizobium	0.0	0.0	0.0	0.0	0.0	0.0	0.0	0.0	5.0	0.0	0.0	0.0	0.0	0.0	108.0	0.0	8.0	5.0	71.0	0.0	0.0
ANAEROFRUCAT-PWY: homolactic fermentation|Methyloceanibacter	0.0	0.0	0.0	1.0	0.0	0.0	0.0	0.0	0.0	0.0	0.0	0.0	0.0	0.0	0.0	0.0	0.0	0.0	0.0	52.0	0.0
ANAEROFRUCAT-PWY: homolactic fermentation|Microlunatus	0.0	0.0	0.0	0.0	0.0	0.0	0.0	0.0	0.0	0.0	0.0	0.0	0.0	0.0	0.0	0.0	12.0	0.0	45.0	0.0	0.0
ANAEROFRUCAT-PWY: homolactic fermentation|Micromonospora	0.0	0.0	0.0	0.0	0.0	0.0	0.0	0.0	0.0	0.0	0.0	0.0	0.0	0.0	0.0	0.0	0.0	0.0	35.0	0.0	0.0
ANAEROFRUCAT-PWY: homolactic fermentation|Microvirga	0.0	0.0	0.0	2.0	3.0	3.0	0.0	0.0	5.0	0.0	0.0	0.0	1.0	0.0	632.0	0.0	588.0	222.0	814.0	6.0	0.0
ANAEROFRUCAT-PWY: homolactic fermentation|Modestobacter	0.0	0.0	0.0	0.0	0.0	0.0	0.0	0.0	0.0	0.0	0.0	0.0	0.0	0.0	7.33	0.0	5.67	3.0	6.67	0.0	0.0
ANAEROFRUCAT-PWY: homolactic fermentation|Monoglobus	0.0	0.0	0.0	0.0	0.0	0.0	0.0	0.0	0.0	0.0	0.0	0.0	0.0	0.0	79.0	0.0	75.0	115.0	12.0	0.0	0.0
ANAEROFRUCAT-PWY: homolactic fermentation|Morganella	0.0	0.0	0.0	0.0	0.0	0.0	0.0	0.0	0.0	0.0	0.0	0.0	0.0	0.0	14.0	0.0	42.0	28.0	0.0	0.0	0.0
ANAEROFRUCAT-PWY: homolactic fermentation|Mycobacterium	0.0	1.0	4.0	0.0	0.0	0.0	7.0	0.0	0.0	0.0	0.0	0.0	0.0	0.0	80.0	0.0	114.0	85.0	53.0	50.0	0.0
ANAEROFRUCAT-PWY: homolactic fermentation|Neisseria	0.0	0.0	0.0	0.0	0.0	0.0	0.0	0.0	0.0	0.0	0.0	0.0	0.0	0.0	867.0	223.4	228.0	617.0	351.0	0.0	5.0
ANAEROFRUCAT-PWY: homolactic fermentation|Nitrospira	0.0	0.0	0.0	0.0	0.0	0.0	0.0	0.0	0.0	0.0	0.0	0.0	0.0	0.0	148.0	0.0	55.0	13.0	75.0	0.0	0.0
ANAEROFRUCAT-PWY: homolactic fermentation|Nocardioides	0.0	9.0	12.0	1.0	7.0	7.0	6.0	1.0	34.0	13.0	0.0	16.0	15.0	0.0	235.0	12.0	434.0	255.0	710.0	17.0	15.0
ANAEROFRUCAT-PWY: homolactic fermentation|Nordella	2.0	0.0	0.0	0.0	0.0	0.0	0.0	0.0	0.0	0.0	0.0	0.0	0.0	0.0	57.0	0.0	75.0	28.0	47.0	5.0	0.0
ANAEROFRUCAT-PWY: homolactic fermentation|Novosphingobium	0.0	96.0	0.0	65.0	18.0	0.0	0.0	0.0	0.0	0.0	10.0	31.0	144.0	0.0	0.0	0.0	0.0	6.0	0.0	0.0	0.0
ANAEROFRUCAT-PWY: homolactic fermentation|Oscillibacter	0.0	0.0	0.0	0.0	0.0	48.0	0.0	0.0	0.0	0.0	0.0	0.0	0.0	0.0	0.0	5.0	0.0	0.0	0.0	0.0	0.0
ANAEROFRUCAT-PWY: homolactic fermentation|Ottowia	0.0	0.0	0.0	0.0	0.0	0.0	0.0	0.0	0.0	0.0	0.0	0.0	0.0	0.0	2.0	0.0	52.0	83.0	25.0	0.0	0.0
ANAEROFRUCAT-PWY: homolactic fermentation|Paenibacillus	0.0	0.0	0.0	0.0	0.0	0.0	0.0	0.0	0.0	0.0	0.0	0.0	0.0	0.0	0.0	0.0	0.0	0.0	66.0	0.0	0.0
ANAEROFRUCAT-PWY: homolactic fermentation|Paludibaculum	0.0	0.0	0.0	0.0	0.0	0.0	0.0	0.0	0.0	0.0	0.0	0.0	0.0	0.0	0.0	0.0	0.0	0.0	0.0	29.0	0.0
ANAEROFRUCAT-PWY: homolactic fermentation|Paracoccus	0.0	3.0	2.0	13.0	8.0	1.0	10.0	70.0	26.0	13.0	9.0	6.0	0.0	24.0	56.0	19.0	15.0	141.0	0.0	15.0	8.0
ANAEROFRUCAT-PWY: homolactic fermentation|Parviterribacter	0.0	0.0	0.0	0.0	0.0	0.0	0.0	0.0	0.0	0.0	0.0	0.0	0.0	0.0	0.0	0.0	18.0	0.0	35.0	0.0	0.0
ANAEROFRUCAT-PWY: homolactic fermentation|Pedomicrobium	0.0	0.0	0.0	0.0	0.0	0.0	0.0	0.0	0.0	0.0	0.0	0.0	0.0	0.0	0.0	0.0	6.0	0.0	83.0	0.0	0.0
ANAEROFRUCAT-PWY: homolactic fermentation|Pelomonas	0.0	0.0	0.0	0.0	0.0	5.0	5.0	13.0	0.0	5.0	0.0	29.0	1.0	0.0	0.0	6.0	0.0	0.0	0.0	14.0	4.0
ANAEROFRUCAT-PWY: homolactic fermentation|Phenylobacterium	0.0	1.0	0.0	0.0	0.0	0.0	0.0	0.0	0.0	0.0	0.0	0.0	0.0	0.0	31.0	0.0	0.0	10.0	30.0	0.0	0.0
ANAEROFRUCAT-PWY: homolactic fermentation|Planktomarina	0.0	0.0	0.0	0.0	0.0	0.0	0.0	0.0	0.0	0.0	0.0	0.0	0.0	0.0	0.0	0.0	13.0	63.0	31.0	0.0	0.0
ANAEROFRUCAT-PWY: homolactic fermentation|Planosporangium	0.0	0.0	0.0	0.0	0.0	0.0	0.0	0.0	0.0	0.0	0.0	0.0	0.0	0.0	0.0	0.0	60.0	0.0	0.0	0.0	0.0
ANAEROFRUCAT-PWY: homolactic fermentation|Porphyrobacter	4.0	5.0	7.0	5.0	26.0	11.0	12.0	15.0	6.0	1.0	0.0	3.0	14.0	0.0	0.0	0.0	0.0	7.0	0.0	0.0	0.0
ANAEROFRUCAT-PWY: homolactic fermentation|Promicromonospora	0.0	0.0	0.0	0.0	0.0	0.0	0.0	0.0	0.0	0.0	0.0	0.0	0.0	0.0	0.0	0.0	25.0	0.0	35.0	0.0	0.0
ANAEROFRUCAT-PWY: homolactic fermentation|Pseudarthrobacter	0.0	0.0	0.0	0.0	0.0	0.0	0.0	0.0	6.0	3.67	0.0	0.0	0.0	0.0	65.67	0.0	60.33	118.0	74.0	0.33	0.0
ANAEROFRUCAT-PWY: homolactic fermentation|Pseudolabrys	0.0	0.0	0.0	0.0	0.0	0.0	0.0	0.0	0.0	21.0	0.0	0.0	0.0	0.0	0.0	0.0	31.0	3.0	0.0	0.0	0.0
ANAEROFRUCAT-PWY: homolactic fermentation|Pseudomonas	7.0	54.66	0.0	16.0	10.0	99.5	1.0	131.0	23.0	7.0	11.0	103.0	1.0	0.0	130.0	13.0	63.0	34.0	392.0	187.0	5.0
ANAEROFRUCAT-PWY: homolactic fermentation|Pseudonocardia	0.0	0.0	0.0	0.0	0.0	0.0	0.0	0.0	0.0	0.0	0.0	0.0	0.0	0.0	116.0	0.0	185.32999999999998	88.0	360.67	0.0	0.0
ANAEROFRUCAT-PWY: homolactic fermentation|Psychrobacter	0.0	0.0	0.0	0.0	0.0	0.0	0.0	0.0	13.0	0.0	0.0	10.0	0.0	0.0	30.0	0.0	9.0	25.0	92.0	3.0	0.0
ANAEROFRUCAT-PWY: homolactic fermentation|Psychroglaciecola	0.0	0.0	0.0	0.0	0.0	0.0	0.0	0.0	0.0	0.0	0.0	0.0	0.0	0.0	110.0	0.0	65.0	69.0	82.0	0.0	0.0
ANAEROFRUCAT-PWY: homolactic fermentation|Ralstonia	1.0	2.0	1.0	0.0	11.0	1.0	10.0	0.0	0.0	0.0	0.0	2.0	4.5	4.0	291.0	14.5	214.0	253.5	165.5	11.0	8.5
ANAEROFRUCAT-PWY: homolactic fermentation|Ramlibacter	0.0	0.0	0.0	0.0	0.0	0.0	0.0	0.0	0.0	0.0	0.0	0.0	0.0	0.0	0.0	0.0	38.0	62.0	0.0	0.0	0.0
ANAEROFRUCAT-PWY: homolactic fermentation|Reyranella	0.0	0.0	0.0	18.0	0.0	0.0	7.0	0.0	0.0	13.0	11.0	0.0	0.0	0.0	71.0	0.0	0.0	4.0	138.0	5.0	4.0
ANAEROFRUCAT-PWY: homolactic fermentation|Rhodobacter	3.0	10.0	7.0	0.0	13.0	4.0	8.0	44.0	0.0	0.0	0.0	4.0	2.0	0.0	0.0	2.0	0.0	0.0	0.0	0.0	6.0
ANAEROFRUCAT-PWY: homolactic fermentation|Rhodococcus	0.0	3.0	7.0	0.0	5.0	7.0	8.0	0.0	0.0	0.0	0.0	6.0	6.0	0.0	0.0	7.0	0.0	24.0	0.0	16.0	5.0
ANAEROFRUCAT-PWY: homolactic fermentation|Rhodoplanes	0.0	0.0	0.0	0.0	0.0	0.0	0.0	11.0	0.0	0.0	0.0	0.0	0.0	0.0	6.0	0.0	47.0	74.0	190.0	0.0	0.0
ANAEROFRUCAT-PWY: homolactic fermentation|Romboutsia	0.0	31.0	4.0	42.0	0.0	106.0	0.0	0.0	0.0	0.0	0.0	3.0	0.0	18.0	7.0	6.0	4.0	19.0	0.0	189.0	0.0
ANAEROFRUCAT-PWY: homolactic fermentation|Roseburia	0.0	0.0	0.33	0.0	0.0	18.0	0.0	0.0	0.0	0.0	0.0	0.0	0.0	0.0	0.0	0.0	0.0	0.0	0.0	0.0	1.33
ANAEROFRUCAT-PWY: homolactic fermentation|Rothia	0.0	0.0	0.0	0.0	0.0	0.0	0.0	0.0	0.0	0.0	0.0	0.0	0.0	0.0	0.0	102.0	0.0	19.33	0.0	0.0	0.0
ANAEROFRUCAT-PWY: homolactic fermentation|Rubellimicrobium	0.0	0.0	0.0	0.0	0.0	0.0	0.0	0.0	0.0	0.0	0.0	0.0	0.0	5.0	31.0	0.0	0.0	0.0	17.0	0.0	0.0
ANAEROFRUCAT-PWY: homolactic fermentation|Rubrobacter	0.0	0.0	0.0	0.0	0.0	5.0	0.0	8.0	4.0	0.0	0.0	0.0	0.0	0.0	1259.0	0.0	834.0	765.0	903.0	5.0	0.0
ANAEROFRUCAT-PWY: homolactic fermentation|Ruminococcus	0.0	0.5	0.0	0.0	0.0	73.5	0.0	0.0	0.0	0.0	0.0	0.0	0.0	0.0	0.0	0.0	0.0	18.5	0.0	0.0	0.0
ANAEROFRUCAT-PWY: homolactic fermentation|Rummeliibacillus	0.0	0.0	0.0	0.0	0.0	0.0	0.0	0.0	0.0	0.0	0.0	0.0	0.0	0.0	0.0	0.0	0.0	76.0	19.0	0.0	0.0
ANAEROFRUCAT-PWY: homolactic fermentation|Saccharopolyspora	0.0	0.0	0.0	0.0	0.0	0.0	0.0	0.0	0.0	0.0	0.0	0.0	0.0	0.0	49.0	0.0	0.0	0.0	6.0	0.0	0.0
ANAEROFRUCAT-PWY: homolactic fermentation|Salinivibrio	213.0	418.0	783.0	393.0	1033.0	814.0	991.0	590.0	650.0	238.0	299.0	306.0	404.0	436.0	303.0	509.0	73.0	118.0	74.0	214.0	549.0
ANAEROFRUCAT-PWY: homolactic fermentation|Sediminibacterium	0.0	4.0	2.0	8.0	4.0	0.0	5.0	3.0	24.0	0.0	0.0	0.0	6.0	7.0	0.0	14.0	12.0	0.0	0.0	0.0	0.0
ANAEROFRUCAT-PWY: homolactic fermentation|Serratia	0.0	0.0	0.0	0.0	0.0	0.0	0.0	0.0	0.0	0.0	0.0	0.0	0.0	0.0	32.8	0.0	0.0	0.0	0.0	0.0	0.0
ANAEROFRUCAT-PWY: homolactic fermentation|Skermanella	0.0	0.0	0.0	0.0	0.0	0.0	0.0	0.0	6.5	0.0	0.0	0.0	0.0	0.0	38.0	0.0	81.5	69.5	102.0	2.5	0.0
ANAEROFRUCAT-PWY: homolactic fermentation|Solirubrobacter	0.0	0.0	0.0	0.0	0.0	0.0	2.0	0.0	20.0	0.0	0.0	0.0	0.0	0.0	212.0	0.0	101.0	114.0	241.0	5.0	0.0
ANAEROFRUCAT-PWY: homolactic fermentation|Sphaerochaeta	0.0	0.0	0.0	0.0	0.0	0.0	0.0	0.0	0.0	0.0	0.0	0.0	0.0	0.0	0.0	0.0	0.0	87.0	0.0	0.0	0.0
ANAEROFRUCAT-PWY: homolactic fermentation|Sphaerotilus	0.0	0.0	0.0	0.0	0.0	0.0	0.0	0.0	0.0	0.0	0.0	0.0	0.0	0.0	29.0	0.0	21.0	47.0	85.0	0.0	0.0
ANAEROFRUCAT-PWY: homolactic fermentation|Sphingoaurantiacus	0.0	0.0	0.0	0.0	0.0	0.0	0.0	0.0	0.0	0.0	0.0	0.0	0.0	0.0	14.0	0.0	22.0	20.0	43.0	0.0	0.0
ANAEROFRUCAT-PWY: homolactic fermentation|Sphingobium	0.0	13.0	0.0	9.0	0.0	0.0	0.0	0.0	0.0	0.0	6.0	19.0	0.0	0.0	0.0	0.0	0.0	0.0	0.0	0.0	8.0
ANAEROFRUCAT-PWY: homolactic fermentation|Sphingomonas	0.0	76.0	0.0	46.0	6.0	6.0	0.0	0.0	43.0	48.0	60.0	157.0	107.0	0.0	217.0	29.0	336.0	101.0	391.0	15.0	131.0
ANAEROFRUCAT-PWY: homolactic fermentation|Spirosoma	0.0	0.0	0.0	0.0	0.0	0.0	0.0	0.0	0.0	0.0	15.0	0.0	40.0	0.0	0.0	0.0	0.0	0.0	0.0	0.0	0.0
ANAEROFRUCAT-PWY: homolactic fermentation|Staphylococcus	2.0	0.0	8.0	25.0	50.0	7.0	4.0	228.0	53.0	26.0	81.0	34.0	3.0	0.0	107.0	109.0	75.0	79.0	1.0	370.0	7.0
ANAEROFRUCAT-PWY: homolactic fermentation|Stenotrophomonas	1600.0	22506.0	20353.0	22409.0	18914.0	15142.0	15430.0	8511.0	9215.0	13560.0	22095.0	14788.0	22630.0	16799.0	473.0	15837.0	586.0	922.0	552.0	10171.0	13895.0
ANAEROFRUCAT-PWY: homolactic fermentation|Steroidobacter	0.0	0.0	0.0	0.0	0.0	0.0	0.0	0.0	0.0	0.0	0.0	0.0	0.0	0.0	43.0	0.0	71.0	70.0	103.0	12.0	0.0
ANAEROFRUCAT-PWY: homolactic fermentation|Streptococcus	2.33	0.67	4.0	5.5	4.34	11.0	3.66	29.67	8.17	6.5	5.67	12.5	2.0	10.0	74.5	909.83	64.0	154.32999999999998	36.33	124.0	24.17
ANAEROFRUCAT-PWY: homolactic fermentation|Streptomyces	0.0	0.0	2.0	0.0	0.0	2.0	0.0	0.0	16.0	0.0	0.0	0.0	0.0	0.0	197.0	0.0	97.0	52.0	184.0	0.0	0.0
ANAEROFRUCAT-PWY: homolactic fermentation|Syntrophaceticus	0.0	0.0	0.0	0.0	0.0	0.0	0.0	0.0	0.0	0.0	0.0	0.0	0.0	0.0	32.5	0.0	5.5	26.0	8.5	0.0	0.0
ANAEROFRUCAT-PWY: homolactic fermentation|Tepidimonas	0.0	0.0	0.0	0.0	0.0	0.0	0.0	0.0	109.0	0.0	0.0	0.0	0.0	0.0	0.0	0.0	0.0	9.0	0.0	8.0	0.0
ANAEROFRUCAT-PWY: homolactic fermentation|Variovorax	0.0	0.0	17.0	9.0	0.0	6.0	0.0	0.0	0.0	5.0	0.0	0.0	0.0	0.0	0.0	22.0	0.0	0.0	0.0	1.0	0.0
ANAEROFRUCAT-PWY: homolactic fermentation|Veillonella	0.0	1.0	0.0	1.0	0.0	0.0	0.0	0.0	0.0	0.0	0.0	5.0	0.0	0.0	1717.0	4.0	812.0	1655.0	849.0	0.0	0.0
ANAEROFRUCAT-PWY: homolactic fermentation|Vibrio	1.0	11.0	1.0	17.33	7.0	3.67	2.33	2.67	4.67	0.0	4.67	4.67	0.0	2.33	0.0	12.0	0.0	0.0	5.0	25.0	2.0
ANAEROFRUCAT-PWY: homolactic fermentation|Weissella	0.0	0.0	4.0	11.0	0.0	8.0	7.0	24.0	0.0	0.0	0.0	0.0	1.0	0.0	0.0	0.0	0.0	0.0	0.0	19.0	0.0
ANAEROFRUCAT-PWY: homolactic fermentation|Wolbachia	0.0	0.0	0.0	0.0	0.0	0.0	0.0	0.0	0.0	0.0	0.0	0.0	0.0	0.0	1961.0	0.0	6297.0	1910.0	2564.0	0.0	0.0
ANAEROFRUCAT-PWY: homolactic fermentation|unclassified	43.0	252.0	141.07999999999998	162.25	182.75	1222.1599999999999	195.0	4732.0	10359.0	1032.33	105.25	2367.33	125.5	125.0	8163.74	155.5	5642.16	8007.51	9303.8	1624.85	196.75
ANAEROFRUCAT-PWY: homolactic fermentation|unidentified_Acetobacteraceae	0.0	0.0	0.0	0.0	0.0	0.0	0.0	0.0	0.0	0.0	0.0	0.0	0.0	0.0	36.0	0.0	58.0	3.0	283.0	0.0	0.0
ANAEROFRUCAT-PWY: homolactic fermentation|unidentified_Acidimicrobiia	0.0	0.0	0.0	0.0	0.0	0.0	0.0	0.0	0.0	0.0	0.0	0.0	0.0	0.0	0.0	0.0	0.0	51.0	0.0	0.0	0.0
ANAEROFRUCAT-PWY: homolactic fermentation|unidentified_Acidobacteriae	0.0	0.0	0.0	0.0	0.0	0.0	0.0	0.0	0.0	0.0	0.0	0.0	0.0	0.0	0.0	0.0	76.0	8.0	0.0	0.0	0.0
ANAEROFRUCAT-PWY: homolactic fermentation|unidentified_Alphaproteobacteria	0.0	0.0	0.0	0.0	0.0	103.0	2.0	7.0	87.0	7.0	0.0	9.0	0.0	0.0	82.0	14.0	52.0	365.0	199.0	0.0	3.0
ANAEROFRUCAT-PWY: homolactic fermentation|unidentified_Armatimonadota	0.0	0.0	0.0	0.0	0.0	0.0	0.0	0.0	0.0	0.0	0.0	0.0	0.0	0.0	0.0	0.0	0.0	67.0	0.0	0.0	0.0
ANAEROFRUCAT-PWY: homolactic fermentation|unidentified_Beijerinckiaceae	0.0	15.0	0.0	8.0	7.0	0.0	0.0	0.0	0.0	0.0	9.0	36.0	96.0	0.0	0.0	0.0	0.0	0.0	8.0	0.0	34.0
ANAEROFRUCAT-PWY: homolactic fermentation|unidentified_Burkholderiaceae	0.0	16.0	3.0	4.0	24.0	8.0	14.0	13.0	0.0	7.0	29.0	23.0	0.0	9.0	0.0	5.0	0.0	0.0	0.0	82.0	25.0
ANAEROFRUCAT-PWY: homolactic fermentation|unidentified_Chloroflexi	0.0	0.0	0.0	0.0	0.0	0.0	0.0	0.0	0.0	0.0	0.0	0.0	0.0	0.0	62.0	0.0	21.0	19.0	32.0	0.0	0.0
ANAEROFRUCAT-PWY: homolactic fermentation|unidentified_Cyanobacteria	25.0	0.0	6.0	15.0	79.0	12.0	22.0	4371.0	0.0	0.0	21.0	0.0	63.0	29.0	133.0	136.0	93.0	200.0	47.0	34.0	49.0
ANAEROFRUCAT-PWY: homolactic fermentation|unidentified_Dehalococcoidia	0.0	0.0	0.0	0.0	0.0	0.0	0.0	0.0	0.0	0.0	0.0	0.0	0.0	0.0	2.0	0.0	49.0	0.0	0.0	0.0	0.0
ANAEROFRUCAT-PWY: homolactic fermentation|unidentified_Enterobacteriaceae	18.2	42.4	13.6	54.4	39.4	26.8	25.6	47.2	82.6	38.2	52.2	165.4	168.8	67.8	11.6	69.0	3.0	20.8	7.2	52.0	181.4
ANAEROFRUCAT-PWY: homolactic fermentation|unidentified_Firmicutes	0.0	0.0	0.0	0.0	0.0	0.0	0.0	0.0	0.0	0.0	0.0	0.0	0.0	0.0	163.5	0.0	183.0	304.5	118.0	0.0	0.0
ANAEROFRUCAT-PWY: homolactic fermentation|unidentified_Gemmatimonadaceae	0.0	0.0	0.0	0.0	0.0	0.0	0.0	0.0	0.0	62.0	0.0	0.0	0.0	0.0	0.0	0.0	0.0	0.0	0.0	0.0	0.0
ANAEROFRUCAT-PWY: homolactic fermentation|unidentified_Gemmatimonadota	0.0	0.0	0.0	0.0	0.0	0.0	0.0	0.0	0.0	0.0	0.0	0.0	0.0	0.0	52.0	0.0	0.0	0.0	0.0	0.0	0.0
ANAEROFRUCAT-PWY: homolactic fermentation|unidentified_Hungateiclostridiaceae	0.0	0.0	0.0	0.0	0.0	0.0	0.0	0.0	0.0	0.0	0.0	0.0	0.0	0.0	46.0	0.0	45.0	163.0	18.0	0.0	0.0
ANAEROFRUCAT-PWY: homolactic fermentation|unidentified_Lachnospiraceae	0.0	0.0	0.0	0.0	0.0	77.0	0.0	0.0	0.0	0.0	0.0	0.0	0.0	0.0	39.0	0.0	6.0	0.0	18.0	0.0	0.0
ANAEROFRUCAT-PWY: homolactic fermentation|unidentified_Prevotellaceae	0.0	0.0	0.0	4.0	0.0	0.0	7.0	0.0	3.0	0.0	0.0	0.0	0.0	0.0	101.0	0.0	76.0	50.0	46.0	0.0	0.0
ANAEROFRUCAT-PWY: homolactic fermentation|unidentified_Pseudomonadales	0.0	0.0	0.0	0.0	0.0	19.0	0.0	0.0	32.0	13.0	0.0	0.0	0.0	0.0	0.0	0.0	0.0	0.0	0.0	0.0	0.0
ANAEROFRUCAT-PWY: homolactic fermentation|unidentified_Rickettsiales	0.0	0.0	0.0	3.0	0.0	9.0	2.0	25.0	1000.0	0.0	0.0	7.0	0.0	0.0	0.0	4.0	0.0	0.0	0.0	4.0	49.0
ANAEROFRUCAT-PWY: homolactic fermentation|unidentified_Saccharimonadales	0.0	0.0	0.0	0.0	0.0	0.0	0.0	0.0	0.0	82.0	0.0	0.0	0.0	0.0	0.0	0.0	0.0	0.0	0.0	0.0	0.0
ANAEROFRUCAT-PWY: homolactic fermentation|unidentified_Thermomicrobiales	0.0	0.0	0.0	0.0	0.0	0.0	0.0	0.0	0.0	0.0	0.0	0.0	0.0	0.0	64.0	0.0	33.0	0.0	0.0	0.0	0.0
ANAEROFRUCAT-PWY: homolactic fermentation|unidentified_Thermoplasmata	0.0	2.0	0.0	0.0	0.0	26.0	0.0	0.0	64.0	0.0	0.0	0.0	0.0	0.0	29.0	0.0	3.0	64.0	38.0	0.0	36.0
ANAGLYCOLYSIS-PWY: glycolysis III (from glucose)|Acetobacter	0.0	0.0	0.0	0.0	0.0	0.0	3.0	9.0	0.0	0.0	0.0	0.0	0.0	0.0	122.0	0.0	516.5	120.0	200.0	0.0	0.0
ANAGLYCOLYSIS-PWY: glycolysis III (from glucose)|Acidibacter	0.0	0.0	0.0	0.0	0.0	0.0	0.0	0.0	0.0	0.0	0.0	0.0	0.0	0.0	0.0	0.0	4.0	3.0	104.0	3.0	0.0
ANAGLYCOLYSIS-PWY: glycolysis III (from glucose)|Acidovorax	3.0	14.0	15.0	18.0	72.0	22.0	43.0	23.0	12.0	7.0	31.0	4.0	45.0	19.0	138.0	47.0	95.0	307.0	128.0	9.0	56.0
ANAGLYCOLYSIS-PWY: glycolysis III (from glucose)|Acinetobacter	1.0	2.0	7.0	4.25	15.0	1.0	9.33	14.0	10.66	3.42	9.0	10.0	9.0	14.75	1.33	13.25	4.33	9.67	1.92	40.87	10.33
ANAGLYCOLYSIS-PWY: glycolysis III (from glucose)|Actinomadura	0.0	0.0	0.0	0.0	0.0	0.0	0.0	0.0	0.0	0.0	0.0	0.0	0.0	0.0	25.0	0.0	35.0	2.0	0.0	0.0	0.0
ANAGLYCOLYSIS-PWY: glycolysis III (from glucose)|Actinomyces	0.0	0.0	0.0	0.0	0.0	0.0	0.0	0.0	0.0	0.0	0.0	0.0	0.0	0.0	139.0	0.0	48.0	101.0	6.0	0.0	0.0
ANAGLYCOLYSIS-PWY: glycolysis III (from glucose)|Actinophytocola	0.0	0.0	0.0	0.0	0.0	0.0	0.0	0.0	0.0	0.0	0.0	0.0	0.0	0.0	40.0	0.0	0.0	34.0	0.0	0.0	0.0
ANAGLYCOLYSIS-PWY: glycolysis III (from glucose)|Actinoplanes	0.0	0.0	0.0	1.0	0.0	0.0	0.0	0.0	0.0	0.0	0.0	0.0	0.0	0.0	0.0	0.0	3.0	0.0	0.0	48.0	0.0
ANAGLYCOLYSIS-PWY: glycolysis III (from glucose)|Adhaeribacter	0.0	0.0	0.0	0.0	0.0	0.0	0.0	0.0	0.0	65.0	0.0	0.0	0.0	0.0	50.0	0.0	20.0	0.0	0.0	0.0	0.0
ANAGLYCOLYSIS-PWY: glycolysis III (from glucose)|Aeromicrobium	0.0	0.0	0.0	0.0	0.0	0.0	0.0	0.0	0.0	0.0	0.0	0.0	0.0	0.0	90.0	0.0	46.0	0.0	56.0	0.0	0.0
ANAGLYCOLYSIS-PWY: glycolysis III (from glucose)|Aeromonas	0.0	3.0	3.0	14.0	1.0	5.0	11.0	8.0	133.0	17.0	8.0	21.0	8.0	63.0	0.0	5.0	0.0	0.0	0.0	7.0	1.0
ANAGLYCOLYSIS-PWY: glycolysis III (from glucose)|Agathobacter	0.0	0.0	0.0	0.0	0.0	0.0	0.0	0.0	0.0	0.0	0.0	0.0	0.0	0.0	50.0	0.0	0.0	0.0	0.0	0.0	0.0
ANAGLYCOLYSIS-PWY: glycolysis III (from glucose)|Agromyces	0.0	0.0	0.0	0.0	0.0	0.0	0.0	0.0	0.0	0.0	0.0	0.0	0.0	0.0	3.0	0.0	0.0	0.0	94.0	0.0	0.0
ANAGLYCOLYSIS-PWY: glycolysis III (from glucose)|Akkermansia	0.0	0.33	0.0	0.0	0.67	3.67	1.33	8.0	0.33	0.0	4.67	7.0	0.0	0.0	0.67	0.0	5.0	0.0	0.0	0.33	0.0
ANAGLYCOLYSIS-PWY: glycolysis III (from glucose)|Altererythrobacter	0.0	0.0	0.0	6.0	0.0	0.0	0.0	0.0	0.0	0.0	0.0	0.0	0.0	0.0	0.0	0.0	0.0	0.0	0.0	101.0	0.0
ANAGLYCOLYSIS-PWY: glycolysis III (from glucose)|Aminobacter	0.0	0.0	0.0	0.0	0.0	0.0	0.0	0.0	0.0	0.0	0.0	0.0	0.0	0.0	34.0	0.0	90.0	62.0	35.0	0.0	0.0
ANAGLYCOLYSIS-PWY: glycolysis III (from glucose)|Anoxybacillus	0.0	0.0	0.0	0.0	0.0	0.0	0.0	0.0	0.0	0.0	0.0	0.0	0.0	0.0	0.0	0.43	0.0	5.29	0.0	4.57	0.0
ANAGLYCOLYSIS-PWY: glycolysis III (from glucose)|Aquabacterium	0.0	0.0	6.0	0.0	0.0	8.0	1.0	0.0	6.0	7.0	0.0	0.0	31.0	0.0	55.0	0.0	0.0	0.0	0.0	0.0	0.0
ANAGLYCOLYSIS-PWY: glycolysis III (from glucose)|Aquicella	0.0	0.0	0.0	1.0	0.0	0.0	0.0	0.0	0.0	0.0	0.0	0.0	0.0	0.0	0.0	0.0	0.0	0.0	0.0	81.0	0.0
ANAGLYCOLYSIS-PWY: glycolysis III (from glucose)|Arthrobacter	0.0	15.0	43.0	1.0	17.0	34.0	94.0	20.0	47.0	4.0	12.0	83.0	15.0	25.0	138.0	29.0	46.0	176.0	22.0	16.0	0.0
ANAGLYCOLYSIS-PWY: glycolysis III (from glucose)|Ascidiaceihabitans	0.0	0.0	0.0	0.0	5.0	29.0	0.0	0.0	7.0	0.0	0.0	39.0	0.0	0.0	0.0	0.0	0.0	0.0	0.0	0.0	2.0
ANAGLYCOLYSIS-PWY: glycolysis III (from glucose)|Bacillus	15.0	4.0	5.0	20.0	262.0	15.0	12.0	21.0	338.0	45.0	0.0	4.0	407.0	9.0	465.0	3.0	287.0	444.0	543.0	198.0	13.0
ANAGLYCOLYSIS-PWY: glycolysis III (from glucose)|Bacteroides	0.0	0.0	0.0	0.0	2.0	0.0	0.0	0.0	7.0	0.0	0.0	4.0	0.0	0.0	0.0	0.0	14.0	24.0	0.0	0.0	0.0
ANAGLYCOLYSIS-PWY: glycolysis III (from glucose)|Bifidobacterium	0.0	1.0	5.0	11.0	0.0	55.5	72.0	8.0	16.0	0.0	5.0	0.0	0.0	38.0	0.0	34.0	0.0	6.0	0.0	23.0	3.0
ANAGLYCOLYSIS-PWY: glycolysis III (from glucose)|Blastococcus	0.0	2.0	7.0	0.0	15.0	2.0	6.0	9.0	14.0	10.0	0.0	10.0	4.0	6.0	466.0	7.0	292.0	182.0	496.0	11.0	20.0
ANAGLYCOLYSIS-PWY: glycolysis III (from glucose)|Blautia	0.0	0.0	1.0	7.0	0.0	10.0	58.0	0.0	0.0	0.0	0.0	16.0	0.0	0.0	105.0	0.0	78.0	94.0	135.0	6.0	23.0
ANAGLYCOLYSIS-PWY: glycolysis III (from glucose)|Bradyrhizobium	0.0	16.0	10.0	6.0	21.0	7.0	55.0	0.0	9.0	18.0	4.0	15.0	36.0	5.0	0.0	26.0	163.0	9.0	38.0	211.0	0.0
ANAGLYCOLYSIS-PWY: glycolysis III (from glucose)|Brevundimonas	0.0	0.0	12.0	0.0	0.0	0.0	4.0	6.0	3.0	6.0	4.0	12.0	2.0	0.0	0.0	0.0	0.0	0.0	51.0	13.0	0.0
ANAGLYCOLYSIS-PWY: glycolysis III (from glucose)|Bryobacter	0.0	0.0	0.0	0.0	0.0	0.0	0.0	0.0	0.0	0.0	0.0	0.0	0.0	0.0	36.0	0.0	0.0	19.0	0.0	0.0	0.0
ANAGLYCOLYSIS-PWY: glycolysis III (from glucose)|Caldicoprobacter	0.0	0.0	0.0	0.0	0.0	0.0	0.0	0.0	0.0	0.0	0.0	0.0	0.0	0.0	46.0	0.0	15.0	164.0	0.0	0.0	0.0
ANAGLYCOLYSIS-PWY: glycolysis III (from glucose)|Caulobacter	0.0	11.0	13.0	19.0	22.0	5.0	49.0	5.0	0.0	9.0	10.0	0.0	0.0	0.0	6.0	17.0	3.0	3.0	0.0	9.0	15.0
ANAGLYCOLYSIS-PWY: glycolysis III (from glucose)|Cellulomonas	0.0	0.0	0.0	0.0	0.0	0.0	0.0	0.0	0.0	0.0	0.0	0.0	0.0	0.0	15.0	0.0	0.0	35.0	0.0	0.0	0.0
ANAGLYCOLYSIS-PWY: glycolysis III (from glucose)|Chryseobacterium	23295.0	20978.0	23719.0	21115.0	23136.0	22580.0	26246.0	24005.0	19121.0	27154.0	22297.0	23763.0	20953.0	27361.0	1628.0	15103.0	675.0	1970.0	580.0	14528.0	28551.0
ANAGLYCOLYSIS-PWY: glycolysis III (from glucose)|Cloacibacterium	0.0	0.0	0.0	1.0	0.0	0.0	0.0	0.0	0.0	0.0	0.0	0.0	0.0	0.0	0.0	0.0	0.0	0.0	0.0	60.0	0.0
ANAGLYCOLYSIS-PWY: glycolysis III (from glucose)|Colidextribacter	0.0	0.0	0.0	2.0	0.0	0.0	16.0	0.0	11.0	0.0	3.0	35.0	0.0	0.0	70.0	0.0	157.0	136.0	33.0	0.0	0.0
ANAGLYCOLYSIS-PWY: glycolysis III (from glucose)|Collimonas	0.0	161.0	184.0	218.0	173.0	158.0	114.0	154.0	38.0	144.0	148.0	169.0	175.0	40.0	0.0	56.0	0.0	0.0	0.0	51.0	122.0
ANAGLYCOLYSIS-PWY: glycolysis III (from glucose)|Collinsella	0.0	0.0	0.0	0.5	0.0	19.0	36.0	9.5	12.5	0.0	0.5	0.0	0.0	0.0	20.5	0.0	1.5	46.0	0.0	0.0	0.0
ANAGLYCOLYSIS-PWY: glycolysis III (from glucose)|Comamonas	0.0	0.0	0.0	0.0	0.0	0.0	0.0	0.0	0.0	0.0	0.0	0.0	0.0	0.0	14.0	0.0	23.0	20.0	0.0	0.0	0.0
ANAGLYCOLYSIS-PWY: glycolysis III (from glucose)|Commensalibacter	0.0	0.0	0.0	2.0	0.0	0.0	0.0	0.0	0.0	0.0	0.0	0.0	0.0	0.0	5.5	0.0	1.0	47.0	90.5	0.0	0.0
ANAGLYCOLYSIS-PWY: glycolysis III (from glucose)|Conexibacter	0.0	0.0	0.0	0.0	0.0	0.0	0.0	0.0	0.0	0.0	0.0	0.0	0.0	0.0	56.0	0.0	2.0	60.0	64.0	0.0	0.0
ANAGLYCOLYSIS-PWY: glycolysis III (from glucose)|Corynebacterium	5.5	0.75	4.0	16.5	19.0	18.0	1.5	113.25	75.25	17.5	9.75	7.25	2.0	32.25	0.0	18.5	0.0	0.0	0.0	251.5	3.75
ANAGLYCOLYSIS-PWY: glycolysis III (from glucose)|Crossiella	0.0	0.0	0.0	0.0	0.0	0.0	0.0	0.0	0.0	0.0	0.0	0.0	0.0	0.0	15.0	0.0	31.0	12.0	106.0	0.0	0.0
ANAGLYCOLYSIS-PWY: glycolysis III (from glucose)|Curvibacter	0.0	0.0	0.0	0.0	0.0	0.0	0.0	0.0	0.0	0.0	0.0	0.0	0.0	0.0	199.0	0.0	133.0	307.0	78.0	0.0	0.0
ANAGLYCOLYSIS-PWY: glycolysis III (from glucose)|Cutibacterium	8.0	0.0	23.0	41.0	49.0	53.0	37.0	250.0	259.0	44.0	37.0	53.0	20.0	51.0	20.0	87.0	14.0	57.0	17.0	482.0	15.0
ANAGLYCOLYSIS-PWY: glycolysis III (from glucose)|Defluviitoga	10.33	6.0	2.0	3.33	16.0	8.33	4.33	4.0	1.33	8.0	1.33	9.33	1.33	0.0	164.0	6.0	111.0	177.0	29.33	0.0	0.67
ANAGLYCOLYSIS-PWY: glycolysis III (from glucose)|Dehalobacter	0.0	0.0	0.0	0.0	0.0	0.0	0.0	0.0	0.75	0.0	0.0	0.0	0.0	0.0	75.5	0.0	31.75	49.75	14.25	0.0	0.0
ANAGLYCOLYSIS-PWY: glycolysis III (from glucose)|Delftia	21889.0	782.0	1034.0	612.0	1607.0	837.0	1010.0	687.0	834.0	835.0	879.0	930.0	741.0	956.0	75.0	845.0	304.0	41.0	101.0	415.0	1231.0
ANAGLYCOLYSIS-PWY: glycolysis III (from glucose)|Desulfomonile	0.0	0.0	0.0	4.0	0.0	0.0	0.0	0.0	0.0	0.0	0.0	0.0	0.0	0.0	0.0	0.0	0.0	0.0	0.0	50.0	0.0
ANAGLYCOLYSIS-PWY: glycolysis III (from glucose)|Dethiobacter	0.0	0.0	0.0	0.0	0.0	0.0	0.0	11.0	0.0	0.0	0.0	0.0	0.0	0.0	32.0	0.0	132.0	74.0	48.0	0.0	0.0
ANAGLYCOLYSIS-PWY: glycolysis III (from glucose)|Dongia	0.0	1.0	0.0	8.0	0.0	0.0	0.0	0.0	0.0	0.0	0.0	0.0	0.0	0.0	29.0	0.0	35.0	7.0	42.0	221.0	0.0
ANAGLYCOLYSIS-PWY: glycolysis III (from glucose)|Dorea	0.0	0.0	0.0	0.0	0.0	0.0	12.0	0.0	0.0	0.0	0.0	0.0	0.0	0.0	0.0	0.0	0.0	54.0	0.0	0.0	0.0
ANAGLYCOLYSIS-PWY: glycolysis III (from glucose)|Enhydrobacter	0.0	1.0	21.0	33.0	33.0	19.0	8.0	25.0	39.0	21.0	13.0	0.0	25.0	19.0	12.0	22.0	0.0	0.0	0.0	8.0	9.0
ANAGLYCOLYSIS-PWY: glycolysis III (from glucose)|Ensifer	0.0	0.0	0.0	0.0	0.0	0.0	0.0	0.0	0.0	0.0	0.0	0.0	0.0	0.0	7.0	0.0	34.0	0.0	11.0	0.0	0.0
ANAGLYCOLYSIS-PWY: glycolysis III (from glucose)|Enterococcus	7.0	13.0	20.0	35.0	49.0	29.0	34.0	17.0	74.0	13.0	49.0	52.0	18.0	26.0	42.0	29.0	37.0	63.0	49.0	20.0	5.0
ANAGLYCOLYSIS-PWY: glycolysis III (from glucose)|Faecalibacterium	0.0	0.5	0.5	0.0	3.5	4.0	16.5	3.0	2.0	11.0	0.0	0.0	0.0	0.0	164.5	11.0	40.5	49.5	19.5	0.0	0.0
ANAGLYCOLYSIS-PWY: glycolysis III (from glucose)|Finegoldia	0.0	0.0	0.0	0.67	0.67	0.0	0.0	0.0	8.67	1.0	0.0	0.0	0.0	0.0	0.0	8.33	0.0	0.0	0.0	3.0	1.67
ANAGLYCOLYSIS-PWY: glycolysis III (from glucose)|Flavobacterium	0.0	1.0	0.0	0.0	0.0	0.0	0.0	0.0	0.0	93.0	0.0	0.0	0.0	0.0	0.0	0.0	0.0	0.0	0.0	0.0	0.0
ANAGLYCOLYSIS-PWY: glycolysis III (from glucose)|Fructilactobacillus	0.0	0.0	0.0	0.0	0.0	0.0	0.0	0.0	0.0	0.0	0.0	0.0	0.0	0.0	666.0	0.0	2596.0	677.0	763.0	0.0	0.0
ANAGLYCOLYSIS-PWY: glycolysis III (from glucose)|Gaiella	0.0	0.0	0.0	2.0	0.0	0.0	0.0	0.0	0.0	15.0	0.0	0.0	0.0	0.0	256.0	0.0	70.0	2.0	147.0	40.0	0.0
ANAGLYCOLYSIS-PWY: glycolysis III (from glucose)|Gallionella	0.0	0.0	0.0	5.0	0.0	0.0	0.0	0.0	0.0	0.0	0.0	0.0	0.0	0.0	0.0	0.0	0.0	0.0	0.0	52.0	0.0
ANAGLYCOLYSIS-PWY: glycolysis III (from glucose)|Gardnerella	0.0	0.0	0.0	8.0	0.0	23.0	0.0	33.0	17.0	0.0	0.0	0.0	0.0	0.0	0.0	0.0	0.0	0.0	0.0	0.0	6.0
ANAGLYCOLYSIS-PWY: glycolysis III (from glucose)|Gelria	0.0	0.0	0.0	0.0	0.0	0.0	0.0	0.0	0.0	0.0	0.0	0.0	0.0	0.0	139.0	0.0	72.0	211.0	5.0	0.0	0.0
ANAGLYCOLYSIS-PWY: glycolysis III (from glucose)|Gemella	0.0	0.0	0.0	0.0	0.0	4.0	0.0	0.0	0.0	0.0	0.0	0.0	0.0	0.0	0.0	466.0	0.0	0.0	0.0	0.0	0.0
ANAGLYCOLYSIS-PWY: glycolysis III (from glucose)|Gemmatimonas	0.0	0.0	0.0	0.0	0.0	0.0	0.0	0.0	0.0	0.0	0.0	0.0	0.0	0.0	0.0	0.0	0.0	0.0	53.0	0.0	0.0
ANAGLYCOLYSIS-PWY: glycolysis III (from glucose)|Geodermatophilus	0.0	0.0	0.0	0.0	0.0	0.0	0.0	0.0	0.0	0.0	0.0	0.0	0.0	0.0	104.0	0.0	169.0	81.0	415.0	1.0	0.0
ANAGLYCOLYSIS-PWY: glycolysis III (from glucose)|Granulicatella	0.0	0.0	0.0	0.0	0.0	0.0	0.0	0.0	0.0	0.0	0.0	0.0	0.0	14.0	0.0	54.0	0.0	0.0	0.0	0.0	0.0
ANAGLYCOLYSIS-PWY: glycolysis III (from glucose)|Haemophilus	0.0	0.0	0.0	0.0	0.0	0.0	0.0	0.0	0.0	0.0	0.0	0.0	0.0	0.0	0.0	170.0	0.0	0.0	0.0	0.0	0.0
ANAGLYCOLYSIS-PWY: glycolysis III (from glucose)|Haliangium	0.0	0.0	0.0	2.0	1.0	2.0	8.0	0.0	0.0	14.0	0.0	0.0	0.0	0.0	15.0	12.0	0.0	0.0	38.0	51.0	27.0
ANAGLYCOLYSIS-PWY: glycolysis III (from glucose)|Halocella	0.0	0.0	0.0	0.0	0.0	0.0	0.0	0.0	0.0	0.0	0.0	0.0	0.0	0.0	116.0	0.0	212.0	220.0	57.0	0.0	0.0
ANAGLYCOLYSIS-PWY: glycolysis III (from glucose)|Harryflintia	0.0	0.0	0.0	0.0	0.0	0.0	0.0	0.0	0.0	0.0	0.0	0.0	0.0	0.0	51.0	0.0	51.0	51.0	0.0	0.0	0.0
ANAGLYCOLYSIS-PWY: glycolysis III (from glucose)|Iamia	0.0	0.0	0.0	0.0	0.0	0.0	0.0	0.0	0.0	0.0	0.0	0.0	0.0	0.0	9.0	0.0	65.0	0.0	0.0	0.0	0.0
ANAGLYCOLYSIS-PWY: glycolysis III (from glucose)|Ignatzschineria	0.0	0.0	0.0	0.0	0.0	0.0	0.0	0.0	0.0	0.0	0.0	0.0	0.0	0.0	0.0	0.0	0.0	0.0	35.0	0.0	0.0
ANAGLYCOLYSIS-PWY: glycolysis III (from glucose)|Ileibacterium	0.0	3.5	1.0	0.0	0.0	0.5	2.0	1.0	0.0	0.0	5.0	0.0	0.75	1.25	0.0	4.25	0.0	0.0	0.0	0.5	0.0
ANAGLYCOLYSIS-PWY: glycolysis III (from glucose)|Klebsiella	0.0	5.0	3.0	2.0	6.0	19.0	1.0	6.0	0.0	0.0	1.0	0.0	0.0	24.0	0.0	4.0	21.0	73.0	0.0	0.0	0.0
ANAGLYCOLYSIS-PWY: glycolysis III (from glucose)|Kocuria	0.0	0.0	0.0	0.0	0.0	0.0	0.0	0.0	0.0	0.0	0.0	115.0	0.0	0.0	0.0	8.0	0.0	0.0	0.0	3.0	0.0
ANAGLYCOLYSIS-PWY: glycolysis III (from glucose)|Kribbella	0.0	0.0	0.0	0.0	0.0	4.0	0.0	0.0	0.0	34.0	0.0	0.0	0.0	0.0	1.0	0.0	24.0	66.0	38.0	3.0	0.0
ANAGLYCOLYSIS-PWY: glycolysis III (from glucose)|Labrys	0.0	0.0	0.0	0.0	0.0	0.0	0.0	0.0	0.0	0.0	0.0	0.0	0.0	0.0	0.0	0.0	12.0	14.0	47.0	0.0	0.0
ANAGLYCOLYSIS-PWY: glycolysis III (from glucose)|Lachnoclostridium	0.0	0.0	0.0	0.0	0.0	0.0	1.0	0.0	0.0	0.0	0.0	0.0	0.0	0.0	122.0	0.0	51.0	219.0	104.0	0.0	0.0
ANAGLYCOLYSIS-PWY: glycolysis III (from glucose)|Lactiplantibacillus	0.0	4.0	4.0	8.0	0.0	10.0	3.0	11.0	0.0	13.0	0.0	4.0	0.0	5.0	644.0	14.0	3204.0	765.0	1161.0	0.0	0.0
ANAGLYCOLYSIS-PWY: glycolysis III (from glucose)|Lactobacillus	0.0	17.0	9.0	70.0	33.0	161.0	25.0	210.0	199.0	19.0	8.0	6.0	1.0	101.0	220.0	7180.0	266.0	362.0	320.0	111.0	19.0
ANAGLYCOLYSIS-PWY: glycolysis III (from glucose)|Lautropia	0.0	0.0	0.0	0.0	0.0	0.0	0.0	9.0	0.0	0.0	0.0	0.0	0.0	0.0	4061.0	0.0	1753.0	3797.0	1359.0	0.0	0.0
ANAGLYCOLYSIS-PWY: glycolysis III (from glucose)|Lawsonella	0.0	2.0	0.0	10.0	21.0	0.0	0.0	51.0	20.0	9.0	12.0	14.0	0.0	9.0	0.0	0.0	0.0	0.0	0.0	135.0	0.0
ANAGLYCOLYSIS-PWY: glycolysis III (from glucose)|Ligilactobacillus	0.0	4.0	0.0	26.0	9.0	67.0	19.0	45.0	0.0	3.0	10.0	22.0	0.0	0.0	102.0	0.0	135.0	411.0	127.0	62.0	0.0
ANAGLYCOLYSIS-PWY: glycolysis III (from glucose)|Limnohabitans	0.0	0.0	0.0	0.0	0.0	0.0	0.0	0.0	0.0	0.0	0.0	0.0	0.0	0.0	11.0	0.0	39.0	70.0	64.0	0.0	0.0
ANAGLYCOLYSIS-PWY: glycolysis III (from glucose)|Limosilactobacillus	0.0	0.0	4.0	3.0	0.0	23.0	5.0	3.5	0.0	0.0	0.0	0.0	0.0	0.0	130.0	15.0	31.0	39.5	78.0	17.0	8.0
ANAGLYCOLYSIS-PWY: glycolysis III (from glucose)|Listeria	0.0	3.0	0.0	118.0	6.0	0.0	3.0	0.0	0.0	35.0	114.0	969.0	0.0	0.0	57.0	2.0	49.0	135.0	0.0	1993.0	0.0
ANAGLYCOLYSIS-PWY: glycolysis III (from glucose)|Litorilinea	0.0	0.0	0.0	0.0	0.0	0.0	0.0	0.0	0.0	86.0	0.0	0.0	0.0	0.0	0.0	0.0	0.0	0.0	0.0	0.0	0.0
ANAGLYCOLYSIS-PWY: glycolysis III (from glucose)|Lysinibacillus	0.0	0.0	0.0	0.0	0.0	0.0	0.0	0.0	0.0	0.0	0.0	0.0	0.0	0.0	13.0	0.0	31.0	0.0	98.0	0.0	0.0
ANAGLYCOLYSIS-PWY: glycolysis III (from glucose)|Lysobacter	0.0	0.0	0.0	0.0	0.0	0.0	0.0	0.0	0.0	0.0	0.0	0.0	0.0	0.0	11.5	0.0	14.25	34.0	35.25	2.5	0.0
ANAGLYCOLYSIS-PWY: glycolysis III (from glucose)|Malaciobacter	0.0	1.5	2.5	0.5	3.75	3.0	3.0	2.5	0.0	0.0	0.0	0.5	0.75	1.75	0.0	0.0	0.0	0.0	0.0	0.0	0.0
ANAGLYCOLYSIS-PWY: glycolysis III (from glucose)|Marinobacter	0.0	7.0	8.0	0.0	9.0	3.0	10.0	0.0	0.0	0.0	10.0	0.0	0.0	0.0	0.0	0.0	0.0	0.0	0.0	4.0	9.0
ANAGLYCOLYSIS-PWY: glycolysis III (from glucose)|Marmoricola	0.0	0.0	0.0	0.0	0.0	0.0	0.0	0.0	0.0	0.0	0.0	0.0	0.0	0.0	55.0	0.0	0.0	0.0	0.0	0.0	0.0
ANAGLYCOLYSIS-PWY: glycolysis III (from glucose)|Megamonas	0.0	0.0	0.0	0.0	0.0	0.0	0.0	0.0	0.0	0.0	0.0	0.0	0.0	0.0	70.0	0.0	0.0	0.0	5.0	1.0	0.0
ANAGLYCOLYSIS-PWY: glycolysis III (from glucose)|Mesorhizobium	0.0	0.0	0.0	0.0	0.0	0.0	0.0	0.0	5.0	0.0	0.0	0.0	0.0	0.0	108.0	0.0	8.0	5.0	71.0	0.0	0.0
ANAGLYCOLYSIS-PWY: glycolysis III (from glucose)|Methyloceanibacter	0.0	0.0	0.0	1.0	0.0	0.0	0.0	0.0	0.0	0.0	0.0	0.0	0.0	0.0	0.0	0.0	0.0	0.0	0.0	52.0	0.0
ANAGLYCOLYSIS-PWY: glycolysis III (from glucose)|Microlunatus	0.0	0.0	0.0	0.0	0.0	0.0	0.0	0.0	0.0	0.0	0.0	0.0	0.0	0.0	0.0	0.0	12.0	0.0	45.0	0.0	0.0
ANAGLYCOLYSIS-PWY: glycolysis III (from glucose)|Micromonospora	0.0	0.0	0.0	0.0	0.0	0.0	0.0	0.0	0.0	0.0	0.0	0.0	0.0	0.0	0.0	0.0	0.0	0.0	35.0	0.0	0.0
ANAGLYCOLYSIS-PWY: glycolysis III (from glucose)|Microvirga	0.0	0.0	0.0	2.0	3.0	3.0	0.0	0.0	5.0	0.0	0.0	0.0	1.0	0.0	632.0	0.0	588.0	222.0	814.0	6.0	0.0
ANAGLYCOLYSIS-PWY: glycolysis III (from glucose)|Modestobacter	0.0	0.0	0.0	0.0	0.0	0.0	0.0	0.0	0.0	0.0	0.0	0.0	0.0	0.0	7.33	0.0	5.67	3.0	6.67	0.0	0.0
ANAGLYCOLYSIS-PWY: glycolysis III (from glucose)|Monoglobus	0.0	0.0	0.0	0.0	0.0	0.0	0.0	0.0	0.0	0.0	0.0	0.0	0.0	0.0	79.0	0.0	75.0	115.0	12.0	0.0	0.0
ANAGLYCOLYSIS-PWY: glycolysis III (from glucose)|Morganella	0.0	0.0	0.0	0.0	0.0	0.0	0.0	0.0	0.0	0.0	0.0	0.0	0.0	0.0	14.0	0.0	42.0	28.0	0.0	0.0	0.0
ANAGLYCOLYSIS-PWY: glycolysis III (from glucose)|Mycobacterium	0.0	1.0	4.0	0.0	0.0	0.0	7.0	0.0	0.0	0.0	0.0	0.0	0.0	0.0	80.0	0.0	114.0	85.0	53.0	50.0	0.0
ANAGLYCOLYSIS-PWY: glycolysis III (from glucose)|Neisseria	0.0	0.0	0.0	0.0	0.0	0.0	0.0	0.0	0.0	0.0	0.0	0.0	0.0	0.0	867.0	223.4	228.0	617.0	351.0	0.0	5.0
ANAGLYCOLYSIS-PWY: glycolysis III (from glucose)|Nitrospira	0.0	0.0	0.0	0.0	0.0	0.0	0.0	0.0	0.0	0.0	0.0	0.0	0.0	0.0	148.0	0.0	55.0	13.0	75.0	0.0	0.0
ANAGLYCOLYSIS-PWY: glycolysis III (from glucose)|Nocardioides	0.0	9.0	12.0	1.0	7.0	7.0	6.0	1.0	34.0	13.0	0.0	16.0	15.0	0.0	235.0	12.0	434.0	255.0	710.0	17.0	15.0
ANAGLYCOLYSIS-PWY: glycolysis III (from glucose)|Nordella	2.0	0.0	0.0	0.0	0.0	0.0	0.0	0.0	0.0	0.0	0.0	0.0	0.0	0.0	57.0	0.0	75.0	28.0	47.0	5.0	0.0
ANAGLYCOLYSIS-PWY: glycolysis III (from glucose)|Novosphingobium	0.0	96.0	0.0	65.0	18.0	0.0	0.0	0.0	0.0	0.0	10.0	31.0	144.0	0.0	0.0	0.0	0.0	6.0	0.0	0.0	0.0
ANAGLYCOLYSIS-PWY: glycolysis III (from glucose)|Oscillibacter	0.0	0.0	0.0	0.0	0.0	48.0	0.0	0.0	0.0	0.0	0.0	0.0	0.0	0.0	0.0	5.0	0.0	0.0	0.0	0.0	0.0
ANAGLYCOLYSIS-PWY: glycolysis III (from glucose)|Ottowia	0.0	0.0	0.0	0.0	0.0	0.0	0.0	0.0	0.0	0.0	0.0	0.0	0.0	0.0	2.0	0.0	52.0	83.0	25.0	0.0	0.0
ANAGLYCOLYSIS-PWY: glycolysis III (from glucose)|Paenibacillus	0.0	0.0	0.0	0.0	0.0	0.0	0.0	0.0	0.0	0.0	0.0	0.0	0.0	0.0	0.0	0.0	0.0	0.0	66.0	0.0	0.0
ANAGLYCOLYSIS-PWY: glycolysis III (from glucose)|Paludibaculum	0.0	0.0	0.0	0.0	0.0	0.0	0.0	0.0	0.0	0.0	0.0	0.0	0.0	0.0	0.0	0.0	0.0	0.0	0.0	29.0	0.0
ANAGLYCOLYSIS-PWY: glycolysis III (from glucose)|Paracoccus	0.0	3.0	2.0	13.0	8.0	1.0	10.0	70.0	26.0	13.0	9.0	6.0	0.0	24.0	56.0	19.0	15.0	141.0	0.0	15.0	8.0
ANAGLYCOLYSIS-PWY: glycolysis III (from glucose)|Parviterribacter	0.0	0.0	0.0	0.0	0.0	0.0	0.0	0.0	0.0	0.0	0.0	0.0	0.0	0.0	0.0	0.0	18.0	0.0	35.0	0.0	0.0
ANAGLYCOLYSIS-PWY: glycolysis III (from glucose)|Pedomicrobium	0.0	0.0	0.0	0.0	0.0	0.0	0.0	0.0	0.0	0.0	0.0	0.0	0.0	0.0	0.0	0.0	6.0	0.0	83.0	0.0	0.0
ANAGLYCOLYSIS-PWY: glycolysis III (from glucose)|Pelomonas	0.0	0.0	0.0	0.0	0.0	5.0	5.0	13.0	0.0	5.0	0.0	29.0	1.0	0.0	0.0	6.0	0.0	0.0	0.0	14.0	4.0
ANAGLYCOLYSIS-PWY: glycolysis III (from glucose)|Phenylobacterium	0.0	1.0	0.0	0.0	0.0	0.0	0.0	0.0	0.0	0.0	0.0	0.0	0.0	0.0	31.0	0.0	0.0	10.0	30.0	0.0	0.0
ANAGLYCOLYSIS-PWY: glycolysis III (from glucose)|Planktomarina	0.0	0.0	0.0	0.0	0.0	0.0	0.0	0.0	0.0	0.0	0.0	0.0	0.0	0.0	0.0	0.0	13.0	63.0	31.0	0.0	0.0
ANAGLYCOLYSIS-PWY: glycolysis III (from glucose)|Planosporangium	0.0	0.0	0.0	0.0	0.0	0.0	0.0	0.0	0.0	0.0	0.0	0.0	0.0	0.0	0.0	0.0	60.0	0.0	0.0	0.0	0.0
ANAGLYCOLYSIS-PWY: glycolysis III (from glucose)|Porphyrobacter	4.0	5.0	7.0	5.0	26.0	11.0	12.0	15.0	6.0	1.0	0.0	3.0	14.0	0.0	0.0	0.0	0.0	7.0	0.0	0.0	0.0
ANAGLYCOLYSIS-PWY: glycolysis III (from glucose)|Promicromonospora	0.0	0.0	0.0	0.0	0.0	0.0	0.0	0.0	0.0	0.0	0.0	0.0	0.0	0.0	0.0	0.0	25.0	0.0	35.0	0.0	0.0
ANAGLYCOLYSIS-PWY: glycolysis III (from glucose)|Pseudarthrobacter	0.0	0.0	0.0	0.0	0.0	0.0	0.0	0.0	6.0	3.67	0.0	0.0	0.0	0.0	65.67	0.0	60.33	118.0	74.0	0.33	0.0
ANAGLYCOLYSIS-PWY: glycolysis III (from glucose)|Pseudolabrys	0.0	0.0	0.0	0.0	0.0	0.0	0.0	0.0	0.0	21.0	0.0	0.0	0.0	0.0	0.0	0.0	31.0	3.0	0.0	0.0	0.0
ANAGLYCOLYSIS-PWY: glycolysis III (from glucose)|Pseudomonas	7.0	54.66	0.0	16.0	10.0	99.5	1.0	131.0	23.0	7.0	11.0	103.0	1.0	0.0	130.0	13.0	63.0	34.0	392.0	187.0	5.0
ANAGLYCOLYSIS-PWY: glycolysis III (from glucose)|Pseudonocardia	0.0	0.0	0.0	0.0	0.0	0.0	0.0	0.0	0.0	0.0	0.0	0.0	0.0	0.0	116.0	0.0	185.32999999999998	88.0	360.67	0.0	0.0
ANAGLYCOLYSIS-PWY: glycolysis III (from glucose)|Psychrobacter	0.0	0.0	0.0	0.0	0.0	0.0	0.0	0.0	13.0	0.0	0.0	10.0	0.0	0.0	30.0	0.0	9.0	25.0	92.0	3.0	0.0
ANAGLYCOLYSIS-PWY: glycolysis III (from glucose)|Psychroglaciecola	0.0	0.0	0.0	0.0	0.0	0.0	0.0	0.0	0.0	0.0	0.0	0.0	0.0	0.0	110.0	0.0	65.0	69.0	82.0	0.0	0.0
ANAGLYCOLYSIS-PWY: glycolysis III (from glucose)|Ralstonia	1.0	2.0	1.0	0.0	11.0	1.0	10.0	0.0	0.0	0.0	0.0	2.0	4.5	4.0	291.0	14.5	214.0	253.5	165.5	11.0	8.5
ANAGLYCOLYSIS-PWY: glycolysis III (from glucose)|Ramlibacter	0.0	0.0	0.0	0.0	0.0	0.0	0.0	0.0	0.0	0.0	0.0	0.0	0.0	0.0	0.0	0.0	38.0	62.0	0.0	0.0	0.0
ANAGLYCOLYSIS-PWY: glycolysis III (from glucose)|Reyranella	0.0	0.0	0.0	18.0	0.0	0.0	7.0	0.0	0.0	13.0	11.0	0.0	0.0	0.0	71.0	0.0	0.0	4.0	138.0	5.0	4.0
ANAGLYCOLYSIS-PWY: glycolysis III (from glucose)|Rhodobacter	3.0	10.0	7.0	0.0	13.0	4.0	8.0	44.0	0.0	0.0	0.0	4.0	2.0	0.0	0.0	2.0	0.0	0.0	0.0	0.0	6.0
ANAGLYCOLYSIS-PWY: glycolysis III (from glucose)|Rhodococcus	0.0	3.0	7.0	0.0	5.0	7.0	8.0	0.0	0.0	0.0	0.0	6.0	6.0	0.0	0.0	7.0	0.0	24.0	0.0	16.0	5.0
ANAGLYCOLYSIS-PWY: glycolysis III (from glucose)|Rhodoplanes	0.0	0.0	0.0	0.0	0.0	0.0	0.0	11.0	0.0	0.0	0.0	0.0	0.0	0.0	6.0	0.0	47.0	74.0	190.0	0.0	0.0
ANAGLYCOLYSIS-PWY: glycolysis III (from glucose)|Romboutsia	0.0	31.0	4.0	42.0	0.0	106.0	0.0	0.0	0.0	0.0	0.0	3.0	0.0	18.0	7.0	6.0	4.0	19.0	0.0	189.0	0.0
ANAGLYCOLYSIS-PWY: glycolysis III (from glucose)|Roseburia	0.0	0.0	0.33	0.0	0.0	18.0	0.0	0.0	0.0	0.0	0.0	0.0	0.0	0.0	0.0	0.0	0.0	0.0	0.0	0.0	1.33
ANAGLYCOLYSIS-PWY: glycolysis III (from glucose)|Rothia	0.0	0.0	0.0	0.0	0.0	0.0	0.0	0.0	0.0	0.0	0.0	0.0	0.0	0.0	0.0	102.0	0.0	19.33	0.0	0.0	0.0
ANAGLYCOLYSIS-PWY: glycolysis III (from glucose)|Rubellimicrobium	0.0	0.0	0.0	0.0	0.0	0.0	0.0	0.0	0.0	0.0	0.0	0.0	0.0	5.0	31.0	0.0	0.0	0.0	17.0	0.0	0.0
ANAGLYCOLYSIS-PWY: glycolysis III (from glucose)|Rubrobacter	0.0	0.0	0.0	0.0	0.0	5.0	0.0	8.0	4.0	0.0	0.0	0.0	0.0	0.0	1259.0	0.0	834.0	765.0	903.0	5.0	0.0
ANAGLYCOLYSIS-PWY: glycolysis III (from glucose)|Ruminococcus	0.0	0.5	0.0	0.0	0.0	73.5	0.0	0.0	0.0	0.0	0.0	0.0	0.0	0.0	0.0	0.0	0.0	18.5	0.0	0.0	0.0
ANAGLYCOLYSIS-PWY: glycolysis III (from glucose)|Rummeliibacillus	0.0	0.0	0.0	0.0	0.0	0.0	0.0	0.0	0.0	0.0	0.0	0.0	0.0	0.0	0.0	0.0	0.0	76.0	19.0	0.0	0.0
ANAGLYCOLYSIS-PWY: glycolysis III (from glucose)|Saccharopolyspora	0.0	0.0	0.0	0.0	0.0	0.0	0.0	0.0	0.0	0.0	0.0	0.0	0.0	0.0	49.0	0.0	0.0	0.0	6.0	0.0	0.0
ANAGLYCOLYSIS-PWY: glycolysis III (from glucose)|Salinivibrio	213.0	418.0	783.0	393.0	1033.0	814.0	991.0	590.0	650.0	238.0	299.0	306.0	404.0	436.0	303.0	509.0	73.0	118.0	74.0	214.0	549.0
ANAGLYCOLYSIS-PWY: glycolysis III (from glucose)|Sediminibacterium	0.0	4.0	2.0	8.0	4.0	0.0	5.0	3.0	24.0	0.0	0.0	0.0	6.0	7.0	0.0	14.0	12.0	0.0	0.0	0.0	0.0
ANAGLYCOLYSIS-PWY: glycolysis III (from glucose)|Serratia	0.0	0.0	0.0	0.0	0.0	0.0	0.0	0.0	0.0	0.0	0.0	0.0	0.0	0.0	32.8	0.0	0.0	0.0	0.0	0.0	0.0
ANAGLYCOLYSIS-PWY: glycolysis III (from glucose)|Skermanella	0.0	0.0	0.0	0.0	0.0	0.0	0.0	0.0	6.5	0.0	0.0	0.0	0.0	0.0	38.0	0.0	81.5	69.5	102.0	2.5	0.0
ANAGLYCOLYSIS-PWY: glycolysis III (from glucose)|Solirubrobacter	0.0	0.0	0.0	0.0	0.0	0.0	2.0	0.0	20.0	0.0	0.0	0.0	0.0	0.0	212.0	0.0	101.0	114.0	241.0	5.0	0.0
ANAGLYCOLYSIS-PWY: glycolysis III (from glucose)|Sphaerochaeta	0.0	0.0	0.0	0.0	0.0	0.0	0.0	0.0	0.0	0.0	0.0	0.0	0.0	0.0	0.0	0.0	0.0	87.0	0.0	0.0	0.0
ANAGLYCOLYSIS-PWY: glycolysis III (from glucose)|Sphaerotilus	0.0	0.0	0.0	0.0	0.0	0.0	0.0	0.0	0.0	0.0	0.0	0.0	0.0	0.0	29.0	0.0	21.0	47.0	85.0	0.0	0.0
ANAGLYCOLYSIS-PWY: glycolysis III (from glucose)|Sphingoaurantiacus	0.0	0.0	0.0	0.0	0.0	0.0	0.0	0.0	0.0	0.0	0.0	0.0	0.0	0.0	14.0	0.0	22.0	20.0	43.0	0.0	0.0
ANAGLYCOLYSIS-PWY: glycolysis III (from glucose)|Sphingobium	0.0	13.0	0.0	9.0	0.0	0.0	0.0	0.0	0.0	0.0	6.0	19.0	0.0	0.0	0.0	0.0	0.0	0.0	0.0	0.0	8.0
ANAGLYCOLYSIS-PWY: glycolysis III (from glucose)|Sphingomonas	0.0	76.0	0.0	46.0	6.0	6.0	0.0	0.0	43.0	48.0	60.0	157.0	107.0	0.0	217.0	29.0	336.0	101.0	391.0	15.0	131.0
ANAGLYCOLYSIS-PWY: glycolysis III (from glucose)|Spirosoma	0.0	0.0	0.0	0.0	0.0	0.0	0.0	0.0	0.0	0.0	15.0	0.0	40.0	0.0	0.0	0.0	0.0	0.0	0.0	0.0	0.0
ANAGLYCOLYSIS-PWY: glycolysis III (from glucose)|Staphylococcus	2.0	0.0	8.0	25.0	50.0	7.0	4.0	228.0	53.0	26.0	81.0	34.0	3.0	0.0	107.0	109.0	75.0	79.0	1.0	370.0	7.0
ANAGLYCOLYSIS-PWY: glycolysis III (from glucose)|Stenotrophomonas	1600.0	22506.0	20353.0	22409.0	18914.0	15142.0	15430.0	8511.0	9215.0	13560.0	22095.0	14788.0	22630.0	16799.0	473.0	15837.0	586.0	922.0	552.0	10171.0	13895.0
ANAGLYCOLYSIS-PWY: glycolysis III (from glucose)|Steroidobacter	0.0	0.0	0.0	0.0	0.0	0.0	0.0	0.0	0.0	0.0	0.0	0.0	0.0	0.0	43.0	0.0	71.0	70.0	103.0	12.0	0.0
ANAGLYCOLYSIS-PWY: glycolysis III (from glucose)|Streptococcus	2.33	0.67	4.0	5.5	4.34	11.0	3.66	29.67	8.17	6.5	5.67	12.5	2.0	10.0	74.5	909.83	64.0	154.32999999999998	36.33	124.0	24.17
ANAGLYCOLYSIS-PWY: glycolysis III (from glucose)|Streptomyces	0.0	0.0	2.0	0.0	0.0	2.0	0.0	0.0	16.0	0.0	0.0	0.0	0.0	0.0	197.0	0.0	97.0	52.0	184.0	0.0	0.0
ANAGLYCOLYSIS-PWY: glycolysis III (from glucose)|Syntrophaceticus	0.0	0.0	0.0	0.0	0.0	0.0	0.0	0.0	0.0	0.0	0.0	0.0	0.0	0.0	32.5	0.0	5.5	26.0	8.5	0.0	0.0
ANAGLYCOLYSIS-PWY: glycolysis III (from glucose)|Tepidimonas	0.0	0.0	0.0	0.0	0.0	0.0	0.0	0.0	109.0	0.0	0.0	0.0	0.0	0.0	0.0	0.0	0.0	9.0	0.0	8.0	0.0
ANAGLYCOLYSIS-PWY: glycolysis III (from glucose)|Variovorax	0.0	0.0	17.0	9.0	0.0	6.0	0.0	0.0	0.0	5.0	0.0	0.0	0.0	0.0	0.0	22.0	0.0	0.0	0.0	1.0	0.0
ANAGLYCOLYSIS-PWY: glycolysis III (from glucose)|Veillonella	0.0	1.0	0.0	1.0	0.0	0.0	0.0	0.0	0.0	0.0	0.0	5.0	0.0	0.0	1717.0	4.0	812.0	1655.0	849.0	0.0	0.0
ANAGLYCOLYSIS-PWY: glycolysis III (from glucose)|Vibrio	1.0	11.0	1.0	17.33	7.0	3.67	2.33	2.67	4.67	0.0	4.67	4.67	0.0	2.33	0.0	12.0	0.0	0.0	5.0	25.0	2.0
ANAGLYCOLYSIS-PWY: glycolysis III (from glucose)|Weissella	0.0	0.0	4.0	11.0	0.0	8.0	7.0	24.0	0.0	0.0	0.0	0.0	1.0	0.0	0.0	0.0	0.0	0.0	0.0	19.0	0.0
ANAGLYCOLYSIS-PWY: glycolysis III (from glucose)|Wolbachia	0.0	0.0	0.0	0.0	0.0	0.0	0.0	0.0	0.0	0.0	0.0	0.0	0.0	0.0	1961.0	0.0	6297.0	1910.0	2564.0	0.0	0.0
ANAGLYCOLYSIS-PWY: glycolysis III (from glucose)|unclassified	43.0	252.0	141.07999999999998	162.25	182.75	1222.1599999999999	195.0	4732.0	10359.0	1032.33	105.25	2367.33	125.5	125.0	8163.74	155.5	5642.16	8007.51	9303.8	1624.85	196.75
ANAGLYCOLYSIS-PWY: glycolysis III (from glucose)|unidentified_Acetobacteraceae	0.0	0.0	0.0	0.0	0.0	0.0	0.0	0.0	0.0	0.0	0.0	0.0	0.0	0.0	36.0	0.0	58.0	3.0	283.0	0.0	0.0
ANAGLYCOLYSIS-PWY: glycolysis III (from glucose)|unidentified_Acidimicrobiia	0.0	0.0	0.0	0.0	0.0	0.0	0.0	0.0	0.0	0.0	0.0	0.0	0.0	0.0	0.0	0.0	0.0	51.0	0.0	0.0	0.0
ANAGLYCOLYSIS-PWY: glycolysis III (from glucose)|unidentified_Acidobacteriae	0.0	0.0	0.0	0.0	0.0	0.0	0.0	0.0	0.0	0.0	0.0	0.0	0.0	0.0	0.0	0.0	76.0	8.0	0.0	0.0	0.0
ANAGLYCOLYSIS-PWY: glycolysis III (from glucose)|unidentified_Alphaproteobacteria	0.0	0.0	0.0	0.0	0.0	103.0	2.0	7.0	87.0	7.0	0.0	9.0	0.0	0.0	82.0	14.0	52.0	365.0	199.0	0.0	3.0
ANAGLYCOLYSIS-PWY: glycolysis III (from glucose)|unidentified_Armatimonadota	0.0	0.0	0.0	0.0	0.0	0.0	0.0	0.0	0.0	0.0	0.0	0.0	0.0	0.0	0.0	0.0	0.0	67.0	0.0	0.0	0.0
ANAGLYCOLYSIS-PWY: glycolysis III (from glucose)|unidentified_Beijerinckiaceae	0.0	15.0	0.0	8.0	7.0	0.0	0.0	0.0	0.0	0.0	9.0	36.0	96.0	0.0	0.0	0.0	0.0	0.0	8.0	0.0	34.0
ANAGLYCOLYSIS-PWY: glycolysis III (from glucose)|unidentified_Burkholderiaceae	0.0	16.0	3.0	4.0	24.0	8.0	14.0	13.0	0.0	7.0	29.0	23.0	0.0	9.0	0.0	5.0	0.0	0.0	0.0	82.0	25.0
ANAGLYCOLYSIS-PWY: glycolysis III (from glucose)|unidentified_Chloroflexi	0.0	0.0	0.0	0.0	0.0	0.0	0.0	0.0	0.0	0.0	0.0	0.0	0.0	0.0	62.0	0.0	21.0	19.0	32.0	0.0	0.0
ANAGLYCOLYSIS-PWY: glycolysis III (from glucose)|unidentified_Cyanobacteria	25.0	0.0	6.0	15.0	79.0	12.0	22.0	4371.0	0.0	0.0	21.0	0.0	63.0	29.0	133.0	136.0	93.0	200.0	47.0	34.0	49.0
ANAGLYCOLYSIS-PWY: glycolysis III (from glucose)|unidentified_Dehalococcoidia	0.0	0.0	0.0	0.0	0.0	0.0	0.0	0.0	0.0	0.0	0.0	0.0	0.0	0.0	2.0	0.0	49.0	0.0	0.0	0.0	0.0
ANAGLYCOLYSIS-PWY: glycolysis III (from glucose)|unidentified_Enterobacteriaceae	18.2	42.4	13.6	54.4	39.4	26.8	25.6	47.2	82.6	38.2	52.2	165.4	168.8	67.8	11.6	69.0	3.0	20.8	7.2	52.0	181.4
ANAGLYCOLYSIS-PWY: glycolysis III (from glucose)|unidentified_Firmicutes	0.0	0.0	0.0	0.0	0.0	0.0	0.0	0.0	0.0	0.0	0.0	0.0	0.0	0.0	163.5	0.0	183.0	304.5	118.0	0.0	0.0
ANAGLYCOLYSIS-PWY: glycolysis III (from glucose)|unidentified_Gemmatimonadaceae	0.0	0.0	0.0	0.0	0.0	0.0	0.0	0.0	0.0	62.0	0.0	0.0	0.0	0.0	0.0	0.0	0.0	0.0	0.0	0.0	0.0
ANAGLYCOLYSIS-PWY: glycolysis III (from glucose)|unidentified_Gemmatimonadota	0.0	0.0	0.0	0.0	0.0	0.0	0.0	0.0	0.0	0.0	0.0	0.0	0.0	0.0	52.0	0.0	0.0	0.0	0.0	0.0	0.0
ANAGLYCOLYSIS-PWY: glycolysis III (from glucose)|unidentified_Hungateiclostridiaceae	0.0	0.0	0.0	0.0	0.0	0.0	0.0	0.0	0.0	0.0	0.0	0.0	0.0	0.0	46.0	0.0	45.0	163.0	18.0	0.0	0.0
ANAGLYCOLYSIS-PWY: glycolysis III (from glucose)|unidentified_Lachnospiraceae	0.0	0.0	0.0	0.0	0.0	77.0	0.0	0.0	0.0	0.0	0.0	0.0	0.0	0.0	39.0	0.0	6.0	0.0	18.0	0.0	0.0
ANAGLYCOLYSIS-PWY: glycolysis III (from glucose)|unidentified_Prevotellaceae	0.0	0.0	0.0	4.0	0.0	0.0	7.0	0.0	3.0	0.0	0.0	0.0	0.0	0.0	101.0	0.0	76.0	50.0	46.0	0.0	0.0
ANAGLYCOLYSIS-PWY: glycolysis III (from glucose)|unidentified_Pseudomonadales	0.0	0.0	0.0	0.0	0.0	19.0	0.0	0.0	32.0	13.0	0.0	0.0	0.0	0.0	0.0	0.0	0.0	0.0	0.0	0.0	0.0
ANAGLYCOLYSIS-PWY: glycolysis III (from glucose)|unidentified_Rickettsiales	0.0	0.0	0.0	3.0	0.0	9.0	2.0	25.0	1000.0	0.0	0.0	7.0	0.0	0.0	0.0	4.0	0.0	0.0	0.0	4.0	49.0
ANAGLYCOLYSIS-PWY: glycolysis III (from glucose)|unidentified_Saccharimonadales	0.0	0.0	0.0	0.0	0.0	0.0	0.0	0.0	0.0	82.0	0.0	0.0	0.0	0.0	0.0	0.0	0.0	0.0	0.0	0.0	0.0
ANAGLYCOLYSIS-PWY: glycolysis III (from glucose)|unidentified_Thermomicrobiales	0.0	0.0	0.0	0.0	0.0	0.0	0.0	0.0	0.0	0.0	0.0	0.0	0.0	0.0	64.0	0.0	33.0	0.0	0.0	0.0	0.0
ANAGLYCOLYSIS-PWY: glycolysis III (from glucose)|unidentified_Thermoplasmata	0.0	2.0	0.0	0.0	0.0	26.0	0.0	0.0	64.0	0.0	0.0	0.0	0.0	0.0	29.0	0.0	3.0	64.0	38.0	0.0	36.0
ARG+POLYAMINE-SYN: superpathway of arginine and polyamine biosynthesis|Acetobacter	0.0	0.0	0.0	0.0	0.0	0.0	3.0	9.0	0.0	0.0	0.0	0.0	0.0	0.0	122.0	0.0	516.5	120.0	200.0	0.0	0.0
ARG+POLYAMINE-SYN: superpathway of arginine and polyamine biosynthesis|Acidibacter	0.0	0.0	0.0	0.0	0.0	0.0	0.0	0.0	0.0	0.0	0.0	0.0	0.0	0.0	0.0	0.0	4.0	3.0	104.0	3.0	0.0
ARG+POLYAMINE-SYN: superpathway of arginine and polyamine biosynthesis|Acidovorax	3.0	14.0	15.0	18.0	72.0	22.0	43.0	23.0	12.0	7.0	31.0	4.0	45.0	19.0	138.0	47.0	95.0	307.0	128.0	9.0	56.0
ARG+POLYAMINE-SYN: superpathway of arginine and polyamine biosynthesis|Acinetobacter	1.0	2.0	7.0	4.25	15.0	1.0	9.33	14.0	10.66	3.42	9.0	10.0	9.0	14.75	1.33	13.25	4.33	9.67	1.92	40.87	10.33
ARG+POLYAMINE-SYN: superpathway of arginine and polyamine biosynthesis|Actinomadura	0.0	0.0	0.0	0.0	0.0	0.0	0.0	0.0	0.0	0.0	0.0	0.0	0.0	0.0	25.0	0.0	35.0	2.0	0.0	0.0	0.0
ARG+POLYAMINE-SYN: superpathway of arginine and polyamine biosynthesis|Actinomyces	0.0	0.0	0.0	0.0	0.0	0.0	0.0	0.0	0.0	0.0	0.0	0.0	0.0	0.0	139.0	0.0	48.0	101.0	6.0	0.0	0.0
ARG+POLYAMINE-SYN: superpathway of arginine and polyamine biosynthesis|Actinophytocola	0.0	0.0	0.0	0.0	0.0	0.0	0.0	0.0	0.0	0.0	0.0	0.0	0.0	0.0	40.0	0.0	0.0	34.0	0.0	0.0	0.0
ARG+POLYAMINE-SYN: superpathway of arginine and polyamine biosynthesis|Actinoplanes	0.0	0.0	0.0	1.0	0.0	0.0	0.0	0.0	0.0	0.0	0.0	0.0	0.0	0.0	0.0	0.0	3.0	0.0	0.0	48.0	0.0
ARG+POLYAMINE-SYN: superpathway of arginine and polyamine biosynthesis|Adhaeribacter	0.0	0.0	0.0	0.0	0.0	0.0	0.0	0.0	0.0	65.0	0.0	0.0	0.0	0.0	50.0	0.0	20.0	0.0	0.0	0.0	0.0
ARG+POLYAMINE-SYN: superpathway of arginine and polyamine biosynthesis|Aeromicrobium	0.0	0.0	0.0	0.0	0.0	0.0	0.0	0.0	0.0	0.0	0.0	0.0	0.0	0.0	90.0	0.0	46.0	0.0	56.0	0.0	0.0
ARG+POLYAMINE-SYN: superpathway of arginine and polyamine biosynthesis|Aeromonas	0.0	3.0	3.0	14.0	1.0	5.0	11.0	8.0	133.0	17.0	8.0	21.0	8.0	63.0	0.0	5.0	0.0	0.0	0.0	7.0	1.0
ARG+POLYAMINE-SYN: superpathway of arginine and polyamine biosynthesis|Agathobacter	0.0	0.0	0.0	0.0	0.0	0.0	0.0	0.0	0.0	0.0	0.0	0.0	0.0	0.0	50.0	0.0	0.0	0.0	0.0	0.0	0.0
ARG+POLYAMINE-SYN: superpathway of arginine and polyamine biosynthesis|Agromyces	0.0	0.0	0.0	0.0	0.0	0.0	0.0	0.0	0.0	0.0	0.0	0.0	0.0	0.0	3.0	0.0	0.0	0.0	94.0	0.0	0.0
ARG+POLYAMINE-SYN: superpathway of arginine and polyamine biosynthesis|Akkermansia	0.0	0.33	0.0	0.0	0.67	3.67	1.33	8.0	0.33	0.0	4.67	7.0	0.0	0.0	0.67	0.0	5.0	0.0	0.0	0.33	0.0
ARG+POLYAMINE-SYN: superpathway of arginine and polyamine biosynthesis|Altererythrobacter	0.0	0.0	0.0	6.0	0.0	0.0	0.0	0.0	0.0	0.0	0.0	0.0	0.0	0.0	0.0	0.0	0.0	0.0	0.0	101.0	0.0
ARG+POLYAMINE-SYN: superpathway of arginine and polyamine biosynthesis|Aminobacter	0.0	0.0	0.0	0.0	0.0	0.0	0.0	0.0	0.0	0.0	0.0	0.0	0.0	0.0	34.0	0.0	90.0	62.0	35.0	0.0	0.0
ARG+POLYAMINE-SYN: superpathway of arginine and polyamine biosynthesis|Anoxybacillus	0.0	0.0	0.0	0.0	0.0	0.0	0.0	0.0	0.0	0.0	0.0	0.0	0.0	0.0	0.0	0.43	0.0	5.29	0.0	4.57	0.0
ARG+POLYAMINE-SYN: superpathway of arginine and polyamine biosynthesis|Aquabacterium	0.0	0.0	6.0	0.0	0.0	8.0	1.0	0.0	6.0	7.0	0.0	0.0	31.0	0.0	55.0	0.0	0.0	0.0	0.0	0.0	0.0
ARG+POLYAMINE-SYN: superpathway of arginine and polyamine biosynthesis|Aquicella	0.0	0.0	0.0	1.0	0.0	0.0	0.0	0.0	0.0	0.0	0.0	0.0	0.0	0.0	0.0	0.0	0.0	0.0	0.0	81.0	0.0
ARG+POLYAMINE-SYN: superpathway of arginine and polyamine biosynthesis|Arthrobacter	0.0	15.0	43.0	1.0	17.0	34.0	94.0	20.0	47.0	4.0	12.0	83.0	15.0	25.0	138.0	29.0	46.0	176.0	22.0	16.0	0.0
ARG+POLYAMINE-SYN: superpathway of arginine and polyamine biosynthesis|Ascidiaceihabitans	0.0	0.0	0.0	0.0	5.0	29.0	0.0	0.0	7.0	0.0	0.0	39.0	0.0	0.0	0.0	0.0	0.0	0.0	0.0	0.0	2.0
ARG+POLYAMINE-SYN: superpathway of arginine and polyamine biosynthesis|Bacillus	15.0	4.0	5.0	20.0	262.0	15.0	12.0	21.0	338.0	45.0	0.0	4.0	407.0	9.0	465.0	3.0	287.0	444.0	543.0	198.0	13.0
ARG+POLYAMINE-SYN: superpathway of arginine and polyamine biosynthesis|Bacteroides	0.0	0.0	0.0	0.0	2.0	0.0	0.0	0.0	7.0	0.0	0.0	4.0	0.0	0.0	0.0	0.0	14.0	24.0	0.0	0.0	0.0
ARG+POLYAMINE-SYN: superpathway of arginine and polyamine biosynthesis|Bifidobacterium	0.0	1.0	5.0	11.0	0.0	55.5	72.0	8.0	16.0	0.0	5.0	0.0	0.0	38.0	0.0	34.0	0.0	6.0	0.0	23.0	3.0
ARG+POLYAMINE-SYN: superpathway of arginine and polyamine biosynthesis|Blastococcus	0.0	2.0	7.0	0.0	15.0	2.0	6.0	9.0	14.0	10.0	0.0	10.0	4.0	6.0	466.0	7.0	292.0	182.0	496.0	11.0	20.0
ARG+POLYAMINE-SYN: superpathway of arginine and polyamine biosynthesis|Blautia	0.0	0.0	1.0	7.0	0.0	10.0	58.0	0.0	0.0	0.0	0.0	16.0	0.0	0.0	105.0	0.0	78.0	94.0	135.0	6.0	23.0
ARG+POLYAMINE-SYN: superpathway of arginine and polyamine biosynthesis|Bradyrhizobium	0.0	16.0	10.0	6.0	21.0	7.0	55.0	0.0	9.0	18.0	4.0	15.0	36.0	5.0	0.0	26.0	163.0	9.0	38.0	211.0	0.0
ARG+POLYAMINE-SYN: superpathway of arginine and polyamine biosynthesis|Brevundimonas	0.0	0.0	12.0	0.0	0.0	0.0	4.0	6.0	3.0	6.0	4.0	12.0	2.0	0.0	0.0	0.0	0.0	0.0	51.0	13.0	0.0
ARG+POLYAMINE-SYN: superpathway of arginine and polyamine biosynthesis|Bryobacter	0.0	0.0	0.0	0.0	0.0	0.0	0.0	0.0	0.0	0.0	0.0	0.0	0.0	0.0	36.0	0.0	0.0	19.0	0.0	0.0	0.0
ARG+POLYAMINE-SYN: superpathway of arginine and polyamine biosynthesis|Caldicoprobacter	0.0	0.0	0.0	0.0	0.0	0.0	0.0	0.0	0.0	0.0	0.0	0.0	0.0	0.0	46.0	0.0	15.0	164.0	0.0	0.0	0.0
ARG+POLYAMINE-SYN: superpathway of arginine and polyamine biosynthesis|Caulobacter	0.0	11.0	13.0	19.0	22.0	5.0	49.0	5.0	0.0	9.0	10.0	0.0	0.0	0.0	6.0	17.0	3.0	3.0	0.0	9.0	15.0
ARG+POLYAMINE-SYN: superpathway of arginine and polyamine biosynthesis|Cellulomonas	0.0	0.0	0.0	0.0	0.0	0.0	0.0	0.0	0.0	0.0	0.0	0.0	0.0	0.0	15.0	0.0	0.0	35.0	0.0	0.0	0.0
ARG+POLYAMINE-SYN: superpathway of arginine and polyamine biosynthesis|Chryseobacterium	23295.0	20978.0	23719.0	21115.0	23136.0	22580.0	26246.0	24005.0	19121.0	27154.0	22297.0	23763.0	20953.0	27361.0	1628.0	15103.0	675.0	1970.0	580.0	14528.0	28551.0
ARG+POLYAMINE-SYN: superpathway of arginine and polyamine biosynthesis|Cloacibacterium	0.0	0.0	0.0	1.0	0.0	0.0	0.0	0.0	0.0	0.0	0.0	0.0	0.0	0.0	0.0	0.0	0.0	0.0	0.0	60.0	0.0
ARG+POLYAMINE-SYN: superpathway of arginine and polyamine biosynthesis|Colidextribacter	0.0	0.0	0.0	2.0	0.0	0.0	16.0	0.0	11.0	0.0	3.0	35.0	0.0	0.0	70.0	0.0	157.0	136.0	33.0	0.0	0.0
ARG+POLYAMINE-SYN: superpathway of arginine and polyamine biosynthesis|Collimonas	0.0	161.0	184.0	218.0	173.0	158.0	114.0	154.0	38.0	144.0	148.0	169.0	175.0	40.0	0.0	56.0	0.0	0.0	0.0	51.0	122.0
ARG+POLYAMINE-SYN: superpathway of arginine and polyamine biosynthesis|Collinsella	0.0	0.0	0.0	0.5	0.0	19.0	36.0	9.5	12.5	0.0	0.5	0.0	0.0	0.0	20.5	0.0	1.5	46.0	0.0	0.0	0.0
ARG+POLYAMINE-SYN: superpathway of arginine and polyamine biosynthesis|Comamonas	0.0	0.0	0.0	0.0	0.0	0.0	0.0	0.0	0.0	0.0	0.0	0.0	0.0	0.0	14.0	0.0	23.0	20.0	0.0	0.0	0.0
ARG+POLYAMINE-SYN: superpathway of arginine and polyamine biosynthesis|Commensalibacter	0.0	0.0	0.0	2.0	0.0	0.0	0.0	0.0	0.0	0.0	0.0	0.0	0.0	0.0	5.5	0.0	1.0	47.0	90.5	0.0	0.0
ARG+POLYAMINE-SYN: superpathway of arginine and polyamine biosynthesis|Conexibacter	0.0	0.0	0.0	0.0	0.0	0.0	0.0	0.0	0.0	0.0	0.0	0.0	0.0	0.0	56.0	0.0	2.0	60.0	64.0	0.0	0.0
ARG+POLYAMINE-SYN: superpathway of arginine and polyamine biosynthesis|Corynebacterium	5.5	0.75	4.0	16.5	19.0	18.0	1.5	113.25	75.25	17.5	9.75	7.25	2.0	32.25	0.0	18.5	0.0	0.0	0.0	251.5	3.75
ARG+POLYAMINE-SYN: superpathway of arginine and polyamine biosynthesis|Crossiella	0.0	0.0	0.0	0.0	0.0	0.0	0.0	0.0	0.0	0.0	0.0	0.0	0.0	0.0	15.0	0.0	31.0	12.0	106.0	0.0	0.0
ARG+POLYAMINE-SYN: superpathway of arginine and polyamine biosynthesis|Curvibacter	0.0	0.0	0.0	0.0	0.0	0.0	0.0	0.0	0.0	0.0	0.0	0.0	0.0	0.0	199.0	0.0	133.0	307.0	78.0	0.0	0.0
ARG+POLYAMINE-SYN: superpathway of arginine and polyamine biosynthesis|Cutibacterium	8.0	0.0	23.0	41.0	49.0	53.0	37.0	250.0	259.0	44.0	37.0	53.0	20.0	51.0	20.0	87.0	14.0	57.0	17.0	482.0	15.0
ARG+POLYAMINE-SYN: superpathway of arginine and polyamine biosynthesis|Defluviitoga	10.33	6.0	2.0	3.33	16.0	8.33	4.33	4.0	1.33	8.0	1.33	9.33	1.33	0.0	164.0	6.0	111.0	177.0	29.33	0.0	0.67
ARG+POLYAMINE-SYN: superpathway of arginine and polyamine biosynthesis|Dehalobacter	0.0	0.0	0.0	0.0	0.0	0.0	0.0	0.0	0.75	0.0	0.0	0.0	0.0	0.0	75.5	0.0	31.75	49.75	14.25	0.0	0.0
ARG+POLYAMINE-SYN: superpathway of arginine and polyamine biosynthesis|Delftia	21889.0	782.0	1034.0	612.0	1607.0	837.0	1010.0	687.0	834.0	835.0	879.0	930.0	741.0	956.0	75.0	845.0	304.0	41.0	101.0	415.0	1231.0
ARG+POLYAMINE-SYN: superpathway of arginine and polyamine biosynthesis|Desulfomonile	0.0	0.0	0.0	4.0	0.0	0.0	0.0	0.0	0.0	0.0	0.0	0.0	0.0	0.0	0.0	0.0	0.0	0.0	0.0	50.0	0.0
ARG+POLYAMINE-SYN: superpathway of arginine and polyamine biosynthesis|Dethiobacter	0.0	0.0	0.0	0.0	0.0	0.0	0.0	11.0	0.0	0.0	0.0	0.0	0.0	0.0	32.0	0.0	132.0	74.0	48.0	0.0	0.0
ARG+POLYAMINE-SYN: superpathway of arginine and polyamine biosynthesis|Dongia	0.0	1.0	0.0	8.0	0.0	0.0	0.0	0.0	0.0	0.0	0.0	0.0	0.0	0.0	29.0	0.0	35.0	7.0	42.0	221.0	0.0
ARG+POLYAMINE-SYN: superpathway of arginine and polyamine biosynthesis|Dorea	0.0	0.0	0.0	0.0	0.0	0.0	12.0	0.0	0.0	0.0	0.0	0.0	0.0	0.0	0.0	0.0	0.0	54.0	0.0	0.0	0.0
ARG+POLYAMINE-SYN: superpathway of arginine and polyamine biosynthesis|Enhydrobacter	0.0	1.0	21.0	33.0	33.0	19.0	8.0	25.0	39.0	21.0	13.0	0.0	25.0	19.0	12.0	22.0	0.0	0.0	0.0	8.0	9.0
ARG+POLYAMINE-SYN: superpathway of arginine and polyamine biosynthesis|Ensifer	0.0	0.0	0.0	0.0	0.0	0.0	0.0	0.0	0.0	0.0	0.0	0.0	0.0	0.0	7.0	0.0	34.0	0.0	11.0	0.0	0.0
ARG+POLYAMINE-SYN: superpathway of arginine and polyamine biosynthesis|Enterococcus	7.0	13.0	20.0	35.0	49.0	29.0	34.0	17.0	74.0	13.0	49.0	52.0	18.0	26.0	42.0	29.0	37.0	63.0	49.0	20.0	5.0
ARG+POLYAMINE-SYN: superpathway of arginine and polyamine biosynthesis|Faecalibacterium	0.0	0.5	0.5	0.0	3.5	4.0	16.5	3.0	2.0	11.0	0.0	0.0	0.0	0.0	164.5	11.0	40.5	49.5	19.5	0.0	0.0
ARG+POLYAMINE-SYN: superpathway of arginine and polyamine biosynthesis|Finegoldia	0.0	0.0	0.0	0.67	0.67	0.0	0.0	0.0	8.67	1.0	0.0	0.0	0.0	0.0	0.0	8.33	0.0	0.0	0.0	3.0	1.67
ARG+POLYAMINE-SYN: superpathway of arginine and polyamine biosynthesis|Flavobacterium	0.0	1.0	0.0	0.0	0.0	0.0	0.0	0.0	0.0	93.0	0.0	0.0	0.0	0.0	0.0	0.0	0.0	0.0	0.0	0.0	0.0
ARG+POLYAMINE-SYN: superpathway of arginine and polyamine biosynthesis|Fructilactobacillus	0.0	0.0	0.0	0.0	0.0	0.0	0.0	0.0	0.0	0.0	0.0	0.0	0.0	0.0	666.0	0.0	2596.0	677.0	763.0	0.0	0.0
ARG+POLYAMINE-SYN: superpathway of arginine and polyamine biosynthesis|Gaiella	0.0	0.0	0.0	2.0	0.0	0.0	0.0	0.0	0.0	15.0	0.0	0.0	0.0	0.0	256.0	0.0	70.0	2.0	147.0	40.0	0.0
ARG+POLYAMINE-SYN: superpathway of arginine and polyamine biosynthesis|Gallionella	0.0	0.0	0.0	5.0	0.0	0.0	0.0	0.0	0.0	0.0	0.0	0.0	0.0	0.0	0.0	0.0	0.0	0.0	0.0	52.0	0.0
ARG+POLYAMINE-SYN: superpathway of arginine and polyamine biosynthesis|Gardnerella	0.0	0.0	0.0	8.0	0.0	23.0	0.0	33.0	17.0	0.0	0.0	0.0	0.0	0.0	0.0	0.0	0.0	0.0	0.0	0.0	6.0
ARG+POLYAMINE-SYN: superpathway of arginine and polyamine biosynthesis|Gelria	0.0	0.0	0.0	0.0	0.0	0.0	0.0	0.0	0.0	0.0	0.0	0.0	0.0	0.0	139.0	0.0	72.0	211.0	5.0	0.0	0.0
ARG+POLYAMINE-SYN: superpathway of arginine and polyamine biosynthesis|Gemella	0.0	0.0	0.0	0.0	0.0	4.0	0.0	0.0	0.0	0.0	0.0	0.0	0.0	0.0	0.0	466.0	0.0	0.0	0.0	0.0	0.0
ARG+POLYAMINE-SYN: superpathway of arginine and polyamine biosynthesis|Gemmatimonas	0.0	0.0	0.0	0.0	0.0	0.0	0.0	0.0	0.0	0.0	0.0	0.0	0.0	0.0	0.0	0.0	0.0	0.0	53.0	0.0	0.0
ARG+POLYAMINE-SYN: superpathway of arginine and polyamine biosynthesis|Geodermatophilus	0.0	0.0	0.0	0.0	0.0	0.0	0.0	0.0	0.0	0.0	0.0	0.0	0.0	0.0	104.0	0.0	169.0	81.0	415.0	1.0	0.0
ARG+POLYAMINE-SYN: superpathway of arginine and polyamine biosynthesis|Granulicatella	0.0	0.0	0.0	0.0	0.0	0.0	0.0	0.0	0.0	0.0	0.0	0.0	0.0	14.0	0.0	54.0	0.0	0.0	0.0	0.0	0.0
ARG+POLYAMINE-SYN: superpathway of arginine and polyamine biosynthesis|Haemophilus	0.0	0.0	0.0	0.0	0.0	0.0	0.0	0.0	0.0	0.0	0.0	0.0	0.0	0.0	0.0	170.0	0.0	0.0	0.0	0.0	0.0
ARG+POLYAMINE-SYN: superpathway of arginine and polyamine biosynthesis|Haliangium	0.0	0.0	0.0	2.0	1.0	2.0	8.0	0.0	0.0	14.0	0.0	0.0	0.0	0.0	15.0	12.0	0.0	0.0	38.0	51.0	27.0
ARG+POLYAMINE-SYN: superpathway of arginine and polyamine biosynthesis|Halocella	0.0	0.0	0.0	0.0	0.0	0.0	0.0	0.0	0.0	0.0	0.0	0.0	0.0	0.0	116.0	0.0	212.0	220.0	57.0	0.0	0.0
ARG+POLYAMINE-SYN: superpathway of arginine and polyamine biosynthesis|Harryflintia	0.0	0.0	0.0	0.0	0.0	0.0	0.0	0.0	0.0	0.0	0.0	0.0	0.0	0.0	51.0	0.0	51.0	51.0	0.0	0.0	0.0
ARG+POLYAMINE-SYN: superpathway of arginine and polyamine biosynthesis|Iamia	0.0	0.0	0.0	0.0	0.0	0.0	0.0	0.0	0.0	0.0	0.0	0.0	0.0	0.0	9.0	0.0	65.0	0.0	0.0	0.0	0.0
ARG+POLYAMINE-SYN: superpathway of arginine and polyamine biosynthesis|Ignatzschineria	0.0	0.0	0.0	0.0	0.0	0.0	0.0	0.0	0.0	0.0	0.0	0.0	0.0	0.0	0.0	0.0	0.0	0.0	35.0	0.0	0.0
ARG+POLYAMINE-SYN: superpathway of arginine and polyamine biosynthesis|Ileibacterium	0.0	3.5	1.0	0.0	0.0	0.5	2.0	1.0	0.0	0.0	5.0	0.0	0.75	1.25	0.0	4.25	0.0	0.0	0.0	0.5	0.0
ARG+POLYAMINE-SYN: superpathway of arginine and polyamine biosynthesis|Klebsiella	0.0	5.0	3.0	2.0	6.0	19.0	1.0	6.0	0.0	0.0	1.0	0.0	0.0	24.0	0.0	4.0	21.0	73.0	0.0	0.0	0.0
ARG+POLYAMINE-SYN: superpathway of arginine and polyamine biosynthesis|Kocuria	0.0	0.0	0.0	0.0	0.0	0.0	0.0	0.0	0.0	0.0	0.0	115.0	0.0	0.0	0.0	8.0	0.0	0.0	0.0	3.0	0.0
ARG+POLYAMINE-SYN: superpathway of arginine and polyamine biosynthesis|Kribbella	0.0	0.0	0.0	0.0	0.0	4.0	0.0	0.0	0.0	34.0	0.0	0.0	0.0	0.0	1.0	0.0	24.0	66.0	38.0	3.0	0.0
ARG+POLYAMINE-SYN: superpathway of arginine and polyamine biosynthesis|Labrys	0.0	0.0	0.0	0.0	0.0	0.0	0.0	0.0	0.0	0.0	0.0	0.0	0.0	0.0	0.0	0.0	12.0	14.0	47.0	0.0	0.0
ARG+POLYAMINE-SYN: superpathway of arginine and polyamine biosynthesis|Lachnoclostridium	0.0	0.0	0.0	0.0	0.0	0.0	1.0	0.0	0.0	0.0	0.0	0.0	0.0	0.0	122.0	0.0	51.0	219.0	104.0	0.0	0.0
ARG+POLYAMINE-SYN: superpathway of arginine and polyamine biosynthesis|Lactiplantibacillus	0.0	4.0	4.0	8.0	0.0	10.0	3.0	11.0	0.0	13.0	0.0	4.0	0.0	5.0	644.0	14.0	3204.0	765.0	1161.0	0.0	0.0
ARG+POLYAMINE-SYN: superpathway of arginine and polyamine biosynthesis|Lactobacillus	0.0	17.0	9.0	70.0	33.0	161.0	25.0	210.0	199.0	19.0	8.0	6.0	1.0	101.0	220.0	7180.0	266.0	362.0	320.0	111.0	19.0
ARG+POLYAMINE-SYN: superpathway of arginine and polyamine biosynthesis|Lautropia	0.0	0.0	0.0	0.0	0.0	0.0	0.0	9.0	0.0	0.0	0.0	0.0	0.0	0.0	4061.0	0.0	1753.0	3797.0	1359.0	0.0	0.0
ARG+POLYAMINE-SYN: superpathway of arginine and polyamine biosynthesis|Lawsonella	0.0	2.0	0.0	10.0	21.0	0.0	0.0	51.0	20.0	9.0	12.0	14.0	0.0	9.0	0.0	0.0	0.0	0.0	0.0	135.0	0.0
ARG+POLYAMINE-SYN: superpathway of arginine and polyamine biosynthesis|Ligilactobacillus	0.0	4.0	0.0	26.0	9.0	67.0	19.0	45.0	0.0	3.0	10.0	22.0	0.0	0.0	102.0	0.0	135.0	411.0	127.0	62.0	0.0
ARG+POLYAMINE-SYN: superpathway of arginine and polyamine biosynthesis|Limnohabitans	0.0	0.0	0.0	0.0	0.0	0.0	0.0	0.0	0.0	0.0	0.0	0.0	0.0	0.0	11.0	0.0	39.0	70.0	64.0	0.0	0.0
ARG+POLYAMINE-SYN: superpathway of arginine and polyamine biosynthesis|Limosilactobacillus	0.0	0.0	4.0	3.0	0.0	23.0	5.0	3.5	0.0	0.0	0.0	0.0	0.0	0.0	130.0	15.0	31.0	39.5	78.0	17.0	8.0
ARG+POLYAMINE-SYN: superpathway of arginine and polyamine biosynthesis|Listeria	0.0	3.0	0.0	118.0	6.0	0.0	3.0	0.0	0.0	35.0	114.0	969.0	0.0	0.0	57.0	2.0	49.0	135.0	0.0	1993.0	0.0
ARG+POLYAMINE-SYN: superpathway of arginine and polyamine biosynthesis|Litorilinea	0.0	0.0	0.0	0.0	0.0	0.0	0.0	0.0	0.0	86.0	0.0	0.0	0.0	0.0	0.0	0.0	0.0	0.0	0.0	0.0	0.0
ARG+POLYAMINE-SYN: superpathway of arginine and polyamine biosynthesis|Lysinibacillus	0.0	0.0	0.0	0.0	0.0	0.0	0.0	0.0	0.0	0.0	0.0	0.0	0.0	0.0	13.0	0.0	31.0	0.0	98.0	0.0	0.0
ARG+POLYAMINE-SYN: superpathway of arginine and polyamine biosynthesis|Lysobacter	0.0	0.0	0.0	0.0	0.0	0.0	0.0	0.0	0.0	0.0	0.0	0.0	0.0	0.0	11.5	0.0	14.25	34.0	35.25	2.5	0.0
ARG+POLYAMINE-SYN: superpathway of arginine and polyamine biosynthesis|Malaciobacter	0.0	1.5	2.5	0.5	3.75	3.0	3.0	2.5	0.0	0.0	0.0	0.5	0.75	1.75	0.0	0.0	0.0	0.0	0.0	0.0	0.0
ARG+POLYAMINE-SYN: superpathway of arginine and polyamine biosynthesis|Marinobacter	0.0	7.0	8.0	0.0	9.0	3.0	10.0	0.0	0.0	0.0	10.0	0.0	0.0	0.0	0.0	0.0	0.0	0.0	0.0	4.0	9.0
ARG+POLYAMINE-SYN: superpathway of arginine and polyamine biosynthesis|Marmoricola	0.0	0.0	0.0	0.0	0.0	0.0	0.0	0.0	0.0	0.0	0.0	0.0	0.0	0.0	55.0	0.0	0.0	0.0	0.0	0.0	0.0
ARG+POLYAMINE-SYN: superpathway of arginine and polyamine biosynthesis|Megamonas	0.0	0.0	0.0	0.0	0.0	0.0	0.0	0.0	0.0	0.0	0.0	0.0	0.0	0.0	70.0	0.0	0.0	0.0	5.0	1.0	0.0
ARG+POLYAMINE-SYN: superpathway of arginine and polyamine biosynthesis|Mesorhizobium	0.0	0.0	0.0	0.0	0.0	0.0	0.0	0.0	5.0	0.0	0.0	0.0	0.0	0.0	108.0	0.0	8.0	5.0	71.0	0.0	0.0
ARG+POLYAMINE-SYN: superpathway of arginine and polyamine biosynthesis|Methyloceanibacter	0.0	0.0	0.0	1.0	0.0	0.0	0.0	0.0	0.0	0.0	0.0	0.0	0.0	0.0	0.0	0.0	0.0	0.0	0.0	52.0	0.0
ARG+POLYAMINE-SYN: superpathway of arginine and polyamine biosynthesis|Microlunatus	0.0	0.0	0.0	0.0	0.0	0.0	0.0	0.0	0.0	0.0	0.0	0.0	0.0	0.0	0.0	0.0	12.0	0.0	45.0	0.0	0.0
ARG+POLYAMINE-SYN: superpathway of arginine and polyamine biosynthesis|Micromonospora	0.0	0.0	0.0	0.0	0.0	0.0	0.0	0.0	0.0	0.0	0.0	0.0	0.0	0.0	0.0	0.0	0.0	0.0	35.0	0.0	0.0
ARG+POLYAMINE-SYN: superpathway of arginine and polyamine biosynthesis|Microvirga	0.0	0.0	0.0	2.0	3.0	3.0	0.0	0.0	5.0	0.0	0.0	0.0	1.0	0.0	632.0	0.0	588.0	222.0	814.0	6.0	0.0
ARG+POLYAMINE-SYN: superpathway of arginine and polyamine biosynthesis|Modestobacter	0.0	0.0	0.0	0.0	0.0	0.0	0.0	0.0	0.0	0.0	0.0	0.0	0.0	0.0	7.33	0.0	5.67	3.0	6.67	0.0	0.0
ARG+POLYAMINE-SYN: superpathway of arginine and polyamine biosynthesis|Monoglobus	0.0	0.0	0.0	0.0	0.0	0.0	0.0	0.0	0.0	0.0	0.0	0.0	0.0	0.0	79.0	0.0	75.0	115.0	12.0	0.0	0.0
ARG+POLYAMINE-SYN: superpathway of arginine and polyamine biosynthesis|Morganella	0.0	0.0	0.0	0.0	0.0	0.0	0.0	0.0	0.0	0.0	0.0	0.0	0.0	0.0	14.0	0.0	42.0	28.0	0.0	0.0	0.0
ARG+POLYAMINE-SYN: superpathway of arginine and polyamine biosynthesis|Mycobacterium	0.0	1.0	4.0	0.0	0.0	0.0	7.0	0.0	0.0	0.0	0.0	0.0	0.0	0.0	80.0	0.0	114.0	85.0	53.0	50.0	0.0
ARG+POLYAMINE-SYN: superpathway of arginine and polyamine biosynthesis|Neisseria	0.0	0.0	0.0	0.0	0.0	0.0	0.0	0.0	0.0	0.0	0.0	0.0	0.0	0.0	867.0	223.4	228.0	617.0	351.0	0.0	5.0
ARG+POLYAMINE-SYN: superpathway of arginine and polyamine biosynthesis|Nitrospira	0.0	0.0	0.0	0.0	0.0	0.0	0.0	0.0	0.0	0.0	0.0	0.0	0.0	0.0	148.0	0.0	55.0	13.0	75.0	0.0	0.0
ARG+POLYAMINE-SYN: superpathway of arginine and polyamine biosynthesis|Nocardioides	0.0	9.0	12.0	1.0	7.0	7.0	6.0	1.0	34.0	13.0	0.0	16.0	15.0	0.0	235.0	12.0	434.0	255.0	710.0	17.0	15.0
ARG+POLYAMINE-SYN: superpathway of arginine and polyamine biosynthesis|Nordella	2.0	0.0	0.0	0.0	0.0	0.0	0.0	0.0	0.0	0.0	0.0	0.0	0.0	0.0	57.0	0.0	75.0	28.0	47.0	5.0	0.0
ARG+POLYAMINE-SYN: superpathway of arginine and polyamine biosynthesis|Novosphingobium	0.0	96.0	0.0	65.0	18.0	0.0	0.0	0.0	0.0	0.0	10.0	31.0	144.0	0.0	0.0	0.0	0.0	6.0	0.0	0.0	0.0
ARG+POLYAMINE-SYN: superpathway of arginine and polyamine biosynthesis|Oscillibacter	0.0	0.0	0.0	0.0	0.0	48.0	0.0	0.0	0.0	0.0	0.0	0.0	0.0	0.0	0.0	5.0	0.0	0.0	0.0	0.0	0.0
ARG+POLYAMINE-SYN: superpathway of arginine and polyamine biosynthesis|Ottowia	0.0	0.0	0.0	0.0	0.0	0.0	0.0	0.0	0.0	0.0	0.0	0.0	0.0	0.0	2.0	0.0	52.0	83.0	25.0	0.0	0.0
ARG+POLYAMINE-SYN: superpathway of arginine and polyamine biosynthesis|Paenibacillus	0.0	0.0	0.0	0.0	0.0	0.0	0.0	0.0	0.0	0.0	0.0	0.0	0.0	0.0	0.0	0.0	0.0	0.0	66.0	0.0	0.0
ARG+POLYAMINE-SYN: superpathway of arginine and polyamine biosynthesis|Paludibaculum	0.0	0.0	0.0	0.0	0.0	0.0	0.0	0.0	0.0	0.0	0.0	0.0	0.0	0.0	0.0	0.0	0.0	0.0	0.0	29.0	0.0
ARG+POLYAMINE-SYN: superpathway of arginine and polyamine biosynthesis|Paracoccus	0.0	3.0	2.0	13.0	8.0	1.0	10.0	70.0	26.0	13.0	9.0	6.0	0.0	24.0	56.0	19.0	15.0	141.0	0.0	15.0	8.0
ARG+POLYAMINE-SYN: superpathway of arginine and polyamine biosynthesis|Parviterribacter	0.0	0.0	0.0	0.0	0.0	0.0	0.0	0.0	0.0	0.0	0.0	0.0	0.0	0.0	0.0	0.0	18.0	0.0	35.0	0.0	0.0
ARG+POLYAMINE-SYN: superpathway of arginine and polyamine biosynthesis|Pedomicrobium	0.0	0.0	0.0	0.0	0.0	0.0	0.0	0.0	0.0	0.0	0.0	0.0	0.0	0.0	0.0	0.0	6.0	0.0	83.0	0.0	0.0
ARG+POLYAMINE-SYN: superpathway of arginine and polyamine biosynthesis|Pelomonas	0.0	0.0	0.0	0.0	0.0	5.0	5.0	13.0	0.0	5.0	0.0	29.0	1.0	0.0	0.0	6.0	0.0	0.0	0.0	14.0	4.0
ARG+POLYAMINE-SYN: superpathway of arginine and polyamine biosynthesis|Phenylobacterium	0.0	1.0	0.0	0.0	0.0	0.0	0.0	0.0	0.0	0.0	0.0	0.0	0.0	0.0	31.0	0.0	0.0	10.0	30.0	0.0	0.0
ARG+POLYAMINE-SYN: superpathway of arginine and polyamine biosynthesis|Planktomarina	0.0	0.0	0.0	0.0	0.0	0.0	0.0	0.0	0.0	0.0	0.0	0.0	0.0	0.0	0.0	0.0	13.0	63.0	31.0	0.0	0.0
ARG+POLYAMINE-SYN: superpathway of arginine and polyamine biosynthesis|Planosporangium	0.0	0.0	0.0	0.0	0.0	0.0	0.0	0.0	0.0	0.0	0.0	0.0	0.0	0.0	0.0	0.0	60.0	0.0	0.0	0.0	0.0
ARG+POLYAMINE-SYN: superpathway of arginine and polyamine biosynthesis|Porphyrobacter	4.0	5.0	7.0	5.0	26.0	11.0	12.0	15.0	6.0	1.0	0.0	3.0	14.0	0.0	0.0	0.0	0.0	7.0	0.0	0.0	0.0
ARG+POLYAMINE-SYN: superpathway of arginine and polyamine biosynthesis|Promicromonospora	0.0	0.0	0.0	0.0	0.0	0.0	0.0	0.0	0.0	0.0	0.0	0.0	0.0	0.0	0.0	0.0	25.0	0.0	35.0	0.0	0.0
ARG+POLYAMINE-SYN: superpathway of arginine and polyamine biosynthesis|Pseudarthrobacter	0.0	0.0	0.0	0.0	0.0	0.0	0.0	0.0	6.0	3.67	0.0	0.0	0.0	0.0	65.67	0.0	60.33	118.0	74.0	0.33	0.0
ARG+POLYAMINE-SYN: superpathway of arginine and polyamine biosynthesis|Pseudolabrys	0.0	0.0	0.0	0.0	0.0	0.0	0.0	0.0	0.0	21.0	0.0	0.0	0.0	0.0	0.0	0.0	31.0	3.0	0.0	0.0	0.0
ARG+POLYAMINE-SYN: superpathway of arginine and polyamine biosynthesis|Pseudomonas	7.0	54.66	0.0	16.0	10.0	99.5	1.0	131.0	23.0	7.0	11.0	103.0	1.0	0.0	130.0	13.0	63.0	34.0	392.0	187.0	5.0
ARG+POLYAMINE-SYN: superpathway of arginine and polyamine biosynthesis|Pseudonocardia	0.0	0.0	0.0	0.0	0.0	0.0	0.0	0.0	0.0	0.0	0.0	0.0	0.0	0.0	116.0	0.0	185.32999999999998	88.0	360.67	0.0	0.0
ARG+POLYAMINE-SYN: superpathway of arginine and polyamine biosynthesis|Psychrobacter	0.0	0.0	0.0	0.0	0.0	0.0	0.0	0.0	13.0	0.0	0.0	10.0	0.0	0.0	30.0	0.0	9.0	25.0	92.0	3.0	0.0
ARG+POLYAMINE-SYN: superpathway of arginine and polyamine biosynthesis|Psychroglaciecola	0.0	0.0	0.0	0.0	0.0	0.0	0.0	0.0	0.0	0.0	0.0	0.0	0.0	0.0	110.0	0.0	65.0	69.0	82.0	0.0	0.0
ARG+POLYAMINE-SYN: superpathway of arginine and polyamine biosynthesis|Ralstonia	1.0	2.0	1.0	0.0	11.0	1.0	10.0	0.0	0.0	0.0	0.0	2.0	4.5	4.0	291.0	14.5	214.0	253.5	165.5	11.0	8.5
ARG+POLYAMINE-SYN: superpathway of arginine and polyamine biosynthesis|Ramlibacter	0.0	0.0	0.0	0.0	0.0	0.0	0.0	0.0	0.0	0.0	0.0	0.0	0.0	0.0	0.0	0.0	38.0	62.0	0.0	0.0	0.0
ARG+POLYAMINE-SYN: superpathway of arginine and polyamine biosynthesis|Reyranella	0.0	0.0	0.0	18.0	0.0	0.0	7.0	0.0	0.0	13.0	11.0	0.0	0.0	0.0	71.0	0.0	0.0	4.0	138.0	5.0	4.0
ARG+POLYAMINE-SYN: superpathway of arginine and polyamine biosynthesis|Rhodobacter	3.0	10.0	7.0	0.0	13.0	4.0	8.0	44.0	0.0	0.0	0.0	4.0	2.0	0.0	0.0	2.0	0.0	0.0	0.0	0.0	6.0
ARG+POLYAMINE-SYN: superpathway of arginine and polyamine biosynthesis|Rhodococcus	0.0	3.0	7.0	0.0	5.0	7.0	8.0	0.0	0.0	0.0	0.0	6.0	6.0	0.0	0.0	7.0	0.0	24.0	0.0	16.0	5.0
ARG+POLYAMINE-SYN: superpathway of arginine and polyamine biosynthesis|Rhodoplanes	0.0	0.0	0.0	0.0	0.0	0.0	0.0	11.0	0.0	0.0	0.0	0.0	0.0	0.0	6.0	0.0	47.0	74.0	190.0	0.0	0.0
ARG+POLYAMINE-SYN: superpathway of arginine and polyamine biosynthesis|Romboutsia	0.0	31.0	4.0	42.0	0.0	106.0	0.0	0.0	0.0	0.0	0.0	3.0	0.0	18.0	7.0	6.0	4.0	19.0	0.0	189.0	0.0
ARG+POLYAMINE-SYN: superpathway of arginine and polyamine biosynthesis|Roseburia	0.0	0.0	0.33	0.0	0.0	18.0	0.0	0.0	0.0	0.0	0.0	0.0	0.0	0.0	0.0	0.0	0.0	0.0	0.0	0.0	1.33
ARG+POLYAMINE-SYN: superpathway of arginine and polyamine biosynthesis|Rothia	0.0	0.0	0.0	0.0	0.0	0.0	0.0	0.0	0.0	0.0	0.0	0.0	0.0	0.0	0.0	102.0	0.0	19.33	0.0	0.0	0.0
ARG+POLYAMINE-SYN: superpathway of arginine and polyamine biosynthesis|Rubellimicrobium	0.0	0.0	0.0	0.0	0.0	0.0	0.0	0.0	0.0	0.0	0.0	0.0	0.0	5.0	31.0	0.0	0.0	0.0	17.0	0.0	0.0
ARG+POLYAMINE-SYN: superpathway of arginine and polyamine biosynthesis|Rubrobacter	0.0	0.0	0.0	0.0	0.0	5.0	0.0	8.0	4.0	0.0	0.0	0.0	0.0	0.0	1259.0	0.0	834.0	765.0	903.0	5.0	0.0
ARG+POLYAMINE-SYN: superpathway of arginine and polyamine biosynthesis|Ruminococcus	0.0	0.5	0.0	0.0	0.0	73.5	0.0	0.0	0.0	0.0	0.0	0.0	0.0	0.0	0.0	0.0	0.0	18.5	0.0	0.0	0.0
ARG+POLYAMINE-SYN: superpathway of arginine and polyamine biosynthesis|Rummeliibacillus	0.0	0.0	0.0	0.0	0.0	0.0	0.0	0.0	0.0	0.0	0.0	0.0	0.0	0.0	0.0	0.0	0.0	76.0	19.0	0.0	0.0
ARG+POLYAMINE-SYN: superpathway of arginine and polyamine biosynthesis|Saccharopolyspora	0.0	0.0	0.0	0.0	0.0	0.0	0.0	0.0	0.0	0.0	0.0	0.0	0.0	0.0	49.0	0.0	0.0	0.0	6.0	0.0	0.0
ARG+POLYAMINE-SYN: superpathway of arginine and polyamine biosynthesis|Salinivibrio	213.0	418.0	783.0	393.0	1033.0	814.0	991.0	590.0	650.0	238.0	299.0	306.0	404.0	436.0	303.0	509.0	73.0	118.0	74.0	214.0	549.0
ARG+POLYAMINE-SYN: superpathway of arginine and polyamine biosynthesis|Sediminibacterium	0.0	4.0	2.0	8.0	4.0	0.0	5.0	3.0	24.0	0.0	0.0	0.0	6.0	7.0	0.0	14.0	12.0	0.0	0.0	0.0	0.0
ARG+POLYAMINE-SYN: superpathway of arginine and polyamine biosynthesis|Serratia	0.0	0.0	0.0	0.0	0.0	0.0	0.0	0.0	0.0	0.0	0.0	0.0	0.0	0.0	32.8	0.0	0.0	0.0	0.0	0.0	0.0
ARG+POLYAMINE-SYN: superpathway of arginine and polyamine biosynthesis|Skermanella	0.0	0.0	0.0	0.0	0.0	0.0	0.0	0.0	6.5	0.0	0.0	0.0	0.0	0.0	38.0	0.0	81.5	69.5	102.0	2.5	0.0
ARG+POLYAMINE-SYN: superpathway of arginine and polyamine biosynthesis|Solirubrobacter	0.0	0.0	0.0	0.0	0.0	0.0	2.0	0.0	20.0	0.0	0.0	0.0	0.0	0.0	212.0	0.0	101.0	114.0	241.0	5.0	0.0
ARG+POLYAMINE-SYN: superpathway of arginine and polyamine biosynthesis|Sphaerochaeta	0.0	0.0	0.0	0.0	0.0	0.0	0.0	0.0	0.0	0.0	0.0	0.0	0.0	0.0	0.0	0.0	0.0	87.0	0.0	0.0	0.0
ARG+POLYAMINE-SYN: superpathway of arginine and polyamine biosynthesis|Sphaerotilus	0.0	0.0	0.0	0.0	0.0	0.0	0.0	0.0	0.0	0.0	0.0	0.0	0.0	0.0	29.0	0.0	21.0	47.0	85.0	0.0	0.0
ARG+POLYAMINE-SYN: superpathway of arginine and polyamine biosynthesis|Sphingoaurantiacus	0.0	0.0	0.0	0.0	0.0	0.0	0.0	0.0	0.0	0.0	0.0	0.0	0.0	0.0	14.0	0.0	22.0	20.0	43.0	0.0	0.0
ARG+POLYAMINE-SYN: superpathway of arginine and polyamine biosynthesis|Sphingobium	0.0	13.0	0.0	9.0	0.0	0.0	0.0	0.0	0.0	0.0	6.0	19.0	0.0	0.0	0.0	0.0	0.0	0.0	0.0	0.0	8.0
ARG+POLYAMINE-SYN: superpathway of arginine and polyamine biosynthesis|Sphingomonas	0.0	76.0	0.0	46.0	6.0	6.0	0.0	0.0	43.0	48.0	60.0	157.0	107.0	0.0	217.0	29.0	336.0	101.0	391.0	15.0	131.0
ARG+POLYAMINE-SYN: superpathway of arginine and polyamine biosynthesis|Spirosoma	0.0	0.0	0.0	0.0	0.0	0.0	0.0	0.0	0.0	0.0	15.0	0.0	40.0	0.0	0.0	0.0	0.0	0.0	0.0	0.0	0.0
ARG+POLYAMINE-SYN: superpathway of arginine and polyamine biosynthesis|Staphylococcus	2.0	0.0	8.0	25.0	50.0	7.0	4.0	228.0	53.0	26.0	81.0	34.0	3.0	0.0	107.0	109.0	75.0	79.0	1.0	370.0	7.0
ARG+POLYAMINE-SYN: superpathway of arginine and polyamine biosynthesis|Stenotrophomonas	1600.0	22506.0	20353.0	22409.0	18914.0	15142.0	15430.0	8511.0	9215.0	13560.0	22095.0	14788.0	22630.0	16799.0	473.0	15837.0	586.0	922.0	552.0	10171.0	13895.0
ARG+POLYAMINE-SYN: superpathway of arginine and polyamine biosynthesis|Steroidobacter	0.0	0.0	0.0	0.0	0.0	0.0	0.0	0.0	0.0	0.0	0.0	0.0	0.0	0.0	43.0	0.0	71.0	70.0	103.0	12.0	0.0
ARG+POLYAMINE-SYN: superpathway of arginine and polyamine biosynthesis|Streptococcus	2.33	0.67	4.0	5.5	4.34	11.0	3.66	29.67	8.17	6.5	5.67	12.5	2.0	10.0	74.5	909.83	64.0	154.32999999999998	36.33	124.0	24.17
ARG+POLYAMINE-SYN: superpathway of arginine and polyamine biosynthesis|Streptomyces	0.0	0.0	2.0	0.0	0.0	2.0	0.0	0.0	16.0	0.0	0.0	0.0	0.0	0.0	197.0	0.0	97.0	52.0	184.0	0.0	0.0
ARG+POLYAMINE-SYN: superpathway of arginine and polyamine biosynthesis|Syntrophaceticus	0.0	0.0	0.0	0.0	0.0	0.0	0.0	0.0	0.0	0.0	0.0	0.0	0.0	0.0	32.5	0.0	5.5	26.0	8.5	0.0	0.0
ARG+POLYAMINE-SYN: superpathway of arginine and polyamine biosynthesis|Tepidimonas	0.0	0.0	0.0	0.0	0.0	0.0	0.0	0.0	109.0	0.0	0.0	0.0	0.0	0.0	0.0	0.0	0.0	9.0	0.0	8.0	0.0
ARG+POLYAMINE-SYN: superpathway of arginine and polyamine biosynthesis|Variovorax	0.0	0.0	17.0	9.0	0.0	6.0	0.0	0.0	0.0	5.0	0.0	0.0	0.0	0.0	0.0	22.0	0.0	0.0	0.0	1.0	0.0
ARG+POLYAMINE-SYN: superpathway of arginine and polyamine biosynthesis|Veillonella	0.0	1.0	0.0	1.0	0.0	0.0	0.0	0.0	0.0	0.0	0.0	5.0	0.0	0.0	1717.0	4.0	812.0	1655.0	849.0	0.0	0.0
ARG+POLYAMINE-SYN: superpathway of arginine and polyamine biosynthesis|Vibrio	1.0	11.0	1.0	17.33	7.0	3.67	2.33	2.67	4.67	0.0	4.67	4.67	0.0	2.33	0.0	12.0	0.0	0.0	5.0	25.0	2.0
ARG+POLYAMINE-SYN: superpathway of arginine and polyamine biosynthesis|Weissella	0.0	0.0	4.0	11.0	0.0	8.0	7.0	24.0	0.0	0.0	0.0	0.0	1.0	0.0	0.0	0.0	0.0	0.0	0.0	19.0	0.0
ARG+POLYAMINE-SYN: superpathway of arginine and polyamine biosynthesis|Wolbachia	0.0	0.0	0.0	0.0	0.0	0.0	0.0	0.0	0.0	0.0	0.0	0.0	0.0	0.0	1961.0	0.0	6297.0	1910.0	2564.0	0.0	0.0
ARG+POLYAMINE-SYN: superpathway of arginine and polyamine biosynthesis|unclassified	43.0	252.0	141.07999999999998	162.25	182.75	1222.1599999999999	195.0	4732.0	10359.0	1032.33	105.25	2367.33	125.5	125.0	8163.74	155.5	5642.16	8007.51	9303.8	1624.85	196.75
ARG+POLYAMINE-SYN: superpathway of arginine and polyamine biosynthesis|unidentified_Acetobacteraceae	0.0	0.0	0.0	0.0	0.0	0.0	0.0	0.0	0.0	0.0	0.0	0.0	0.0	0.0	36.0	0.0	58.0	3.0	283.0	0.0	0.0
ARG+POLYAMINE-SYN: superpathway of arginine and polyamine biosynthesis|unidentified_Acidimicrobiia	0.0	0.0	0.0	0.0	0.0	0.0	0.0	0.0	0.0	0.0	0.0	0.0	0.0	0.0	0.0	0.0	0.0	51.0	0.0	0.0	0.0
ARG+POLYAMINE-SYN: superpathway of arginine and polyamine biosynthesis|unidentified_Acidobacteriae	0.0	0.0	0.0	0.0	0.0	0.0	0.0	0.0	0.0	0.0	0.0	0.0	0.0	0.0	0.0	0.0	76.0	8.0	0.0	0.0	0.0
ARG+POLYAMINE-SYN: superpathway of arginine and polyamine biosynthesis|unidentified_Alphaproteobacteria	0.0	0.0	0.0	0.0	0.0	103.0	2.0	7.0	87.0	7.0	0.0	9.0	0.0	0.0	82.0	14.0	52.0	365.0	199.0	0.0	3.0
ARG+POLYAMINE-SYN: superpathway of arginine and polyamine biosynthesis|unidentified_Armatimonadota	0.0	0.0	0.0	0.0	0.0	0.0	0.0	0.0	0.0	0.0	0.0	0.0	0.0	0.0	0.0	0.0	0.0	67.0	0.0	0.0	0.0
ARG+POLYAMINE-SYN: superpathway of arginine and polyamine biosynthesis|unidentified_Beijerinckiaceae	0.0	15.0	0.0	8.0	7.0	0.0	0.0	0.0	0.0	0.0	9.0	36.0	96.0	0.0	0.0	0.0	0.0	0.0	8.0	0.0	34.0
ARG+POLYAMINE-SYN: superpathway of arginine and polyamine biosynthesis|unidentified_Burkholderiaceae	0.0	16.0	3.0	4.0	24.0	8.0	14.0	13.0	0.0	7.0	29.0	23.0	0.0	9.0	0.0	5.0	0.0	0.0	0.0	82.0	25.0
ARG+POLYAMINE-SYN: superpathway of arginine and polyamine biosynthesis|unidentified_Chloroflexi	0.0	0.0	0.0	0.0	0.0	0.0	0.0	0.0	0.0	0.0	0.0	0.0	0.0	0.0	62.0	0.0	21.0	19.0	32.0	0.0	0.0
ARG+POLYAMINE-SYN: superpathway of arginine and polyamine biosynthesis|unidentified_Cyanobacteria	25.0	0.0	6.0	15.0	79.0	12.0	22.0	4371.0	0.0	0.0	21.0	0.0	63.0	29.0	133.0	136.0	93.0	200.0	47.0	34.0	49.0
ARG+POLYAMINE-SYN: superpathway of arginine and polyamine biosynthesis|unidentified_Dehalococcoidia	0.0	0.0	0.0	0.0	0.0	0.0	0.0	0.0	0.0	0.0	0.0	0.0	0.0	0.0	2.0	0.0	49.0	0.0	0.0	0.0	0.0
ARG+POLYAMINE-SYN: superpathway of arginine and polyamine biosynthesis|unidentified_Enterobacteriaceae	18.2	42.4	13.6	54.4	39.4	26.8	25.6	47.2	82.6	38.2	52.2	165.4	168.8	67.8	11.6	69.0	3.0	20.8	7.2	52.0	181.4
ARG+POLYAMINE-SYN: superpathway of arginine and polyamine biosynthesis|unidentified_Firmicutes	0.0	0.0	0.0	0.0	0.0	0.0	0.0	0.0	0.0	0.0	0.0	0.0	0.0	0.0	163.5	0.0	183.0	304.5	118.0	0.0	0.0
ARG+POLYAMINE-SYN: superpathway of arginine and polyamine biosynthesis|unidentified_Gemmatimonadaceae	0.0	0.0	0.0	0.0	0.0	0.0	0.0	0.0	0.0	62.0	0.0	0.0	0.0	0.0	0.0	0.0	0.0	0.0	0.0	0.0	0.0
ARG+POLYAMINE-SYN: superpathway of arginine and polyamine biosynthesis|unidentified_Gemmatimonadota	0.0	0.0	0.0	0.0	0.0	0.0	0.0	0.0	0.0	0.0	0.0	0.0	0.0	0.0	52.0	0.0	0.0	0.0	0.0	0.0	0.0
ARG+POLYAMINE-SYN: superpathway of arginine and polyamine biosynthesis|unidentified_Hungateiclostridiaceae	0.0	0.0	0.0	0.0	0.0	0.0	0.0	0.0	0.0	0.0	0.0	0.0	0.0	0.0	46.0	0.0	45.0	163.0	18.0	0.0	0.0
ARG+POLYAMINE-SYN: superpathway of arginine and polyamine biosynthesis|unidentified_Lachnospiraceae	0.0	0.0	0.0	0.0	0.0	77.0	0.0	0.0	0.0	0.0	0.0	0.0	0.0	0.0	39.0	0.0	6.0	0.0	18.0	0.0	0.0
ARG+POLYAMINE-SYN: superpathway of arginine and polyamine biosynthesis|unidentified_Prevotellaceae	0.0	0.0	0.0	4.0	0.0	0.0	7.0	0.0	3.0	0.0	0.0	0.0	0.0	0.0	101.0	0.0	76.0	50.0	46.0	0.0	0.0
ARG+POLYAMINE-SYN: superpathway of arginine and polyamine biosynthesis|unidentified_Pseudomonadales	0.0	0.0	0.0	0.0	0.0	19.0	0.0	0.0	32.0	13.0	0.0	0.0	0.0	0.0	0.0	0.0	0.0	0.0	0.0	0.0	0.0
ARG+POLYAMINE-SYN: superpathway of arginine and polyamine biosynthesis|unidentified_Rickettsiales	0.0	0.0	0.0	3.0	0.0	9.0	2.0	25.0	1000.0	0.0	0.0	7.0	0.0	0.0	0.0	4.0	0.0	0.0	0.0	4.0	49.0
ARG+POLYAMINE-SYN: superpathway of arginine and polyamine biosynthesis|unidentified_Saccharimonadales	0.0	0.0	0.0	0.0	0.0	0.0	0.0	0.0	0.0	82.0	0.0	0.0	0.0	0.0	0.0	0.0	0.0	0.0	0.0	0.0	0.0
ARG+POLYAMINE-SYN: superpathway of arginine and polyamine biosynthesis|unidentified_Thermomicrobiales	0.0	0.0	0.0	0.0	0.0	0.0	0.0	0.0	0.0	0.0	0.0	0.0	0.0	0.0	64.0	0.0	33.0	0.0	0.0	0.0	0.0
ARG+POLYAMINE-SYN: superpathway of arginine and polyamine biosynthesis|unidentified_Thermoplasmata	0.0	2.0	0.0	0.0	0.0	26.0	0.0	0.0	64.0	0.0	0.0	0.0	0.0	0.0	29.0	0.0	3.0	64.0	38.0	0.0	36.0
ARGDEG-PWY: superpathway of L-arginine, putrescine, and 4-aminobutanoate degradation|Acetobacter	0.0	0.0	0.0	0.0	0.0	0.0	3.0	9.0	0.0	0.0	0.0	0.0	0.0	0.0	122.0	0.0	516.5	120.0	200.0	0.0	0.0
ARGDEG-PWY: superpathway of L-arginine, putrescine, and 4-aminobutanoate degradation|Acidibacter	0.0	0.0	0.0	0.0	0.0	0.0	0.0	0.0	0.0	0.0	0.0	0.0	0.0	0.0	0.0	0.0	4.0	3.0	104.0	3.0	0.0
ARGDEG-PWY: superpathway of L-arginine, putrescine, and 4-aminobutanoate degradation|Acidovorax	3.0	14.0	15.0	18.0	72.0	22.0	43.0	23.0	12.0	7.0	31.0	4.0	45.0	19.0	138.0	47.0	95.0	307.0	128.0	9.0	56.0
ARGDEG-PWY: superpathway of L-arginine, putrescine, and 4-aminobutanoate degradation|Acinetobacter	1.0	2.0	7.0	4.25	15.0	1.0	9.33	14.0	10.66	3.42	9.0	10.0	9.0	14.75	1.33	13.25	4.33	9.67	1.92	40.87	10.33
ARGDEG-PWY: superpathway of L-arginine, putrescine, and 4-aminobutanoate degradation|Actinomadura	0.0	0.0	0.0	0.0	0.0	0.0	0.0	0.0	0.0	0.0	0.0	0.0	0.0	0.0	25.0	0.0	35.0	2.0	0.0	0.0	0.0
ARGDEG-PWY: superpathway of L-arginine, putrescine, and 4-aminobutanoate degradation|Actinomyces	0.0	0.0	0.0	0.0	0.0	0.0	0.0	0.0	0.0	0.0	0.0	0.0	0.0	0.0	122.0	0.0	5.0	0.0	0.0	0.0	0.0
ARGDEG-PWY: superpathway of L-arginine, putrescine, and 4-aminobutanoate degradation|Actinophytocola	0.0	0.0	0.0	0.0	0.0	0.0	0.0	0.0	0.0	0.0	0.0	0.0	0.0	0.0	40.0	0.0	0.0	34.0	0.0	0.0	0.0
ARGDEG-PWY: superpathway of L-arginine, putrescine, and 4-aminobutanoate degradation|Actinoplanes	0.0	0.0	0.0	1.0	0.0	0.0	0.0	0.0	0.0	0.0	0.0	0.0	0.0	0.0	0.0	0.0	3.0	0.0	0.0	48.0	0.0
ARGDEG-PWY: superpathway of L-arginine, putrescine, and 4-aminobutanoate degradation|Adhaeribacter	0.0	0.0	0.0	0.0	0.0	0.0	0.0	0.0	0.0	65.0	0.0	0.0	0.0	0.0	50.0	0.0	20.0	0.0	0.0	0.0	0.0
ARGDEG-PWY: superpathway of L-arginine, putrescine, and 4-aminobutanoate degradation|Aeromicrobium	0.0	0.0	0.0	0.0	0.0	0.0	0.0	0.0	0.0	0.0	0.0	0.0	0.0	0.0	90.0	0.0	46.0	0.0	56.0	0.0	0.0
ARGDEG-PWY: superpathway of L-arginine, putrescine, and 4-aminobutanoate degradation|Aeromonas	0.0	3.0	3.0	14.0	1.0	5.0	11.0	8.0	133.0	17.0	8.0	21.0	8.0	63.0	0.0	5.0	0.0	0.0	0.0	7.0	1.0
ARGDEG-PWY: superpathway of L-arginine, putrescine, and 4-aminobutanoate degradation|Agromyces	0.0	0.0	0.0	0.0	0.0	0.0	0.0	0.0	0.0	0.0	0.0	0.0	0.0	0.0	3.0	0.0	0.0	0.0	94.0	0.0	0.0
ARGDEG-PWY: superpathway of L-arginine, putrescine, and 4-aminobutanoate degradation|Akkermansia	0.0	0.33	0.0	0.0	0.67	3.67	1.33	8.0	0.33	0.0	4.67	7.0	0.0	0.0	0.67	0.0	5.0	0.0	0.0	0.33	0.0
ARGDEG-PWY: superpathway of L-arginine, putrescine, and 4-aminobutanoate degradation|Altererythrobacter	0.0	0.0	0.0	6.0	0.0	0.0	0.0	0.0	0.0	0.0	0.0	0.0	0.0	0.0	0.0	0.0	0.0	0.0	0.0	101.0	0.0
ARGDEG-PWY: superpathway of L-arginine, putrescine, and 4-aminobutanoate degradation|Aminobacter	0.0	0.0	0.0	0.0	0.0	0.0	0.0	0.0	0.0	0.0	0.0	0.0	0.0	0.0	34.0	0.0	90.0	62.0	35.0	0.0	0.0
ARGDEG-PWY: superpathway of L-arginine, putrescine, and 4-aminobutanoate degradation|Anoxybacillus	0.0	0.0	0.0	0.0	0.0	0.0	0.0	0.0	0.0	0.0	0.0	0.0	0.0	0.0	0.0	0.43	0.0	5.29	0.0	4.57	0.0
ARGDEG-PWY: superpathway of L-arginine, putrescine, and 4-aminobutanoate degradation|Aquabacterium	0.0	0.0	6.0	0.0	0.0	8.0	1.0	0.0	6.0	7.0	0.0	0.0	31.0	0.0	55.0	0.0	0.0	0.0	0.0	0.0	0.0
ARGDEG-PWY: superpathway of L-arginine, putrescine, and 4-aminobutanoate degradation|Aquicella	0.0	0.0	0.0	1.0	0.0	0.0	0.0	0.0	0.0	0.0	0.0	0.0	0.0	0.0	0.0	0.0	0.0	0.0	0.0	81.0	0.0
ARGDEG-PWY: superpathway of L-arginine, putrescine, and 4-aminobutanoate degradation|Arthrobacter	0.0	15.0	43.0	1.0	17.0	34.0	94.0	20.0	47.0	4.0	12.0	83.0	15.0	25.0	138.0	29.0	46.0	176.0	22.0	16.0	0.0
ARGDEG-PWY: superpathway of L-arginine, putrescine, and 4-aminobutanoate degradation|Ascidiaceihabitans	0.0	0.0	0.0	0.0	5.0	29.0	0.0	0.0	7.0	0.0	0.0	39.0	0.0	0.0	0.0	0.0	0.0	0.0	0.0	0.0	2.0
ARGDEG-PWY: superpathway of L-arginine, putrescine, and 4-aminobutanoate degradation|Bacillus	15.0	4.0	5.0	20.0	262.0	15.0	12.0	21.0	338.0	45.0	0.0	4.0	407.0	9.0	465.0	3.0	287.0	444.0	543.0	198.0	13.0
ARGDEG-PWY: superpathway of L-arginine, putrescine, and 4-aminobutanoate degradation|Bacteroides	0.0	0.0	0.0	0.0	2.0	0.0	0.0	0.0	7.0	0.0	0.0	4.0	0.0	0.0	0.0	0.0	14.0	24.0	0.0	0.0	0.0
ARGDEG-PWY: superpathway of L-arginine, putrescine, and 4-aminobutanoate degradation|Blastococcus	0.0	2.0	7.0	0.0	15.0	2.0	6.0	9.0	14.0	10.0	0.0	10.0	4.0	6.0	466.0	7.0	292.0	182.0	496.0	11.0	20.0
ARGDEG-PWY: superpathway of L-arginine, putrescine, and 4-aminobutanoate degradation|Blautia	0.0	0.0	1.0	0.0	0.0	0.0	0.0	0.0	0.0	0.0	0.0	0.0	0.0	0.0	0.0	0.0	15.0	47.0	92.0	0.0	0.0
ARGDEG-PWY: superpathway of L-arginine, putrescine, and 4-aminobutanoate degradation|Bradyrhizobium	0.0	16.0	10.0	6.0	21.0	7.0	55.0	0.0	9.0	18.0	4.0	15.0	36.0	5.0	0.0	26.0	163.0	9.0	38.0	211.0	0.0
ARGDEG-PWY: superpathway of L-arginine, putrescine, and 4-aminobutanoate degradation|Brevundimonas	0.0	0.0	12.0	0.0	0.0	0.0	4.0	6.0	3.0	6.0	4.0	12.0	2.0	0.0	0.0	0.0	0.0	0.0	51.0	13.0	0.0
ARGDEG-PWY: superpathway of L-arginine, putrescine, and 4-aminobutanoate degradation|Bryobacter	0.0	0.0	0.0	0.0	0.0	0.0	0.0	0.0	0.0	0.0	0.0	0.0	0.0	0.0	36.0	0.0	0.0	19.0	0.0	0.0	0.0
ARGDEG-PWY: superpathway of L-arginine, putrescine, and 4-aminobutanoate degradation|Caldicoprobacter	0.0	0.0	0.0	0.0	0.0	0.0	0.0	0.0	0.0	0.0	0.0	0.0	0.0	0.0	46.0	0.0	15.0	164.0	0.0	0.0	0.0
ARGDEG-PWY: superpathway of L-arginine, putrescine, and 4-aminobutanoate degradation|Caulobacter	0.0	11.0	13.0	19.0	22.0	5.0	49.0	5.0	0.0	9.0	10.0	0.0	0.0	0.0	6.0	17.0	3.0	3.0	0.0	9.0	15.0
ARGDEG-PWY: superpathway of L-arginine, putrescine, and 4-aminobutanoate degradation|Cellulomonas	0.0	0.0	0.0	0.0	0.0	0.0	0.0	0.0	0.0	0.0	0.0	0.0	0.0	0.0	15.0	0.0	0.0	35.0	0.0	0.0	0.0
ARGDEG-PWY: superpathway of L-arginine, putrescine, and 4-aminobutanoate degradation|Chryseobacterium	23295.0	20978.0	23719.0	21115.0	23136.0	22580.0	26246.0	24005.0	19121.0	27154.0	22297.0	23763.0	20953.0	27361.0	1628.0	15103.0	675.0	1970.0	580.0	14528.0	28551.0
ARGDEG-PWY: superpathway of L-arginine, putrescine, and 4-aminobutanoate degradation|Cloacibacterium	0.0	0.0	0.0	1.0	0.0	0.0	0.0	0.0	0.0	0.0	0.0	0.0	0.0	0.0	0.0	0.0	0.0	0.0	0.0	60.0	0.0
ARGDEG-PWY: superpathway of L-arginine, putrescine, and 4-aminobutanoate degradation|Colidextribacter	0.0	0.0	0.0	2.0	0.0	0.0	16.0	0.0	11.0	0.0	3.0	35.0	0.0	0.0	70.0	0.0	157.0	136.0	33.0	0.0	0.0
ARGDEG-PWY: superpathway of L-arginine, putrescine, and 4-aminobutanoate degradation|Collimonas	0.0	161.0	184.0	218.0	173.0	158.0	114.0	154.0	38.0	144.0	148.0	169.0	175.0	40.0	0.0	56.0	0.0	0.0	0.0	51.0	122.0
ARGDEG-PWY: superpathway of L-arginine, putrescine, and 4-aminobutanoate degradation|Comamonas	0.0	0.0	0.0	0.0	0.0	0.0	0.0	0.0	0.0	0.0	0.0	0.0	0.0	0.0	14.0	0.0	23.0	20.0	0.0	0.0	0.0
ARGDEG-PWY: superpathway of L-arginine, putrescine, and 4-aminobutanoate degradation|Commensalibacter	0.0	0.0	0.0	2.0	0.0	0.0	0.0	0.0	0.0	0.0	0.0	0.0	0.0	0.0	5.5	0.0	1.0	47.0	90.5	0.0	0.0
ARGDEG-PWY: superpathway of L-arginine, putrescine, and 4-aminobutanoate degradation|Conexibacter	0.0	0.0	0.0	0.0	0.0	0.0	0.0	0.0	0.0	0.0	0.0	0.0	0.0	0.0	56.0	0.0	2.0	60.0	64.0	0.0	0.0
ARGDEG-PWY: superpathway of L-arginine, putrescine, and 4-aminobutanoate degradation|Corynebacterium	5.5	0.75	4.0	16.5	19.0	18.0	1.5	113.25	75.25	17.5	9.75	7.25	2.0	32.25	0.0	18.5	0.0	0.0	0.0	251.5	3.75
ARGDEG-PWY: superpathway of L-arginine, putrescine, and 4-aminobutanoate degradation|Crossiella	0.0	0.0	0.0	0.0	0.0	0.0	0.0	0.0	0.0	0.0	0.0	0.0	0.0	0.0	15.0	0.0	31.0	12.0	106.0	0.0	0.0
ARGDEG-PWY: superpathway of L-arginine, putrescine, and 4-aminobutanoate degradation|Curvibacter	0.0	0.0	0.0	0.0	0.0	0.0	0.0	0.0	0.0	0.0	0.0	0.0	0.0	0.0	199.0	0.0	133.0	307.0	78.0	0.0	0.0
ARGDEG-PWY: superpathway of L-arginine, putrescine, and 4-aminobutanoate degradation|Cutibacterium	8.0	0.0	23.0	41.0	49.0	53.0	37.0	250.0	259.0	44.0	37.0	53.0	20.0	51.0	20.0	87.0	14.0	57.0	17.0	482.0	15.0
ARGDEG-PWY: superpathway of L-arginine, putrescine, and 4-aminobutanoate degradation|Dehalobacter	0.0	0.0	0.0	0.0	0.0	0.0	0.0	0.0	0.75	0.0	0.0	0.0	0.0	0.0	75.5	0.0	31.75	49.75	14.25	0.0	0.0
ARGDEG-PWY: superpathway of L-arginine, putrescine, and 4-aminobutanoate degradation|Delftia	21889.0	782.0	1034.0	612.0	1607.0	837.0	1010.0	687.0	834.0	835.0	879.0	930.0	741.0	956.0	75.0	845.0	304.0	41.0	101.0	415.0	1231.0
ARGDEG-PWY: superpathway of L-arginine, putrescine, and 4-aminobutanoate degradation|Desulfomonile	0.0	0.0	0.0	4.0	0.0	0.0	0.0	0.0	0.0	0.0	0.0	0.0	0.0	0.0	0.0	0.0	0.0	0.0	0.0	50.0	0.0
ARGDEG-PWY: superpathway of L-arginine, putrescine, and 4-aminobutanoate degradation|Dethiobacter	0.0	0.0	0.0	0.0	0.0	0.0	0.0	11.0	0.0	0.0	0.0	0.0	0.0	0.0	32.0	0.0	132.0	74.0	48.0	0.0	0.0
ARGDEG-PWY: superpathway of L-arginine, putrescine, and 4-aminobutanoate degradation|Dongia	0.0	1.0	0.0	8.0	0.0	0.0	0.0	0.0	0.0	0.0	0.0	0.0	0.0	0.0	29.0	0.0	35.0	7.0	42.0	221.0	0.0
ARGDEG-PWY: superpathway of L-arginine, putrescine, and 4-aminobutanoate degradation|Enhydrobacter	0.0	1.0	21.0	33.0	33.0	19.0	8.0	25.0	39.0	21.0	13.0	0.0	25.0	19.0	12.0	22.0	0.0	0.0	0.0	8.0	9.0
ARGDEG-PWY: superpathway of L-arginine, putrescine, and 4-aminobutanoate degradation|Ensifer	0.0	0.0	0.0	0.0	0.0	0.0	0.0	0.0	0.0	0.0	0.0	0.0	0.0	0.0	7.0	0.0	34.0	0.0	11.0	0.0	0.0
ARGDEG-PWY: superpathway of L-arginine, putrescine, and 4-aminobutanoate degradation|Enterococcus	6.0	13.0	13.0	14.0	38.0	22.0	27.0	1.0	34.0	11.0	49.0	52.0	14.0	14.0	6.0	8.0	0.0	2.0	0.0	19.0	3.0
ARGDEG-PWY: superpathway of L-arginine, putrescine, and 4-aminobutanoate degradation|Faecalibacterium	0.0	0.5	0.5	0.0	3.5	4.0	16.5	3.0	2.0	11.0	0.0	0.0	0.0	0.0	164.5	11.0	40.5	49.5	19.5	0.0	0.0
ARGDEG-PWY: superpathway of L-arginine, putrescine, and 4-aminobutanoate degradation|Flavobacterium	0.0	1.0	0.0	0.0	0.0	0.0	0.0	0.0	0.0	93.0	0.0	0.0	0.0	0.0	0.0	0.0	0.0	0.0	0.0	0.0	0.0
ARGDEG-PWY: superpathway of L-arginine, putrescine, and 4-aminobutanoate degradation|Fructilactobacillus	0.0	0.0	0.0	0.0	0.0	0.0	0.0	0.0	0.0	0.0	0.0	0.0	0.0	0.0	666.0	0.0	2596.0	677.0	763.0	0.0	0.0
ARGDEG-PWY: superpathway of L-arginine, putrescine, and 4-aminobutanoate degradation|Gaiella	0.0	0.0	0.0	2.0	0.0	0.0	0.0	0.0	0.0	15.0	0.0	0.0	0.0	0.0	256.0	0.0	70.0	2.0	147.0	40.0	0.0
ARGDEG-PWY: superpathway of L-arginine, putrescine, and 4-aminobutanoate degradation|Gallionella	0.0	0.0	0.0	5.0	0.0	0.0	0.0	0.0	0.0	0.0	0.0	0.0	0.0	0.0	0.0	0.0	0.0	0.0	0.0	52.0	0.0
ARGDEG-PWY: superpathway of L-arginine, putrescine, and 4-aminobutanoate degradation|Gemmatimonas	0.0	0.0	0.0	0.0	0.0	0.0	0.0	0.0	0.0	0.0	0.0	0.0	0.0	0.0	0.0	0.0	0.0	0.0	53.0	0.0	0.0
ARGDEG-PWY: superpathway of L-arginine, putrescine, and 4-aminobutanoate degradation|Geodermatophilus	0.0	0.0	0.0	0.0	0.0	0.0	0.0	0.0	0.0	0.0	0.0	0.0	0.0	0.0	104.0	0.0	169.0	81.0	415.0	1.0	0.0
ARGDEG-PWY: superpathway of L-arginine, putrescine, and 4-aminobutanoate degradation|Haliangium	0.0	0.0	0.0	2.0	1.0	2.0	8.0	0.0	0.0	14.0	0.0	0.0	0.0	0.0	15.0	12.0	0.0	0.0	38.0	51.0	27.0
ARGDEG-PWY: superpathway of L-arginine, putrescine, and 4-aminobutanoate degradation|Iamia	0.0	0.0	0.0	0.0	0.0	0.0	0.0	0.0	0.0	0.0	0.0	0.0	0.0	0.0	9.0	0.0	65.0	0.0	0.0	0.0	0.0
ARGDEG-PWY: superpathway of L-arginine, putrescine, and 4-aminobutanoate degradation|Ignatzschineria	0.0	0.0	0.0	0.0	0.0	0.0	0.0	0.0	0.0	0.0	0.0	0.0	0.0	0.0	0.0	0.0	0.0	0.0	35.0	0.0	0.0
ARGDEG-PWY: superpathway of L-arginine, putrescine, and 4-aminobutanoate degradation|Klebsiella	0.0	5.0	3.0	2.0	6.0	19.0	1.0	6.0	0.0	0.0	1.0	0.0	0.0	24.0	0.0	4.0	21.0	73.0	0.0	0.0	0.0
ARGDEG-PWY: superpathway of L-arginine, putrescine, and 4-aminobutanoate degradation|Kocuria	0.0	0.0	0.0	0.0	0.0	0.0	0.0	0.0	0.0	0.0	0.0	115.0	0.0	0.0	0.0	8.0	0.0	0.0	0.0	3.0	0.0
ARGDEG-PWY: superpathway of L-arginine, putrescine, and 4-aminobutanoate degradation|Kribbella	0.0	0.0	0.0	0.0	0.0	4.0	0.0	0.0	0.0	34.0	0.0	0.0	0.0	0.0	1.0	0.0	24.0	66.0	38.0	3.0	0.0
ARGDEG-PWY: superpathway of L-arginine, putrescine, and 4-aminobutanoate degradation|Labrys	0.0	0.0	0.0	0.0	0.0	0.0	0.0	0.0	0.0	0.0	0.0	0.0	0.0	0.0	0.0	0.0	12.0	14.0	47.0	0.0	0.0
ARGDEG-PWY: superpathway of L-arginine, putrescine, and 4-aminobutanoate degradation|Lactiplantibacillus	0.0	4.0	4.0	8.0	0.0	10.0	3.0	11.0	0.0	13.0	0.0	4.0	0.0	5.0	644.0	14.0	3204.0	765.0	1161.0	0.0	0.0
ARGDEG-PWY: superpathway of L-arginine, putrescine, and 4-aminobutanoate degradation|Lactobacillus	0.0	17.0	9.0	25.0	23.0	59.0	22.0	58.0	47.0	7.0	8.0	6.0	1.0	12.0	220.0	30.0	263.0	362.0	310.0	94.0	16.0
ARGDEG-PWY: superpathway of L-arginine, putrescine, and 4-aminobutanoate degradation|Lautropia	0.0	0.0	0.0	0.0	0.0	0.0	0.0	9.0	0.0	0.0	0.0	0.0	0.0	0.0	4061.0	0.0	1753.0	3797.0	1359.0	0.0	0.0
ARGDEG-PWY: superpathway of L-arginine, putrescine, and 4-aminobutanoate degradation|Lawsonella	0.0	2.0	0.0	10.0	21.0	0.0	0.0	51.0	20.0	9.0	12.0	14.0	0.0	9.0	0.0	0.0	0.0	0.0	0.0	135.0	0.0
ARGDEG-PWY: superpathway of L-arginine, putrescine, and 4-aminobutanoate degradation|Ligilactobacillus	0.0	4.0	0.0	26.0	9.0	67.0	19.0	45.0	0.0	3.0	10.0	22.0	0.0	0.0	102.0	0.0	135.0	411.0	127.0	62.0	0.0
ARGDEG-PWY: superpathway of L-arginine, putrescine, and 4-aminobutanoate degradation|Limnohabitans	0.0	0.0	0.0	0.0	0.0	0.0	0.0	0.0	0.0	0.0	0.0	0.0	0.0	0.0	11.0	0.0	39.0	70.0	64.0	0.0	0.0
ARGDEG-PWY: superpathway of L-arginine, putrescine, and 4-aminobutanoate degradation|Limosilactobacillus	0.0	0.0	4.0	3.0	0.0	23.0	5.0	3.5	0.0	0.0	0.0	0.0	0.0	0.0	130.0	15.0	31.0	39.5	78.0	17.0	8.0
ARGDEG-PWY: superpathway of L-arginine, putrescine, and 4-aminobutanoate degradation|Listeria	0.0	3.0	0.0	118.0	6.0	0.0	3.0	0.0	0.0	35.0	114.0	969.0	0.0	0.0	57.0	2.0	49.0	135.0	0.0	1993.0	0.0
ARGDEG-PWY: superpathway of L-arginine, putrescine, and 4-aminobutanoate degradation|Litorilinea	0.0	0.0	0.0	0.0	0.0	0.0	0.0	0.0	0.0	86.0	0.0	0.0	0.0	0.0	0.0	0.0	0.0	0.0	0.0	0.0	0.0
ARGDEG-PWY: superpathway of L-arginine, putrescine, and 4-aminobutanoate degradation|Lysinibacillus	0.0	0.0	0.0	0.0	0.0	0.0	0.0	0.0	0.0	0.0	0.0	0.0	0.0	0.0	13.0	0.0	31.0	0.0	98.0	0.0	0.0
ARGDEG-PWY: superpathway of L-arginine, putrescine, and 4-aminobutanoate degradation|Lysobacter	0.0	0.0	0.0	0.0	0.0	0.0	0.0	0.0	0.0	0.0	0.0	0.0	0.0	0.0	11.5	0.0	14.25	34.0	35.25	2.5	0.0
ARGDEG-PWY: superpathway of L-arginine, putrescine, and 4-aminobutanoate degradation|Malaciobacter	0.0	1.5	2.5	0.5	3.75	3.0	3.0	2.5	0.0	0.0	0.0	0.5	0.75	1.75	0.0	0.0	0.0	0.0	0.0	0.0	0.0
ARGDEG-PWY: superpathway of L-arginine, putrescine, and 4-aminobutanoate degradation|Marinobacter	0.0	7.0	8.0	0.0	9.0	3.0	10.0	0.0	0.0	0.0	10.0	0.0	0.0	0.0	0.0	0.0	0.0	0.0	0.0	4.0	9.0
ARGDEG-PWY: superpathway of L-arginine, putrescine, and 4-aminobutanoate degradation|Marmoricola	0.0	0.0	0.0	0.0	0.0	0.0	0.0	0.0	0.0	0.0	0.0	0.0	0.0	0.0	55.0	0.0	0.0	0.0	0.0	0.0	0.0
ARGDEG-PWY: superpathway of L-arginine, putrescine, and 4-aminobutanoate degradation|Megamonas	0.0	0.0	0.0	0.0	0.0	0.0	0.0	0.0	0.0	0.0	0.0	0.0	0.0	0.0	70.0	0.0	0.0	0.0	5.0	1.0	0.0
ARGDEG-PWY: superpathway of L-arginine, putrescine, and 4-aminobutanoate degradation|Mesorhizobium	0.0	0.0	0.0	0.0	0.0	0.0	0.0	0.0	5.0	0.0	0.0	0.0	0.0	0.0	108.0	0.0	8.0	5.0	71.0	0.0	0.0
ARGDEG-PWY: superpathway of L-arginine, putrescine, and 4-aminobutanoate degradation|Methyloceanibacter	0.0	0.0	0.0	1.0	0.0	0.0	0.0	0.0	0.0	0.0	0.0	0.0	0.0	0.0	0.0	0.0	0.0	0.0	0.0	52.0	0.0
ARGDEG-PWY: superpathway of L-arginine, putrescine, and 4-aminobutanoate degradation|Microlunatus	0.0	0.0	0.0	0.0	0.0	0.0	0.0	0.0	0.0	0.0	0.0	0.0	0.0	0.0	0.0	0.0	12.0	0.0	45.0	0.0	0.0
ARGDEG-PWY: superpathway of L-arginine, putrescine, and 4-aminobutanoate degradation|Micromonospora	0.0	0.0	0.0	0.0	0.0	0.0	0.0	0.0	0.0	0.0	0.0	0.0	0.0	0.0	0.0	0.0	0.0	0.0	35.0	0.0	0.0
ARGDEG-PWY: superpathway of L-arginine, putrescine, and 4-aminobutanoate degradation|Microvirga	0.0	0.0	0.0	2.0	3.0	3.0	0.0	0.0	5.0	0.0	0.0	0.0	1.0	0.0	632.0	0.0	588.0	222.0	814.0	6.0	0.0
ARGDEG-PWY: superpathway of L-arginine, putrescine, and 4-aminobutanoate degradation|Modestobacter	0.0	0.0	0.0	0.0	0.0	0.0	0.0	0.0	0.0	0.0	0.0	0.0	0.0	0.0	7.33	0.0	5.67	3.0	6.67	0.0	0.0
ARGDEG-PWY: superpathway of L-arginine, putrescine, and 4-aminobutanoate degradation|Morganella	0.0	0.0	0.0	0.0	0.0	0.0	0.0	0.0	0.0	0.0	0.0	0.0	0.0	0.0	14.0	0.0	42.0	28.0	0.0	0.0	0.0
ARGDEG-PWY: superpathway of L-arginine, putrescine, and 4-aminobutanoate degradation|Mycobacterium	0.0	1.0	4.0	0.0	0.0	0.0	7.0	0.0	0.0	0.0	0.0	0.0	0.0	0.0	80.0	0.0	114.0	85.0	53.0	50.0	0.0
ARGDEG-PWY: superpathway of L-arginine, putrescine, and 4-aminobutanoate degradation|Neisseria	0.0	0.0	0.0	0.0	0.0	0.0	0.0	0.0	0.0	0.0	0.0	0.0	0.0	0.0	867.0	223.4	228.0	617.0	351.0	0.0	5.0
ARGDEG-PWY: superpathway of L-arginine, putrescine, and 4-aminobutanoate degradation|Nitrospira	0.0	0.0	0.0	0.0	0.0	0.0	0.0	0.0	0.0	0.0	0.0	0.0	0.0	0.0	148.0	0.0	55.0	13.0	75.0	0.0	0.0
ARGDEG-PWY: superpathway of L-arginine, putrescine, and 4-aminobutanoate degradation|Nocardioides	0.0	9.0	12.0	1.0	7.0	7.0	6.0	1.0	34.0	13.0	0.0	16.0	15.0	0.0	235.0	12.0	434.0	255.0	710.0	17.0	15.0
ARGDEG-PWY: superpathway of L-arginine, putrescine, and 4-aminobutanoate degradation|Nordella	2.0	0.0	0.0	0.0	0.0	0.0	0.0	0.0	0.0	0.0	0.0	0.0	0.0	0.0	57.0	0.0	75.0	28.0	47.0	5.0	0.0
ARGDEG-PWY: superpathway of L-arginine, putrescine, and 4-aminobutanoate degradation|Novosphingobium	0.0	96.0	0.0	65.0	18.0	0.0	0.0	0.0	0.0	0.0	10.0	31.0	144.0	0.0	0.0	0.0	0.0	6.0	0.0	0.0	0.0
ARGDEG-PWY: superpathway of L-arginine, putrescine, and 4-aminobutanoate degradation|Ottowia	0.0	0.0	0.0	0.0	0.0	0.0	0.0	0.0	0.0	0.0	0.0	0.0	0.0	0.0	2.0	0.0	52.0	83.0	25.0	0.0	0.0
ARGDEG-PWY: superpathway of L-arginine, putrescine, and 4-aminobutanoate degradation|Paenibacillus	0.0	0.0	0.0	0.0	0.0	0.0	0.0	0.0	0.0	0.0	0.0	0.0	0.0	0.0	0.0	0.0	0.0	0.0	66.0	0.0	0.0
ARGDEG-PWY: superpathway of L-arginine, putrescine, and 4-aminobutanoate degradation|Paludibaculum	0.0	0.0	0.0	0.0	0.0	0.0	0.0	0.0	0.0	0.0	0.0	0.0	0.0	0.0	0.0	0.0	0.0	0.0	0.0	29.0	0.0
ARGDEG-PWY: superpathway of L-arginine, putrescine, and 4-aminobutanoate degradation|Paracoccus	0.0	3.0	2.0	13.0	8.0	1.0	10.0	70.0	26.0	13.0	9.0	6.0	0.0	24.0	56.0	19.0	15.0	141.0	0.0	15.0	8.0
ARGDEG-PWY: superpathway of L-arginine, putrescine, and 4-aminobutanoate degradation|Parviterribacter	0.0	0.0	0.0	0.0	0.0	0.0	0.0	0.0	0.0	0.0	0.0	0.0	0.0	0.0	0.0	0.0	18.0	0.0	35.0	0.0	0.0
ARGDEG-PWY: superpathway of L-arginine, putrescine, and 4-aminobutanoate degradation|Pedomicrobium	0.0	0.0	0.0	0.0	0.0	0.0	0.0	0.0	0.0	0.0	0.0	0.0	0.0	0.0	0.0	0.0	6.0	0.0	83.0	0.0	0.0
ARGDEG-PWY: superpathway of L-arginine, putrescine, and 4-aminobutanoate degradation|Pelomonas	0.0	0.0	0.0	0.0	0.0	5.0	5.0	13.0	0.0	5.0	0.0	29.0	1.0	0.0	0.0	6.0	0.0	0.0	0.0	14.0	4.0
ARGDEG-PWY: superpathway of L-arginine, putrescine, and 4-aminobutanoate degradation|Phenylobacterium	0.0	1.0	0.0	0.0	0.0	0.0	0.0	0.0	0.0	0.0	0.0	0.0	0.0	0.0	31.0	0.0	0.0	10.0	30.0	0.0	0.0
ARGDEG-PWY: superpathway of L-arginine, putrescine, and 4-aminobutanoate degradation|Planktomarina	0.0	0.0	0.0	0.0	0.0	0.0	0.0	0.0	0.0	0.0	0.0	0.0	0.0	0.0	0.0	0.0	13.0	63.0	31.0	0.0	0.0
ARGDEG-PWY: superpathway of L-arginine, putrescine, and 4-aminobutanoate degradation|Planosporangium	0.0	0.0	0.0	0.0	0.0	0.0	0.0	0.0	0.0	0.0	0.0	0.0	0.0	0.0	0.0	0.0	60.0	0.0	0.0	0.0	0.0
ARGDEG-PWY: superpathway of L-arginine, putrescine, and 4-aminobutanoate degradation|Porphyrobacter	4.0	5.0	7.0	5.0	26.0	11.0	12.0	15.0	6.0	1.0	0.0	3.0	14.0	0.0	0.0	0.0	0.0	7.0	0.0	0.0	0.0
ARGDEG-PWY: superpathway of L-arginine, putrescine, and 4-aminobutanoate degradation|Promicromonospora	0.0	0.0	0.0	0.0	0.0	0.0	0.0	0.0	0.0	0.0	0.0	0.0	0.0	0.0	0.0	0.0	25.0	0.0	35.0	0.0	0.0
ARGDEG-PWY: superpathway of L-arginine, putrescine, and 4-aminobutanoate degradation|Pseudarthrobacter	0.0	0.0	0.0	0.0	0.0	0.0	0.0	0.0	6.0	3.67	0.0	0.0	0.0	0.0	65.67	0.0	60.33	118.0	74.0	0.33	0.0
ARGDEG-PWY: superpathway of L-arginine, putrescine, and 4-aminobutanoate degradation|Pseudolabrys	0.0	0.0	0.0	0.0	0.0	0.0	0.0	0.0	0.0	21.0	0.0	0.0	0.0	0.0	0.0	0.0	31.0	3.0	0.0	0.0	0.0
ARGDEG-PWY: superpathway of L-arginine, putrescine, and 4-aminobutanoate degradation|Pseudomonas	7.0	54.66	0.0	16.0	10.0	99.5	1.0	131.0	23.0	7.0	11.0	103.0	1.0	0.0	130.0	13.0	63.0	34.0	392.0	187.0	5.0
ARGDEG-PWY: superpathway of L-arginine, putrescine, and 4-aminobutanoate degradation|Pseudonocardia	0.0	0.0	0.0	0.0	0.0	0.0	0.0	0.0	0.0	0.0	0.0	0.0	0.0	0.0	116.0	0.0	185.32999999999998	88.0	360.67	0.0	0.0
ARGDEG-PWY: superpathway of L-arginine, putrescine, and 4-aminobutanoate degradation|Psychrobacter	0.0	0.0	0.0	0.0	0.0	0.0	0.0	0.0	13.0	0.0	0.0	10.0	0.0	0.0	30.0	0.0	9.0	25.0	92.0	3.0	0.0
ARGDEG-PWY: superpathway of L-arginine, putrescine, and 4-aminobutanoate degradation|Psychroglaciecola	0.0	0.0	0.0	0.0	0.0	0.0	0.0	0.0	0.0	0.0	0.0	0.0	0.0	0.0	110.0	0.0	65.0	69.0	82.0	0.0	0.0
ARGDEG-PWY: superpathway of L-arginine, putrescine, and 4-aminobutanoate degradation|Ralstonia	1.0	2.0	1.0	0.0	11.0	1.0	10.0	0.0	0.0	0.0	0.0	2.0	4.5	4.0	291.0	14.5	214.0	253.5	165.5	11.0	8.5
ARGDEG-PWY: superpathway of L-arginine, putrescine, and 4-aminobutanoate degradation|Ramlibacter	0.0	0.0	0.0	0.0	0.0	0.0	0.0	0.0	0.0	0.0	0.0	0.0	0.0	0.0	0.0	0.0	38.0	62.0	0.0	0.0	0.0
ARGDEG-PWY: superpathway of L-arginine, putrescine, and 4-aminobutanoate degradation|Reyranella	0.0	0.0	0.0	18.0	0.0	0.0	7.0	0.0	0.0	13.0	11.0	0.0	0.0	0.0	71.0	0.0	0.0	4.0	138.0	5.0	4.0
ARGDEG-PWY: superpathway of L-arginine, putrescine, and 4-aminobutanoate degradation|Rhodobacter	3.0	10.0	7.0	0.0	13.0	4.0	8.0	44.0	0.0	0.0	0.0	4.0	2.0	0.0	0.0	2.0	0.0	0.0	0.0	0.0	6.0
ARGDEG-PWY: superpathway of L-arginine, putrescine, and 4-aminobutanoate degradation|Rhodococcus	0.0	3.0	7.0	0.0	5.0	7.0	8.0	0.0	0.0	0.0	0.0	6.0	6.0	0.0	0.0	7.0	0.0	24.0	0.0	16.0	5.0
ARGDEG-PWY: superpathway of L-arginine, putrescine, and 4-aminobutanoate degradation|Rhodoplanes	0.0	0.0	0.0	0.0	0.0	0.0	0.0	11.0	0.0	0.0	0.0	0.0	0.0	0.0	6.0	0.0	47.0	74.0	190.0	0.0	0.0
ARGDEG-PWY: superpathway of L-arginine, putrescine, and 4-aminobutanoate degradation|Romboutsia	0.0	31.0	4.0	42.0	0.0	106.0	0.0	0.0	0.0	0.0	0.0	3.0	0.0	18.0	7.0	6.0	4.0	19.0	0.0	189.0	0.0
ARGDEG-PWY: superpathway of L-arginine, putrescine, and 4-aminobutanoate degradation|Rothia	0.0	0.0	0.0	0.0	0.0	0.0	0.0	0.0	0.0	0.0	0.0	0.0	0.0	0.0	0.0	102.0	0.0	19.33	0.0	0.0	0.0
ARGDEG-PWY: superpathway of L-arginine, putrescine, and 4-aminobutanoate degradation|Rubellimicrobium	0.0	0.0	0.0	0.0	0.0	0.0	0.0	0.0	0.0	0.0	0.0	0.0	0.0	5.0	31.0	0.0	0.0	0.0	17.0	0.0	0.0
ARGDEG-PWY: superpathway of L-arginine, putrescine, and 4-aminobutanoate degradation|Rubrobacter	0.0	0.0	0.0	0.0	0.0	5.0	0.0	8.0	4.0	0.0	0.0	0.0	0.0	0.0	1259.0	0.0	834.0	765.0	903.0	5.0	0.0
ARGDEG-PWY: superpathway of L-arginine, putrescine, and 4-aminobutanoate degradation|Ruminococcus	0.0	0.5	0.0	0.0	0.0	73.5	0.0	0.0	0.0	0.0	0.0	0.0	0.0	0.0	0.0	0.0	0.0	18.5	0.0	0.0	0.0
ARGDEG-PWY: superpathway of L-arginine, putrescine, and 4-aminobutanoate degradation|Rummeliibacillus	0.0	0.0	0.0	0.0	0.0	0.0	0.0	0.0	0.0	0.0	0.0	0.0	0.0	0.0	0.0	0.0	0.0	76.0	19.0	0.0	0.0
ARGDEG-PWY: superpathway of L-arginine, putrescine, and 4-aminobutanoate degradation|Saccharopolyspora	0.0	0.0	0.0	0.0	0.0	0.0	0.0	0.0	0.0	0.0	0.0	0.0	0.0	0.0	49.0	0.0	0.0	0.0	6.0	0.0	0.0
ARGDEG-PWY: superpathway of L-arginine, putrescine, and 4-aminobutanoate degradation|Salinivibrio	213.0	418.0	783.0	393.0	1033.0	814.0	991.0	590.0	650.0	238.0	299.0	306.0	404.0	436.0	303.0	509.0	73.0	118.0	74.0	214.0	549.0
ARGDEG-PWY: superpathway of L-arginine, putrescine, and 4-aminobutanoate degradation|Sediminibacterium	0.0	4.0	2.0	8.0	4.0	0.0	5.0	3.0	24.0	0.0	0.0	0.0	6.0	7.0	0.0	14.0	12.0	0.0	0.0	0.0	0.0
ARGDEG-PWY: superpathway of L-arginine, putrescine, and 4-aminobutanoate degradation|Serratia	0.0	0.0	0.0	0.0	0.0	0.0	0.0	0.0	0.0	0.0	0.0	0.0	0.0	0.0	32.8	0.0	0.0	0.0	0.0	0.0	0.0
ARGDEG-PWY: superpathway of L-arginine, putrescine, and 4-aminobutanoate degradation|Skermanella	0.0	0.0	0.0	0.0	0.0	0.0	0.0	0.0	6.5	0.0	0.0	0.0	0.0	0.0	38.0	0.0	81.5	69.5	102.0	2.5	0.0
ARGDEG-PWY: superpathway of L-arginine, putrescine, and 4-aminobutanoate degradation|Solirubrobacter	0.0	0.0	0.0	0.0	0.0	0.0	2.0	0.0	20.0	0.0	0.0	0.0	0.0	0.0	212.0	0.0	101.0	114.0	241.0	5.0	0.0
ARGDEG-PWY: superpathway of L-arginine, putrescine, and 4-aminobutanoate degradation|Sphaerotilus	0.0	0.0	0.0	0.0	0.0	0.0	0.0	0.0	0.0	0.0	0.0	0.0	0.0	0.0	29.0	0.0	21.0	47.0	85.0	0.0	0.0
ARGDEG-PWY: superpathway of L-arginine, putrescine, and 4-aminobutanoate degradation|Sphingoaurantiacus	0.0	0.0	0.0	0.0	0.0	0.0	0.0	0.0	0.0	0.0	0.0	0.0	0.0	0.0	14.0	0.0	22.0	20.0	43.0	0.0	0.0
ARGDEG-PWY: superpathway of L-arginine, putrescine, and 4-aminobutanoate degradation|Sphingobium	0.0	13.0	0.0	9.0	0.0	0.0	0.0	0.0	0.0	0.0	6.0	19.0	0.0	0.0	0.0	0.0	0.0	0.0	0.0	0.0	8.0
ARGDEG-PWY: superpathway of L-arginine, putrescine, and 4-aminobutanoate degradation|Sphingomonas	0.0	76.0	0.0	46.0	6.0	6.0	0.0	0.0	43.0	48.0	60.0	157.0	107.0	0.0	217.0	29.0	336.0	101.0	391.0	15.0	131.0
ARGDEG-PWY: superpathway of L-arginine, putrescine, and 4-aminobutanoate degradation|Spirosoma	0.0	0.0	0.0	0.0	0.0	0.0	0.0	0.0	0.0	0.0	15.0	0.0	40.0	0.0	0.0	0.0	0.0	0.0	0.0	0.0	0.0
ARGDEG-PWY: superpathway of L-arginine, putrescine, and 4-aminobutanoate degradation|Staphylococcus	2.0	0.0	8.0	25.0	50.0	7.0	4.0	228.0	53.0	26.0	81.0	34.0	3.0	0.0	107.0	109.0	75.0	79.0	1.0	370.0	7.0
ARGDEG-PWY: superpathway of L-arginine, putrescine, and 4-aminobutanoate degradation|Stenotrophomonas	1600.0	22506.0	20353.0	22409.0	18914.0	15142.0	15430.0	8511.0	9215.0	13560.0	22095.0	14788.0	22630.0	16799.0	473.0	15837.0	586.0	922.0	552.0	10171.0	13895.0
ARGDEG-PWY: superpathway of L-arginine, putrescine, and 4-aminobutanoate degradation|Steroidobacter	0.0	0.0	0.0	0.0	0.0	0.0	0.0	0.0	0.0	0.0	0.0	0.0	0.0	0.0	43.0	0.0	71.0	70.0	103.0	12.0	0.0
ARGDEG-PWY: superpathway of L-arginine, putrescine, and 4-aminobutanoate degradation|Streptococcus	2.33	0.67	4.0	1.0	4.34	9.0	0.66	29.67	4.67	1.0	3.67	0.0	2.0	0.0	52.0	3.33	43.0	117.33	26.33	29.0	2.67
ARGDEG-PWY: superpathway of L-arginine, putrescine, and 4-aminobutanoate degradation|Streptomyces	0.0	0.0	2.0	0.0	0.0	2.0	0.0	0.0	16.0	0.0	0.0	0.0	0.0	0.0	197.0	0.0	97.0	52.0	184.0	0.0	0.0
ARGDEG-PWY: superpathway of L-arginine, putrescine, and 4-aminobutanoate degradation|Syntrophaceticus	0.0	0.0	0.0	0.0	0.0	0.0	0.0	0.0	0.0	0.0	0.0	0.0	0.0	0.0	32.5	0.0	5.5	26.0	8.5	0.0	0.0
ARGDEG-PWY: superpathway of L-arginine, putrescine, and 4-aminobutanoate degradation|Tepidimonas	0.0	0.0	0.0	0.0	0.0	0.0	0.0	0.0	109.0	0.0	0.0	0.0	0.0	0.0	0.0	0.0	0.0	9.0	0.0	8.0	0.0
ARGDEG-PWY: superpathway of L-arginine, putrescine, and 4-aminobutanoate degradation|Variovorax	0.0	0.0	17.0	9.0	0.0	6.0	0.0	0.0	0.0	5.0	0.0	0.0	0.0	0.0	0.0	22.0	0.0	0.0	0.0	1.0	0.0
ARGDEG-PWY: superpathway of L-arginine, putrescine, and 4-aminobutanoate degradation|Vibrio	1.0	11.0	1.0	17.33	7.0	3.67	2.33	2.67	4.67	0.0	4.67	4.67	0.0	2.33	0.0	12.0	0.0	0.0	5.0	25.0	2.0
ARGDEG-PWY: superpathway of L-arginine, putrescine, and 4-aminobutanoate degradation|Weissella	0.0	0.0	4.0	11.0	0.0	8.0	7.0	24.0	0.0	0.0	0.0	0.0	1.0	0.0	0.0	0.0	0.0	0.0	0.0	19.0	0.0
ARGDEG-PWY: superpathway of L-arginine, putrescine, and 4-aminobutanoate degradation|unclassified	43.0	252.0	138.07999999999998	158.25	182.75	464.83	194.0	4709.0	10339.0	973.33	105.25	2263.33	125.5	121.0	7148.74	133.5	4993.66	7048.51	8615.3	1571.85	192.75
ARGDEG-PWY: superpathway of L-arginine, putrescine, and 4-aminobutanoate degradation|unidentified_Acetobacteraceae	0.0	0.0	0.0	0.0	0.0	0.0	0.0	0.0	0.0	0.0	0.0	0.0	0.0	0.0	36.0	0.0	58.0	3.0	283.0	0.0	0.0
ARGDEG-PWY: superpathway of L-arginine, putrescine, and 4-aminobutanoate degradation|unidentified_Acidimicrobiia	0.0	0.0	0.0	0.0	0.0	0.0	0.0	0.0	0.0	0.0	0.0	0.0	0.0	0.0	0.0	0.0	0.0	51.0	0.0	0.0	0.0
ARGDEG-PWY: superpathway of L-arginine, putrescine, and 4-aminobutanoate degradation|unidentified_Acidobacteriae	0.0	0.0	0.0	0.0	0.0	0.0	0.0	0.0	0.0	0.0	0.0	0.0	0.0	0.0	0.0	0.0	76.0	8.0	0.0	0.0	0.0
ARGDEG-PWY: superpathway of L-arginine, putrescine, and 4-aminobutanoate degradation|unidentified_Alphaproteobacteria	0.0	0.0	0.0	0.0	0.0	103.0	2.0	7.0	87.0	7.0	0.0	9.0	0.0	0.0	82.0	14.0	52.0	365.0	199.0	0.0	3.0
ARGDEG-PWY: superpathway of L-arginine, putrescine, and 4-aminobutanoate degradation|unidentified_Beijerinckiaceae	0.0	15.0	0.0	8.0	7.0	0.0	0.0	0.0	0.0	0.0	9.0	36.0	96.0	0.0	0.0	0.0	0.0	0.0	8.0	0.0	34.0
ARGDEG-PWY: superpathway of L-arginine, putrescine, and 4-aminobutanoate degradation|unidentified_Burkholderiaceae	0.0	16.0	3.0	4.0	24.0	8.0	14.0	13.0	0.0	7.0	29.0	23.0	0.0	9.0	0.0	5.0	0.0	0.0	0.0	82.0	25.0
ARGDEG-PWY: superpathway of L-arginine, putrescine, and 4-aminobutanoate degradation|unidentified_Chloroflexi	0.0	0.0	0.0	0.0	0.0	0.0	0.0	0.0	0.0	0.0	0.0	0.0	0.0	0.0	62.0	0.0	21.0	19.0	32.0	0.0	0.0
ARGDEG-PWY: superpathway of L-arginine, putrescine, and 4-aminobutanoate degradation|unidentified_Cyanobacteria	25.0	0.0	6.0	15.0	79.0	12.0	22.0	4371.0	0.0	0.0	21.0	0.0	63.0	29.0	133.0	136.0	93.0	200.0	47.0	34.0	49.0
ARGDEG-PWY: superpathway of L-arginine, putrescine, and 4-aminobutanoate degradation|unidentified_Dehalococcoidia	0.0	0.0	0.0	0.0	0.0	0.0	0.0	0.0	0.0	0.0	0.0	0.0	0.0	0.0	2.0	0.0	49.0	0.0	0.0	0.0	0.0
ARGDEG-PWY: superpathway of L-arginine, putrescine, and 4-aminobutanoate degradation|unidentified_Enterobacteriaceae	18.2	42.4	13.6	54.4	39.4	26.8	25.6	47.2	82.6	38.2	52.2	165.4	168.8	67.8	11.6	69.0	3.0	20.8	7.2	52.0	181.4
ARGDEG-PWY: superpathway of L-arginine, putrescine, and 4-aminobutanoate degradation|unidentified_Firmicutes	0.0	0.0	0.0	0.0	0.0	0.0	0.0	0.0	0.0	0.0	0.0	0.0	0.0	0.0	163.5	0.0	183.0	304.5	118.0	0.0	0.0
ARGDEG-PWY: superpathway of L-arginine, putrescine, and 4-aminobutanoate degradation|unidentified_Gemmatimonadaceae	0.0	0.0	0.0	0.0	0.0	0.0	0.0	0.0	0.0	62.0	0.0	0.0	0.0	0.0	0.0	0.0	0.0	0.0	0.0	0.0	0.0
ARGDEG-PWY: superpathway of L-arginine, putrescine, and 4-aminobutanoate degradation|unidentified_Gemmatimonadota	0.0	0.0	0.0	0.0	0.0	0.0	0.0	0.0	0.0	0.0	0.0	0.0	0.0	0.0	52.0	0.0	0.0	0.0	0.0	0.0	0.0
ARGDEG-PWY: superpathway of L-arginine, putrescine, and 4-aminobutanoate degradation|unidentified_Hungateiclostridiaceae	0.0	0.0	0.0	0.0	0.0	0.0	0.0	0.0	0.0	0.0	0.0	0.0	0.0	0.0	46.0	0.0	45.0	163.0	18.0	0.0	0.0
ARGDEG-PWY: superpathway of L-arginine, putrescine, and 4-aminobutanoate degradation|unidentified_Prevotellaceae	0.0	0.0	0.0	4.0	0.0	0.0	7.0	0.0	3.0	0.0	0.0	0.0	0.0	0.0	101.0	0.0	76.0	50.0	46.0	0.0	0.0
ARGDEG-PWY: superpathway of L-arginine, putrescine, and 4-aminobutanoate degradation|unidentified_Pseudomonadales	0.0	0.0	0.0	0.0	0.0	19.0	0.0	0.0	32.0	13.0	0.0	0.0	0.0	0.0	0.0	0.0	0.0	0.0	0.0	0.0	0.0
ARGDEG-PWY: superpathway of L-arginine, putrescine, and 4-aminobutanoate degradation|unidentified_Rickettsiales	0.0	0.0	0.0	3.0	0.0	9.0	2.0	25.0	1000.0	0.0	0.0	7.0	0.0	0.0	0.0	4.0	0.0	0.0	0.0	4.0	49.0
ARGDEG-PWY: superpathway of L-arginine, putrescine, and 4-aminobutanoate degradation|unidentified_Thermoplasmata	0.0	2.0	0.0	0.0	0.0	26.0	0.0	0.0	64.0	0.0	0.0	0.0	0.0	0.0	29.0	0.0	3.0	64.0	38.0	0.0	36.0
ARGORNPROST-PWY: arginine, ornithine and proline interconversion|Acetobacter	0.0	0.0	0.0	0.0	0.0	0.0	3.0	9.0	0.0	0.0	0.0	0.0	0.0	0.0	122.0	0.0	516.5	120.0	200.0	0.0	0.0
ARGORNPROST-PWY: arginine, ornithine and proline interconversion|Acidibacter	0.0	0.0	0.0	0.0	0.0	0.0	0.0	0.0	0.0	0.0	0.0	0.0	0.0	0.0	0.0	0.0	4.0	3.0	104.0	3.0	0.0
ARGORNPROST-PWY: arginine, ornithine and proline interconversion|Acidovorax	3.0	14.0	15.0	18.0	72.0	22.0	43.0	23.0	12.0	7.0	31.0	4.0	45.0	19.0	138.0	47.0	95.0	307.0	128.0	9.0	56.0
ARGORNPROST-PWY: arginine, ornithine and proline interconversion|Acinetobacter	1.0	2.0	7.0	4.25	15.0	1.0	9.33	14.0	10.66	3.42	9.0	10.0	9.0	14.75	1.33	13.25	4.33	9.67	1.92	40.87	10.33
ARGORNPROST-PWY: arginine, ornithine and proline interconversion|Actinomadura	0.0	0.0	0.0	0.0	0.0	0.0	0.0	0.0	0.0	0.0	0.0	0.0	0.0	0.0	25.0	0.0	35.0	2.0	0.0	0.0	0.0
ARGORNPROST-PWY: arginine, ornithine and proline interconversion|Actinomyces	0.0	0.0	0.0	0.0	0.0	0.0	0.0	0.0	0.0	0.0	0.0	0.0	0.0	0.0	139.0	0.0	48.0	101.0	6.0	0.0	0.0
ARGORNPROST-PWY: arginine, ornithine and proline interconversion|Actinophytocola	0.0	0.0	0.0	0.0	0.0	0.0	0.0	0.0	0.0	0.0	0.0	0.0	0.0	0.0	40.0	0.0	0.0	34.0	0.0	0.0	0.0
ARGORNPROST-PWY: arginine, ornithine and proline interconversion|Actinoplanes	0.0	0.0	0.0	1.0	0.0	0.0	0.0	0.0	0.0	0.0	0.0	0.0	0.0	0.0	0.0	0.0	3.0	0.0	0.0	48.0	0.0
ARGORNPROST-PWY: arginine, ornithine and proline interconversion|Adhaeribacter	0.0	0.0	0.0	0.0	0.0	0.0	0.0	0.0	0.0	65.0	0.0	0.0	0.0	0.0	50.0	0.0	20.0	0.0	0.0	0.0	0.0
ARGORNPROST-PWY: arginine, ornithine and proline interconversion|Aeromicrobium	0.0	0.0	0.0	0.0	0.0	0.0	0.0	0.0	0.0	0.0	0.0	0.0	0.0	0.0	90.0	0.0	46.0	0.0	56.0	0.0	0.0
ARGORNPROST-PWY: arginine, ornithine and proline interconversion|Aeromonas	0.0	3.0	3.0	14.0	1.0	5.0	11.0	8.0	133.0	17.0	8.0	21.0	8.0	63.0	0.0	5.0	0.0	0.0	0.0	7.0	1.0
ARGORNPROST-PWY: arginine, ornithine and proline interconversion|Agathobacter	0.0	0.0	0.0	0.0	0.0	0.0	0.0	0.0	0.0	0.0	0.0	0.0	0.0	0.0	50.0	0.0	0.0	0.0	0.0	0.0	0.0
ARGORNPROST-PWY: arginine, ornithine and proline interconversion|Agromyces	0.0	0.0	0.0	0.0	0.0	0.0	0.0	0.0	0.0	0.0	0.0	0.0	0.0	0.0	3.0	0.0	0.0	0.0	94.0	0.0	0.0
ARGORNPROST-PWY: arginine, ornithine and proline interconversion|Akkermansia	0.0	0.33	0.0	0.0	0.67	3.67	1.33	8.0	0.33	0.0	4.67	7.0	0.0	0.0	0.67	0.0	5.0	0.0	0.0	0.33	0.0
ARGORNPROST-PWY: arginine, ornithine and proline interconversion|Altererythrobacter	0.0	0.0	0.0	6.0	0.0	0.0	0.0	0.0	0.0	0.0	0.0	0.0	0.0	0.0	0.0	0.0	0.0	0.0	0.0	101.0	0.0
ARGORNPROST-PWY: arginine, ornithine and proline interconversion|Aminobacter	0.0	0.0	0.0	0.0	0.0	0.0	0.0	0.0	0.0	0.0	0.0	0.0	0.0	0.0	34.0	0.0	90.0	62.0	35.0	0.0	0.0
ARGORNPROST-PWY: arginine, ornithine and proline interconversion|Anoxybacillus	0.0	0.0	0.0	0.0	0.0	0.0	0.0	0.0	0.0	0.0	0.0	0.0	0.0	0.0	0.0	0.43	0.0	5.29	0.0	4.57	0.0
ARGORNPROST-PWY: arginine, ornithine and proline interconversion|Aquabacterium	0.0	0.0	6.0	0.0	0.0	8.0	1.0	0.0	6.0	7.0	0.0	0.0	31.0	0.0	55.0	0.0	0.0	0.0	0.0	0.0	0.0
ARGORNPROST-PWY: arginine, ornithine and proline interconversion|Aquicella	0.0	0.0	0.0	1.0	0.0	0.0	0.0	0.0	0.0	0.0	0.0	0.0	0.0	0.0	0.0	0.0	0.0	0.0	0.0	81.0	0.0
ARGORNPROST-PWY: arginine, ornithine and proline interconversion|Arthrobacter	0.0	15.0	43.0	1.0	17.0	34.0	94.0	20.0	47.0	4.0	12.0	83.0	15.0	25.0	138.0	29.0	46.0	176.0	22.0	16.0	0.0
ARGORNPROST-PWY: arginine, ornithine and proline interconversion|Ascidiaceihabitans	0.0	0.0	0.0	0.0	5.0	29.0	0.0	0.0	7.0	0.0	0.0	39.0	0.0	0.0	0.0	0.0	0.0	0.0	0.0	0.0	2.0
ARGORNPROST-PWY: arginine, ornithine and proline interconversion|Bacillus	15.0	4.0	5.0	20.0	262.0	15.0	12.0	21.0	338.0	45.0	0.0	4.0	407.0	9.0	465.0	3.0	287.0	444.0	543.0	198.0	13.0
ARGORNPROST-PWY: arginine, ornithine and proline interconversion|Bacteroides	0.0	0.0	0.0	0.0	2.0	0.0	0.0	0.0	7.0	0.0	0.0	4.0	0.0	0.0	0.0	0.0	14.0	24.0	0.0	0.0	0.0
ARGORNPROST-PWY: arginine, ornithine and proline interconversion|Bifidobacterium	0.0	1.0	5.0	11.0	0.0	55.5	72.0	8.0	16.0	0.0	5.0	0.0	0.0	38.0	0.0	34.0	0.0	6.0	0.0	23.0	3.0
ARGORNPROST-PWY: arginine, ornithine and proline interconversion|Blastococcus	0.0	2.0	7.0	0.0	15.0	2.0	6.0	9.0	14.0	10.0	0.0	10.0	4.0	6.0	466.0	7.0	292.0	182.0	496.0	11.0	20.0
ARGORNPROST-PWY: arginine, ornithine and proline interconversion|Blautia	0.0	0.0	1.0	7.0	0.0	10.0	58.0	0.0	0.0	0.0	0.0	16.0	0.0	0.0	105.0	0.0	78.0	94.0	135.0	6.0	23.0
ARGORNPROST-PWY: arginine, ornithine and proline interconversion|Bradyrhizobium	0.0	16.0	10.0	6.0	21.0	7.0	55.0	0.0	9.0	18.0	4.0	15.0	36.0	5.0	0.0	26.0	163.0	9.0	38.0	211.0	0.0
ARGORNPROST-PWY: arginine, ornithine and proline interconversion|Brevundimonas	0.0	0.0	12.0	0.0	0.0	0.0	4.0	6.0	3.0	6.0	4.0	12.0	2.0	0.0	0.0	0.0	0.0	0.0	51.0	13.0	0.0
ARGORNPROST-PWY: arginine, ornithine and proline interconversion|Bryobacter	0.0	0.0	0.0	0.0	0.0	0.0	0.0	0.0	0.0	0.0	0.0	0.0	0.0	0.0	36.0	0.0	0.0	19.0	0.0	0.0	0.0
ARGORNPROST-PWY: arginine, ornithine and proline interconversion|Caldicoprobacter	0.0	0.0	0.0	0.0	0.0	0.0	0.0	0.0	0.0	0.0	0.0	0.0	0.0	0.0	46.0	0.0	15.0	164.0	0.0	0.0	0.0
ARGORNPROST-PWY: arginine, ornithine and proline interconversion|Caulobacter	0.0	11.0	13.0	19.0	22.0	5.0	49.0	5.0	0.0	9.0	10.0	0.0	0.0	0.0	6.0	17.0	3.0	3.0	0.0	9.0	15.0
ARGORNPROST-PWY: arginine, ornithine and proline interconversion|Cellulomonas	0.0	0.0	0.0	0.0	0.0	0.0	0.0	0.0	0.0	0.0	0.0	0.0	0.0	0.0	15.0	0.0	0.0	35.0	0.0	0.0	0.0
ARGORNPROST-PWY: arginine, ornithine and proline interconversion|Chryseobacterium	23295.0	20978.0	23719.0	21115.0	23136.0	22580.0	26246.0	24005.0	19121.0	27154.0	22297.0	23763.0	20953.0	27361.0	1628.0	15103.0	675.0	1970.0	580.0	14528.0	28551.0
ARGORNPROST-PWY: arginine, ornithine and proline interconversion|Cloacibacterium	0.0	0.0	0.0	1.0	0.0	0.0	0.0	0.0	0.0	0.0	0.0	0.0	0.0	0.0	0.0	0.0	0.0	0.0	0.0	60.0	0.0
ARGORNPROST-PWY: arginine, ornithine and proline interconversion|Colidextribacter	0.0	0.0	0.0	2.0	0.0	0.0	16.0	0.0	11.0	0.0	3.0	35.0	0.0	0.0	70.0	0.0	157.0	136.0	33.0	0.0	0.0
ARGORNPROST-PWY: arginine, ornithine and proline interconversion|Collimonas	0.0	161.0	184.0	218.0	173.0	158.0	114.0	154.0	38.0	144.0	148.0	169.0	175.0	40.0	0.0	56.0	0.0	0.0	0.0	51.0	122.0
ARGORNPROST-PWY: arginine, ornithine and proline interconversion|Collinsella	0.0	0.0	0.0	0.5	0.0	19.0	36.0	9.5	12.5	0.0	0.5	0.0	0.0	0.0	20.5	0.0	1.5	46.0	0.0	0.0	0.0
ARGORNPROST-PWY: arginine, ornithine and proline interconversion|Comamonas	0.0	0.0	0.0	0.0	0.0	0.0	0.0	0.0	0.0	0.0	0.0	0.0	0.0	0.0	14.0	0.0	23.0	20.0	0.0	0.0	0.0
ARGORNPROST-PWY: arginine, ornithine and proline interconversion|Commensalibacter	0.0	0.0	0.0	2.0	0.0	0.0	0.0	0.0	0.0	0.0	0.0	0.0	0.0	0.0	5.5	0.0	1.0	47.0	90.5	0.0	0.0
ARGORNPROST-PWY: arginine, ornithine and proline interconversion|Conexibacter	0.0	0.0	0.0	0.0	0.0	0.0	0.0	0.0	0.0	0.0	0.0	0.0	0.0	0.0	56.0	0.0	2.0	60.0	64.0	0.0	0.0
ARGORNPROST-PWY: arginine, ornithine and proline interconversion|Corynebacterium	5.5	0.75	4.0	16.5	19.0	18.0	1.5	113.25	75.25	17.5	9.75	7.25	2.0	32.25	0.0	18.5	0.0	0.0	0.0	251.5	3.75
ARGORNPROST-PWY: arginine, ornithine and proline interconversion|Crossiella	0.0	0.0	0.0	0.0	0.0	0.0	0.0	0.0	0.0	0.0	0.0	0.0	0.0	0.0	15.0	0.0	31.0	12.0	106.0	0.0	0.0
ARGORNPROST-PWY: arginine, ornithine and proline interconversion|Curvibacter	0.0	0.0	0.0	0.0	0.0	0.0	0.0	0.0	0.0	0.0	0.0	0.0	0.0	0.0	199.0	0.0	133.0	307.0	78.0	0.0	0.0
ARGORNPROST-PWY: arginine, ornithine and proline interconversion|Cutibacterium	8.0	0.0	23.0	41.0	49.0	53.0	37.0	250.0	259.0	44.0	37.0	53.0	20.0	51.0	20.0	87.0	14.0	57.0	17.0	482.0	15.0
ARGORNPROST-PWY: arginine, ornithine and proline interconversion|Defluviitoga	10.33	6.0	2.0	3.33	16.0	8.33	4.33	4.0	1.33	8.0	1.33	9.33	1.33	0.0	164.0	6.0	111.0	177.0	29.33	0.0	0.67
ARGORNPROST-PWY: arginine, ornithine and proline interconversion|Dehalobacter	0.0	0.0	0.0	0.0	0.0	0.0	0.0	0.0	0.75	0.0	0.0	0.0	0.0	0.0	75.5	0.0	31.75	49.75	14.25	0.0	0.0
ARGORNPROST-PWY: arginine, ornithine and proline interconversion|Delftia	21889.0	782.0	1034.0	612.0	1607.0	837.0	1010.0	687.0	834.0	835.0	879.0	930.0	741.0	956.0	75.0	845.0	304.0	41.0	101.0	415.0	1231.0
ARGORNPROST-PWY: arginine, ornithine and proline interconversion|Desulfomonile	0.0	0.0	0.0	4.0	0.0	0.0	0.0	0.0	0.0	0.0	0.0	0.0	0.0	0.0	0.0	0.0	0.0	0.0	0.0	50.0	0.0
ARGORNPROST-PWY: arginine, ornithine and proline interconversion|Dethiobacter	0.0	0.0	0.0	0.0	0.0	0.0	0.0	11.0	0.0	0.0	0.0	0.0	0.0	0.0	32.0	0.0	132.0	74.0	48.0	0.0	0.0
ARGORNPROST-PWY: arginine, ornithine and proline interconversion|Dongia	0.0	1.0	0.0	8.0	0.0	0.0	0.0	0.0	0.0	0.0	0.0	0.0	0.0	0.0	29.0	0.0	35.0	7.0	42.0	221.0	0.0
ARGORNPROST-PWY: arginine, ornithine and proline interconversion|Dorea	0.0	0.0	0.0	0.0	0.0	0.0	12.0	0.0	0.0	0.0	0.0	0.0	0.0	0.0	0.0	0.0	0.0	54.0	0.0	0.0	0.0
ARGORNPROST-PWY: arginine, ornithine and proline interconversion|Enhydrobacter	0.0	1.0	21.0	33.0	33.0	19.0	8.0	25.0	39.0	21.0	13.0	0.0	25.0	19.0	12.0	22.0	0.0	0.0	0.0	8.0	9.0
ARGORNPROST-PWY: arginine, ornithine and proline interconversion|Ensifer	0.0	0.0	0.0	0.0	0.0	0.0	0.0	0.0	0.0	0.0	0.0	0.0	0.0	0.0	7.0	0.0	34.0	0.0	11.0	0.0	0.0
ARGORNPROST-PWY: arginine, ornithine and proline interconversion|Enterococcus	7.0	13.0	20.0	35.0	49.0	29.0	34.0	17.0	74.0	13.0	49.0	52.0	18.0	26.0	42.0	29.0	37.0	63.0	49.0	20.0	5.0
ARGORNPROST-PWY: arginine, ornithine and proline interconversion|Faecalibacterium	0.0	0.5	0.5	0.0	3.5	4.0	16.5	3.0	2.0	11.0	0.0	0.0	0.0	0.0	164.5	11.0	40.5	49.5	19.5	0.0	0.0
ARGORNPROST-PWY: arginine, ornithine and proline interconversion|Finegoldia	0.0	0.0	0.0	0.67	0.67	0.0	0.0	0.0	8.67	1.0	0.0	0.0	0.0	0.0	0.0	8.33	0.0	0.0	0.0	3.0	1.67
ARGORNPROST-PWY: arginine, ornithine and proline interconversion|Flavobacterium	0.0	1.0	0.0	0.0	0.0	0.0	0.0	0.0	0.0	93.0	0.0	0.0	0.0	0.0	0.0	0.0	0.0	0.0	0.0	0.0	0.0
ARGORNPROST-PWY: arginine, ornithine and proline interconversion|Fructilactobacillus	0.0	0.0	0.0	0.0	0.0	0.0	0.0	0.0	0.0	0.0	0.0	0.0	0.0	0.0	666.0	0.0	2596.0	677.0	763.0	0.0	0.0
ARGORNPROST-PWY: arginine, ornithine and proline interconversion|Gaiella	0.0	0.0	0.0	2.0	0.0	0.0	0.0	0.0	0.0	15.0	0.0	0.0	0.0	0.0	256.0	0.0	70.0	2.0	147.0	40.0	0.0
ARGORNPROST-PWY: arginine, ornithine and proline interconversion|Gallionella	0.0	0.0	0.0	5.0	0.0	0.0	0.0	0.0	0.0	0.0	0.0	0.0	0.0	0.0	0.0	0.0	0.0	0.0	0.0	52.0	0.0
ARGORNPROST-PWY: arginine, ornithine and proline interconversion|Gardnerella	0.0	0.0	0.0	8.0	0.0	23.0	0.0	33.0	17.0	0.0	0.0	0.0	0.0	0.0	0.0	0.0	0.0	0.0	0.0	0.0	6.0
ARGORNPROST-PWY: arginine, ornithine and proline interconversion|Gelria	0.0	0.0	0.0	0.0	0.0	0.0	0.0	0.0	0.0	0.0	0.0	0.0	0.0	0.0	139.0	0.0	72.0	211.0	5.0	0.0	0.0
ARGORNPROST-PWY: arginine, ornithine and proline interconversion|Gemella	0.0	0.0	0.0	0.0	0.0	4.0	0.0	0.0	0.0	0.0	0.0	0.0	0.0	0.0	0.0	466.0	0.0	0.0	0.0	0.0	0.0
ARGORNPROST-PWY: arginine, ornithine and proline interconversion|Gemmatimonas	0.0	0.0	0.0	0.0	0.0	0.0	0.0	0.0	0.0	0.0	0.0	0.0	0.0	0.0	0.0	0.0	0.0	0.0	53.0	0.0	0.0
ARGORNPROST-PWY: arginine, ornithine and proline interconversion|Geodermatophilus	0.0	0.0	0.0	0.0	0.0	0.0	0.0	0.0	0.0	0.0	0.0	0.0	0.0	0.0	104.0	0.0	169.0	81.0	415.0	1.0	0.0
ARGORNPROST-PWY: arginine, ornithine and proline interconversion|Granulicatella	0.0	0.0	0.0	0.0	0.0	0.0	0.0	0.0	0.0	0.0	0.0	0.0	0.0	14.0	0.0	54.0	0.0	0.0	0.0	0.0	0.0
ARGORNPROST-PWY: arginine, ornithine and proline interconversion|Haemophilus	0.0	0.0	0.0	0.0	0.0	0.0	0.0	0.0	0.0	0.0	0.0	0.0	0.0	0.0	0.0	170.0	0.0	0.0	0.0	0.0	0.0
ARGORNPROST-PWY: arginine, ornithine and proline interconversion|Haliangium	0.0	0.0	0.0	2.0	1.0	2.0	8.0	0.0	0.0	14.0	0.0	0.0	0.0	0.0	15.0	12.0	0.0	0.0	38.0	51.0	27.0
ARGORNPROST-PWY: arginine, ornithine and proline interconversion|Halocella	0.0	0.0	0.0	0.0	0.0	0.0	0.0	0.0	0.0	0.0	0.0	0.0	0.0	0.0	116.0	0.0	212.0	220.0	57.0	0.0	0.0
ARGORNPROST-PWY: arginine, ornithine and proline interconversion|Harryflintia	0.0	0.0	0.0	0.0	0.0	0.0	0.0	0.0	0.0	0.0	0.0	0.0	0.0	0.0	51.0	0.0	51.0	51.0	0.0	0.0	0.0
ARGORNPROST-PWY: arginine, ornithine and proline interconversion|Iamia	0.0	0.0	0.0	0.0	0.0	0.0	0.0	0.0	0.0	0.0	0.0	0.0	0.0	0.0	9.0	0.0	65.0	0.0	0.0	0.0	0.0
ARGORNPROST-PWY: arginine, ornithine and proline interconversion|Ignatzschineria	0.0	0.0	0.0	0.0	0.0	0.0	0.0	0.0	0.0	0.0	0.0	0.0	0.0	0.0	0.0	0.0	0.0	0.0	35.0	0.0	0.0
ARGORNPROST-PWY: arginine, ornithine and proline interconversion|Ileibacterium	0.0	3.5	1.0	0.0	0.0	0.5	2.0	1.0	0.0	0.0	5.0	0.0	0.75	1.25	0.0	4.25	0.0	0.0	0.0	0.5	0.0
ARGORNPROST-PWY: arginine, ornithine and proline interconversion|Klebsiella	0.0	5.0	3.0	2.0	6.0	19.0	1.0	6.0	0.0	0.0	1.0	0.0	0.0	24.0	0.0	4.0	21.0	73.0	0.0	0.0	0.0
ARGORNPROST-PWY: arginine, ornithine and proline interconversion|Kocuria	0.0	0.0	0.0	0.0	0.0	0.0	0.0	0.0	0.0	0.0	0.0	115.0	0.0	0.0	0.0	8.0	0.0	0.0	0.0	3.0	0.0
ARGORNPROST-PWY: arginine, ornithine and proline interconversion|Kribbella	0.0	0.0	0.0	0.0	0.0	4.0	0.0	0.0	0.0	34.0	0.0	0.0	0.0	0.0	1.0	0.0	24.0	66.0	38.0	3.0	0.0
ARGORNPROST-PWY: arginine, ornithine and proline interconversion|Labrys	0.0	0.0	0.0	0.0	0.0	0.0	0.0	0.0	0.0	0.0	0.0	0.0	0.0	0.0	0.0	0.0	12.0	14.0	47.0	0.0	0.0
ARGORNPROST-PWY: arginine, ornithine and proline interconversion|Lachnoclostridium	0.0	0.0	0.0	0.0	0.0	0.0	1.0	0.0	0.0	0.0	0.0	0.0	0.0	0.0	122.0	0.0	51.0	219.0	104.0	0.0	0.0
ARGORNPROST-PWY: arginine, ornithine and proline interconversion|Lactiplantibacillus	0.0	4.0	4.0	8.0	0.0	10.0	3.0	11.0	0.0	13.0	0.0	4.0	0.0	5.0	644.0	14.0	3204.0	765.0	1161.0	0.0	0.0
ARGORNPROST-PWY: arginine, ornithine and proline interconversion|Lactobacillus	0.0	4.0	0.0	16.0	7.0	12.0	16.0	20.0	20.0	7.0	0.0	6.0	0.0	0.0	123.0	0.0	202.0	239.0	92.0	55.0	5.0
ARGORNPROST-PWY: arginine, ornithine and proline interconversion|Lautropia	0.0	0.0	0.0	0.0	0.0	0.0	0.0	9.0	0.0	0.0	0.0	0.0	0.0	0.0	4061.0	0.0	1753.0	3797.0	1359.0	0.0	0.0
ARGORNPROST-PWY: arginine, ornithine and proline interconversion|Lawsonella	0.0	2.0	0.0	10.0	21.0	0.0	0.0	51.0	20.0	9.0	12.0	14.0	0.0	9.0	0.0	0.0	0.0	0.0	0.0	135.0	0.0
ARGORNPROST-PWY: arginine, ornithine and proline interconversion|Ligilactobacillus	0.0	4.0	0.0	26.0	9.0	67.0	19.0	45.0	0.0	3.0	10.0	22.0	0.0	0.0	102.0	0.0	135.0	411.0	127.0	62.0	0.0
ARGORNPROST-PWY: arginine, ornithine and proline interconversion|Limnohabitans	0.0	0.0	0.0	0.0	0.0	0.0	0.0	0.0	0.0	0.0	0.0	0.0	0.0	0.0	11.0	0.0	39.0	70.0	64.0	0.0	0.0
ARGORNPROST-PWY: arginine, ornithine and proline interconversion|Limosilactobacillus	0.0	0.0	4.0	3.0	0.0	23.0	5.0	3.5	0.0	0.0	0.0	0.0	0.0	0.0	130.0	15.0	31.0	39.5	78.0	17.0	8.0
ARGORNPROST-PWY: arginine, ornithine and proline interconversion|Listeria	0.0	3.0	0.0	118.0	6.0	0.0	3.0	0.0	0.0	35.0	114.0	969.0	0.0	0.0	57.0	2.0	49.0	135.0	0.0	1993.0	0.0
ARGORNPROST-PWY: arginine, ornithine and proline interconversion|Litorilinea	0.0	0.0	0.0	0.0	0.0	0.0	0.0	0.0	0.0	86.0	0.0	0.0	0.0	0.0	0.0	0.0	0.0	0.0	0.0	0.0	0.0
ARGORNPROST-PWY: arginine, ornithine and proline interconversion|Lysinibacillus	0.0	0.0	0.0	0.0	0.0	0.0	0.0	0.0	0.0	0.0	0.0	0.0	0.0	0.0	13.0	0.0	31.0	0.0	98.0	0.0	0.0
ARGORNPROST-PWY: arginine, ornithine and proline interconversion|Lysobacter	0.0	0.0	0.0	0.0	0.0	0.0	0.0	0.0	0.0	0.0	0.0	0.0	0.0	0.0	11.5	0.0	14.25	34.0	35.25	2.5	0.0
ARGORNPROST-PWY: arginine, ornithine and proline interconversion|Malaciobacter	0.0	1.5	2.5	0.5	3.75	3.0	3.0	2.5	0.0	0.0	0.0	0.5	0.75	1.75	0.0	0.0	0.0	0.0	0.0	0.0	0.0
ARGORNPROST-PWY: arginine, ornithine and proline interconversion|Marinobacter	0.0	7.0	8.0	0.0	9.0	3.0	10.0	0.0	0.0	0.0	10.0	0.0	0.0	0.0	0.0	0.0	0.0	0.0	0.0	4.0	9.0
ARGORNPROST-PWY: arginine, ornithine and proline interconversion|Marmoricola	0.0	0.0	0.0	0.0	0.0	0.0	0.0	0.0	0.0	0.0	0.0	0.0	0.0	0.0	55.0	0.0	0.0	0.0	0.0	0.0	0.0
ARGORNPROST-PWY: arginine, ornithine and proline interconversion|Megamonas	0.0	0.0	0.0	0.0	0.0	0.0	0.0	0.0	0.0	0.0	0.0	0.0	0.0	0.0	70.0	0.0	0.0	0.0	5.0	1.0	0.0
ARGORNPROST-PWY: arginine, ornithine and proline interconversion|Mesorhizobium	0.0	0.0	0.0	0.0	0.0	0.0	0.0	0.0	5.0	0.0	0.0	0.0	0.0	0.0	108.0	0.0	8.0	5.0	71.0	0.0	0.0
ARGORNPROST-PWY: arginine, ornithine and proline interconversion|Methyloceanibacter	0.0	0.0	0.0	1.0	0.0	0.0	0.0	0.0	0.0	0.0	0.0	0.0	0.0	0.0	0.0	0.0	0.0	0.0	0.0	52.0	0.0
ARGORNPROST-PWY: arginine, ornithine and proline interconversion|Microlunatus	0.0	0.0	0.0	0.0	0.0	0.0	0.0	0.0	0.0	0.0	0.0	0.0	0.0	0.0	0.0	0.0	12.0	0.0	45.0	0.0	0.0
ARGORNPROST-PWY: arginine, ornithine and proline interconversion|Micromonospora	0.0	0.0	0.0	0.0	0.0	0.0	0.0	0.0	0.0	0.0	0.0	0.0	0.0	0.0	0.0	0.0	0.0	0.0	35.0	0.0	0.0
ARGORNPROST-PWY: arginine, ornithine and proline interconversion|Microvirga	0.0	0.0	0.0	2.0	3.0	3.0	0.0	0.0	5.0	0.0	0.0	0.0	1.0	0.0	632.0	0.0	588.0	222.0	814.0	6.0	0.0
ARGORNPROST-PWY: arginine, ornithine and proline interconversion|Modestobacter	0.0	0.0	0.0	0.0	0.0	0.0	0.0	0.0	0.0	0.0	0.0	0.0	0.0	0.0	7.33	0.0	5.67	3.0	6.67	0.0	0.0
ARGORNPROST-PWY: arginine, ornithine and proline interconversion|Monoglobus	0.0	0.0	0.0	0.0	0.0	0.0	0.0	0.0	0.0	0.0	0.0	0.0	0.0	0.0	79.0	0.0	75.0	115.0	12.0	0.0	0.0
ARGORNPROST-PWY: arginine, ornithine and proline interconversion|Morganella	0.0	0.0	0.0	0.0	0.0	0.0	0.0	0.0	0.0	0.0	0.0	0.0	0.0	0.0	14.0	0.0	42.0	28.0	0.0	0.0	0.0
ARGORNPROST-PWY: arginine, ornithine and proline interconversion|Mycobacterium	0.0	1.0	4.0	0.0	0.0	0.0	7.0	0.0	0.0	0.0	0.0	0.0	0.0	0.0	80.0	0.0	114.0	85.0	53.0	50.0	0.0
ARGORNPROST-PWY: arginine, ornithine and proline interconversion|Neisseria	0.0	0.0	0.0	0.0	0.0	0.0	0.0	0.0	0.0	0.0	0.0	0.0	0.0	0.0	867.0	223.4	228.0	617.0	351.0	0.0	5.0
ARGORNPROST-PWY: arginine, ornithine and proline interconversion|Nitrospira	0.0	0.0	0.0	0.0	0.0	0.0	0.0	0.0	0.0	0.0	0.0	0.0	0.0	0.0	148.0	0.0	55.0	13.0	75.0	0.0	0.0
ARGORNPROST-PWY: arginine, ornithine and proline interconversion|Nocardioides	0.0	9.0	12.0	1.0	7.0	7.0	6.0	1.0	34.0	13.0	0.0	16.0	15.0	0.0	235.0	12.0	434.0	255.0	710.0	17.0	15.0
ARGORNPROST-PWY: arginine, ornithine and proline interconversion|Nordella	2.0	0.0	0.0	0.0	0.0	0.0	0.0	0.0	0.0	0.0	0.0	0.0	0.0	0.0	57.0	0.0	75.0	28.0	47.0	5.0	0.0
ARGORNPROST-PWY: arginine, ornithine and proline interconversion|Novosphingobium	0.0	96.0	0.0	65.0	18.0	0.0	0.0	0.0	0.0	0.0	10.0	31.0	144.0	0.0	0.0	0.0	0.0	6.0	0.0	0.0	0.0
ARGORNPROST-PWY: arginine, ornithine and proline interconversion|Oscillibacter	0.0	0.0	0.0	0.0	0.0	48.0	0.0	0.0	0.0	0.0	0.0	0.0	0.0	0.0	0.0	5.0	0.0	0.0	0.0	0.0	0.0
ARGORNPROST-PWY: arginine, ornithine and proline interconversion|Ottowia	0.0	0.0	0.0	0.0	0.0	0.0	0.0	0.0	0.0	0.0	0.0	0.0	0.0	0.0	2.0	0.0	52.0	83.0	25.0	0.0	0.0
ARGORNPROST-PWY: arginine, ornithine and proline interconversion|Paenibacillus	0.0	0.0	0.0	0.0	0.0	0.0	0.0	0.0	0.0	0.0	0.0	0.0	0.0	0.0	0.0	0.0	0.0	0.0	66.0	0.0	0.0
ARGORNPROST-PWY: arginine, ornithine and proline interconversion|Paludibaculum	0.0	0.0	0.0	0.0	0.0	0.0	0.0	0.0	0.0	0.0	0.0	0.0	0.0	0.0	0.0	0.0	0.0	0.0	0.0	29.0	0.0
ARGORNPROST-PWY: arginine, ornithine and proline interconversion|Paracoccus	0.0	3.0	2.0	13.0	8.0	1.0	10.0	70.0	26.0	13.0	9.0	6.0	0.0	24.0	56.0	19.0	15.0	141.0	0.0	15.0	8.0
ARGORNPROST-PWY: arginine, ornithine and proline interconversion|Parviterribacter	0.0	0.0	0.0	0.0	0.0	0.0	0.0	0.0	0.0	0.0	0.0	0.0	0.0	0.0	0.0	0.0	18.0	0.0	35.0	0.0	0.0
ARGORNPROST-PWY: arginine, ornithine and proline interconversion|Pedomicrobium	0.0	0.0	0.0	0.0	0.0	0.0	0.0	0.0	0.0	0.0	0.0	0.0	0.0	0.0	0.0	0.0	6.0	0.0	83.0	0.0	0.0
ARGORNPROST-PWY: arginine, ornithine and proline interconversion|Pelomonas	0.0	0.0	0.0	0.0	0.0	5.0	5.0	13.0	0.0	5.0	0.0	29.0	1.0	0.0	0.0	6.0	0.0	0.0	0.0	14.0	4.0
ARGORNPROST-PWY: arginine, ornithine and proline interconversion|Phenylobacterium	0.0	1.0	0.0	0.0	0.0	0.0	0.0	0.0	0.0	0.0	0.0	0.0	0.0	0.0	31.0	0.0	0.0	10.0	30.0	0.0	0.0
ARGORNPROST-PWY: arginine, ornithine and proline interconversion|Planktomarina	0.0	0.0	0.0	0.0	0.0	0.0	0.0	0.0	0.0	0.0	0.0	0.0	0.0	0.0	0.0	0.0	13.0	63.0	31.0	0.0	0.0
ARGORNPROST-PWY: arginine, ornithine and proline interconversion|Planosporangium	0.0	0.0	0.0	0.0	0.0	0.0	0.0	0.0	0.0	0.0	0.0	0.0	0.0	0.0	0.0	0.0	60.0	0.0	0.0	0.0	0.0
ARGORNPROST-PWY: arginine, ornithine and proline interconversion|Porphyrobacter	4.0	5.0	7.0	5.0	26.0	11.0	12.0	15.0	6.0	1.0	0.0	3.0	14.0	0.0	0.0	0.0	0.0	7.0	0.0	0.0	0.0
ARGORNPROST-PWY: arginine, ornithine and proline interconversion|Promicromonospora	0.0	0.0	0.0	0.0	0.0	0.0	0.0	0.0	0.0	0.0	0.0	0.0	0.0	0.0	0.0	0.0	25.0	0.0	35.0	0.0	0.0
ARGORNPROST-PWY: arginine, ornithine and proline interconversion|Pseudarthrobacter	0.0	0.0	0.0	0.0	0.0	0.0	0.0	0.0	6.0	3.67	0.0	0.0	0.0	0.0	65.67	0.0	60.33	118.0	74.0	0.33	0.0
ARGORNPROST-PWY: arginine, ornithine and proline interconversion|Pseudolabrys	0.0	0.0	0.0	0.0	0.0	0.0	0.0	0.0	0.0	21.0	0.0	0.0	0.0	0.0	0.0	0.0	31.0	3.0	0.0	0.0	0.0
ARGORNPROST-PWY: arginine, ornithine and proline interconversion|Pseudomonas	7.0	54.66	0.0	16.0	10.0	99.5	1.0	131.0	23.0	7.0	11.0	103.0	1.0	0.0	130.0	13.0	63.0	34.0	392.0	187.0	5.0
ARGORNPROST-PWY: arginine, ornithine and proline interconversion|Pseudonocardia	0.0	0.0	0.0	0.0	0.0	0.0	0.0	0.0	0.0	0.0	0.0	0.0	0.0	0.0	116.0	0.0	185.32999999999998	88.0	360.67	0.0	0.0
ARGORNPROST-PWY: arginine, ornithine and proline interconversion|Psychrobacter	0.0	0.0	0.0	0.0	0.0	0.0	0.0	0.0	13.0	0.0	0.0	10.0	0.0	0.0	30.0	0.0	9.0	25.0	92.0	3.0	0.0
ARGORNPROST-PWY: arginine, ornithine and proline interconversion|Psychroglaciecola	0.0	0.0	0.0	0.0	0.0	0.0	0.0	0.0	0.0	0.0	0.0	0.0	0.0	0.0	110.0	0.0	65.0	69.0	82.0	0.0	0.0
ARGORNPROST-PWY: arginine, ornithine and proline interconversion|Ralstonia	1.0	2.0	1.0	0.0	11.0	1.0	10.0	0.0	0.0	0.0	0.0	2.0	4.5	4.0	291.0	14.5	214.0	253.5	165.5	11.0	8.5
ARGORNPROST-PWY: arginine, ornithine and proline interconversion|Ramlibacter	0.0	0.0	0.0	0.0	0.0	0.0	0.0	0.0	0.0	0.0	0.0	0.0	0.0	0.0	0.0	0.0	38.0	62.0	0.0	0.0	0.0
ARGORNPROST-PWY: arginine, ornithine and proline interconversion|Reyranella	0.0	0.0	0.0	18.0	0.0	0.0	7.0	0.0	0.0	13.0	11.0	0.0	0.0	0.0	71.0	0.0	0.0	4.0	138.0	5.0	4.0
ARGORNPROST-PWY: arginine, ornithine and proline interconversion|Rhodobacter	3.0	10.0	7.0	0.0	13.0	4.0	8.0	44.0	0.0	0.0	0.0	4.0	2.0	0.0	0.0	2.0	0.0	0.0	0.0	0.0	6.0
ARGORNPROST-PWY: arginine, ornithine and proline interconversion|Rhodococcus	0.0	3.0	7.0	0.0	5.0	7.0	8.0	0.0	0.0	0.0	0.0	6.0	6.0	0.0	0.0	7.0	0.0	24.0	0.0	16.0	5.0
ARGORNPROST-PWY: arginine, ornithine and proline interconversion|Rhodoplanes	0.0	0.0	0.0	0.0	0.0	0.0	0.0	11.0	0.0	0.0	0.0	0.0	0.0	0.0	6.0	0.0	47.0	74.0	190.0	0.0	0.0
ARGORNPROST-PWY: arginine, ornithine and proline interconversion|Romboutsia	0.0	31.0	4.0	42.0	0.0	106.0	0.0	0.0	0.0	0.0	0.0	3.0	0.0	18.0	7.0	6.0	4.0	19.0	0.0	189.0	0.0
ARGORNPROST-PWY: arginine, ornithine and proline interconversion|Roseburia	0.0	0.0	0.33	0.0	0.0	18.0	0.0	0.0	0.0	0.0	0.0	0.0	0.0	0.0	0.0	0.0	0.0	0.0	0.0	0.0	1.33
ARGORNPROST-PWY: arginine, ornithine and proline interconversion|Rothia	0.0	0.0	0.0	0.0	0.0	0.0	0.0	0.0	0.0	0.0	0.0	0.0	0.0	0.0	0.0	102.0	0.0	19.33	0.0	0.0	0.0
ARGORNPROST-PWY: arginine, ornithine and proline interconversion|Rubellimicrobium	0.0	0.0	0.0	0.0	0.0	0.0	0.0	0.0	0.0	0.0	0.0	0.0	0.0	5.0	31.0	0.0	0.0	0.0	17.0	0.0	0.0
ARGORNPROST-PWY: arginine, ornithine and proline interconversion|Rubrobacter	0.0	0.0	0.0	0.0	0.0	5.0	0.0	8.0	4.0	0.0	0.0	0.0	0.0	0.0	1259.0	0.0	834.0	765.0	903.0	5.0	0.0
ARGORNPROST-PWY: arginine, ornithine and proline interconversion|Ruminococcus	0.0	0.5	0.0	0.0	0.0	73.5	0.0	0.0	0.0	0.0	0.0	0.0	0.0	0.0	0.0	0.0	0.0	18.5	0.0	0.0	0.0
ARGORNPROST-PWY: arginine, ornithine and proline interconversion|Rummeliibacillus	0.0	0.0	0.0	0.0	0.0	0.0	0.0	0.0	0.0	0.0	0.0	0.0	0.0	0.0	0.0	0.0	0.0	76.0	19.0	0.0	0.0
ARGORNPROST-PWY: arginine, ornithine and proline interconversion|Saccharopolyspora	0.0	0.0	0.0	0.0	0.0	0.0	0.0	0.0	0.0	0.0	0.0	0.0	0.0	0.0	49.0	0.0	0.0	0.0	6.0	0.0	0.0
ARGORNPROST-PWY: arginine, ornithine and proline interconversion|Salinivibrio	213.0	418.0	783.0	393.0	1033.0	814.0	991.0	590.0	650.0	238.0	299.0	306.0	404.0	436.0	303.0	509.0	73.0	118.0	74.0	214.0	549.0
ARGORNPROST-PWY: arginine, ornithine and proline interconversion|Sediminibacterium	0.0	4.0	2.0	8.0	4.0	0.0	5.0	3.0	24.0	0.0	0.0	0.0	6.0	7.0	0.0	14.0	12.0	0.0	0.0	0.0	0.0
ARGORNPROST-PWY: arginine, ornithine and proline interconversion|Serratia	0.0	0.0	0.0	0.0	0.0	0.0	0.0	0.0	0.0	0.0	0.0	0.0	0.0	0.0	32.8	0.0	0.0	0.0	0.0	0.0	0.0
ARGORNPROST-PWY: arginine, ornithine and proline interconversion|Skermanella	0.0	0.0	0.0	0.0	0.0	0.0	0.0	0.0	6.5	0.0	0.0	0.0	0.0	0.0	38.0	0.0	81.5	69.5	102.0	2.5	0.0
ARGORNPROST-PWY: arginine, ornithine and proline interconversion|Solirubrobacter	0.0	0.0	0.0	0.0	0.0	0.0	2.0	0.0	20.0	0.0	0.0	0.0	0.0	0.0	212.0	0.0	101.0	114.0	241.0	5.0	0.0
ARGORNPROST-PWY: arginine, ornithine and proline interconversion|Sphaerochaeta	0.0	0.0	0.0	0.0	0.0	0.0	0.0	0.0	0.0	0.0	0.0	0.0	0.0	0.0	0.0	0.0	0.0	87.0	0.0	0.0	0.0
ARGORNPROST-PWY: arginine, ornithine and proline interconversion|Sphaerotilus	0.0	0.0	0.0	0.0	0.0	0.0	0.0	0.0	0.0	0.0	0.0	0.0	0.0	0.0	29.0	0.0	21.0	47.0	85.0	0.0	0.0
ARGORNPROST-PWY: arginine, ornithine and proline interconversion|Sphingoaurantiacus	0.0	0.0	0.0	0.0	0.0	0.0	0.0	0.0	0.0	0.0	0.0	0.0	0.0	0.0	14.0	0.0	22.0	20.0	43.0	0.0	0.0
ARGORNPROST-PWY: arginine, ornithine and proline interconversion|Sphingobium	0.0	13.0	0.0	9.0	0.0	0.0	0.0	0.0	0.0	0.0	6.0	19.0	0.0	0.0	0.0	0.0	0.0	0.0	0.0	0.0	8.0
ARGORNPROST-PWY: arginine, ornithine and proline interconversion|Sphingomonas	0.0	76.0	0.0	46.0	6.0	6.0	0.0	0.0	43.0	48.0	60.0	157.0	107.0	0.0	217.0	29.0	336.0	101.0	391.0	15.0	131.0
ARGORNPROST-PWY: arginine, ornithine and proline interconversion|Spirosoma	0.0	0.0	0.0	0.0	0.0	0.0	0.0	0.0	0.0	0.0	15.0	0.0	40.0	0.0	0.0	0.0	0.0	0.0	0.0	0.0	0.0
ARGORNPROST-PWY: arginine, ornithine and proline interconversion|Staphylococcus	2.0	0.0	8.0	25.0	50.0	7.0	4.0	228.0	53.0	26.0	81.0	34.0	3.0	0.0	107.0	109.0	75.0	79.0	1.0	370.0	7.0
ARGORNPROST-PWY: arginine, ornithine and proline interconversion|Stenotrophomonas	1600.0	22506.0	20353.0	22409.0	18914.0	15142.0	15430.0	8511.0	9215.0	13560.0	22095.0	14788.0	22630.0	16799.0	473.0	15837.0	586.0	922.0	552.0	10171.0	13895.0
ARGORNPROST-PWY: arginine, ornithine and proline interconversion|Steroidobacter	0.0	0.0	0.0	0.0	0.0	0.0	0.0	0.0	0.0	0.0	0.0	0.0	0.0	0.0	43.0	0.0	71.0	70.0	103.0	12.0	0.0
ARGORNPROST-PWY: arginine, ornithine and proline interconversion|Streptococcus	2.33	0.67	4.0	5.5	4.34	11.0	3.66	29.67	8.17	6.5	5.67	12.5	2.0	10.0	74.5	909.83	64.0	154.32999999999998	36.33	124.0	24.17
ARGORNPROST-PWY: arginine, ornithine and proline interconversion|Streptomyces	0.0	0.0	2.0	0.0	0.0	2.0	0.0	0.0	16.0	0.0	0.0	0.0	0.0	0.0	197.0	0.0	97.0	52.0	184.0	0.0	0.0
ARGORNPROST-PWY: arginine, ornithine and proline interconversion|Syntrophaceticus	0.0	0.0	0.0	0.0	0.0	0.0	0.0	0.0	0.0	0.0	0.0	0.0	0.0	0.0	32.5	0.0	5.5	26.0	8.5	0.0	0.0
ARGORNPROST-PWY: arginine, ornithine and proline interconversion|Tepidimonas	0.0	0.0	0.0	0.0	0.0	0.0	0.0	0.0	109.0	0.0	0.0	0.0	0.0	0.0	0.0	0.0	0.0	9.0	0.0	8.0	0.0
ARGORNPROST-PWY: arginine, ornithine and proline interconversion|Variovorax	0.0	0.0	17.0	9.0	0.0	6.0	0.0	0.0	0.0	5.0	0.0	0.0	0.0	0.0	0.0	22.0	0.0	0.0	0.0	1.0	0.0
ARGORNPROST-PWY: arginine, ornithine and proline interconversion|Veillonella	0.0	1.0	0.0	1.0	0.0	0.0	0.0	0.0	0.0	0.0	0.0	5.0	0.0	0.0	1717.0	4.0	812.0	1655.0	849.0	0.0	0.0
ARGORNPROST-PWY: arginine, ornithine and proline interconversion|Vibrio	1.0	11.0	1.0	17.33	7.0	3.67	2.33	2.67	4.67	0.0	4.67	4.67	0.0	2.33	0.0	12.0	0.0	0.0	5.0	25.0	2.0
ARGORNPROST-PWY: arginine, ornithine and proline interconversion|Weissella	0.0	0.0	4.0	11.0	0.0	8.0	7.0	24.0	0.0	0.0	0.0	0.0	1.0	0.0	0.0	0.0	0.0	0.0	0.0	19.0	0.0
ARGORNPROST-PWY: arginine, ornithine and proline interconversion|unclassified	37.0	252.0	141.07999999999998	162.25	182.75	1222.1599999999999	193.0	4688.0	10350.0	1032.33	105.25	2350.33	119.5	125.0	8129.74	155.5	5563.16	7914.51	9126.8	1623.85	194.75
ARGORNPROST-PWY: arginine, ornithine and proline interconversion|unidentified_Acetobacteraceae	0.0	0.0	0.0	0.0	0.0	0.0	0.0	0.0	0.0	0.0	0.0	0.0	0.0	0.0	36.0	0.0	58.0	3.0	283.0	0.0	0.0
ARGORNPROST-PWY: arginine, ornithine and proline interconversion|unidentified_Acidimicrobiia	0.0	0.0	0.0	0.0	0.0	0.0	0.0	0.0	0.0	0.0	0.0	0.0	0.0	0.0	0.0	0.0	0.0	51.0	0.0	0.0	0.0
ARGORNPROST-PWY: arginine, ornithine and proline interconversion|unidentified_Acidobacteriae	0.0	0.0	0.0	0.0	0.0	0.0	0.0	0.0	0.0	0.0	0.0	0.0	0.0	0.0	0.0	0.0	76.0	8.0	0.0	0.0	0.0
ARGORNPROST-PWY: arginine, ornithine and proline interconversion|unidentified_Alphaproteobacteria	0.0	0.0	0.0	0.0	0.0	103.0	2.0	7.0	87.0	7.0	0.0	9.0	0.0	0.0	82.0	14.0	52.0	365.0	199.0	0.0	3.0
ARGORNPROST-PWY: arginine, ornithine and proline interconversion|unidentified_Armatimonadota	0.0	0.0	0.0	0.0	0.0	0.0	0.0	0.0	0.0	0.0	0.0	0.0	0.0	0.0	0.0	0.0	0.0	67.0	0.0	0.0	0.0
ARGORNPROST-PWY: arginine, ornithine and proline interconversion|unidentified_Beijerinckiaceae	0.0	15.0	0.0	8.0	7.0	0.0	0.0	0.0	0.0	0.0	9.0	36.0	96.0	0.0	0.0	0.0	0.0	0.0	8.0	0.0	34.0
ARGORNPROST-PWY: arginine, ornithine and proline interconversion|unidentified_Burkholderiaceae	0.0	16.0	3.0	4.0	24.0	8.0	14.0	13.0	0.0	7.0	29.0	23.0	0.0	9.0	0.0	5.0	0.0	0.0	0.0	82.0	25.0
ARGORNPROST-PWY: arginine, ornithine and proline interconversion|unidentified_Chloroflexi	0.0	0.0	0.0	0.0	0.0	0.0	0.0	0.0	0.0	0.0	0.0	0.0	0.0	0.0	62.0	0.0	21.0	19.0	32.0	0.0	0.0
ARGORNPROST-PWY: arginine, ornithine and proline interconversion|unidentified_Cyanobacteria	25.0	0.0	6.0	15.0	79.0	12.0	22.0	4371.0	0.0	0.0	21.0	0.0	63.0	29.0	133.0	136.0	93.0	200.0	47.0	34.0	49.0
ARGORNPROST-PWY: arginine, ornithine and proline interconversion|unidentified_Dehalococcoidia	0.0	0.0	0.0	0.0	0.0	0.0	0.0	0.0	0.0	0.0	0.0	0.0	0.0	0.0	2.0	0.0	49.0	0.0	0.0	0.0	0.0
ARGORNPROST-PWY: arginine, ornithine and proline interconversion|unidentified_Enterobacteriaceae	18.2	42.4	13.6	54.4	39.4	26.8	25.6	47.2	82.6	38.2	52.2	165.4	168.8	67.8	11.6	69.0	3.0	20.8	7.2	52.0	181.4
ARGORNPROST-PWY: arginine, ornithine and proline interconversion|unidentified_Firmicutes	0.0	0.0	0.0	0.0	0.0	0.0	0.0	0.0	0.0	0.0	0.0	0.0	0.0	0.0	163.5	0.0	183.0	304.5	118.0	0.0	0.0
ARGORNPROST-PWY: arginine, ornithine and proline interconversion|unidentified_Gemmatimonadaceae	0.0	0.0	0.0	0.0	0.0	0.0	0.0	0.0	0.0	62.0	0.0	0.0	0.0	0.0	0.0	0.0	0.0	0.0	0.0	0.0	0.0
ARGORNPROST-PWY: arginine, ornithine and proline interconversion|unidentified_Gemmatimonadota	0.0	0.0	0.0	0.0	0.0	0.0	0.0	0.0	0.0	0.0	0.0	0.0	0.0	0.0	52.0	0.0	0.0	0.0	0.0	0.0	0.0
ARGORNPROST-PWY: arginine, ornithine and proline interconversion|unidentified_Hungateiclostridiaceae	0.0	0.0	0.0	0.0	0.0	0.0	0.0	0.0	0.0	0.0	0.0	0.0	0.0	0.0	46.0	0.0	45.0	163.0	18.0	0.0	0.0
ARGORNPROST-PWY: arginine, ornithine and proline interconversion|unidentified_Lachnospiraceae	0.0	0.0	0.0	0.0	0.0	77.0	0.0	0.0	0.0	0.0	0.0	0.0	0.0	0.0	39.0	0.0	6.0	0.0	18.0	0.0	0.0
ARGORNPROST-PWY: arginine, ornithine and proline interconversion|unidentified_Pseudomonadales	0.0	0.0	0.0	0.0	0.0	19.0	0.0	0.0	32.0	13.0	0.0	0.0	0.0	0.0	0.0	0.0	0.0	0.0	0.0	0.0	0.0
ARGORNPROST-PWY: arginine, ornithine and proline interconversion|unidentified_Rickettsiales	0.0	0.0	0.0	3.0	0.0	9.0	2.0	25.0	1000.0	0.0	0.0	7.0	0.0	0.0	0.0	4.0	0.0	0.0	0.0	4.0	49.0
ARGORNPROST-PWY: arginine, ornithine and proline interconversion|unidentified_Saccharimonadales	0.0	0.0	0.0	0.0	0.0	0.0	0.0	0.0	0.0	82.0	0.0	0.0	0.0	0.0	0.0	0.0	0.0	0.0	0.0	0.0	0.0
ARGORNPROST-PWY: arginine, ornithine and proline interconversion|unidentified_Thermomicrobiales	0.0	0.0	0.0	0.0	0.0	0.0	0.0	0.0	0.0	0.0	0.0	0.0	0.0	0.0	64.0	0.0	33.0	0.0	0.0	0.0	0.0
ARGORNPROST-PWY: arginine, ornithine and proline interconversion|unidentified_Thermoplasmata	0.0	2.0	0.0	0.0	0.0	26.0	0.0	0.0	64.0	0.0	0.0	0.0	0.0	0.0	29.0	0.0	3.0	64.0	38.0	0.0	36.0
ARGSYN-PWY: L-arginine biosynthesis I (via L-ornithine)|Acetobacter	0.0	0.0	0.0	0.0	0.0	0.0	3.0	9.0	0.0	0.0	0.0	0.0	0.0	0.0	122.0	0.0	516.5	120.0	200.0	0.0	0.0
ARGSYN-PWY: L-arginine biosynthesis I (via L-ornithine)|Acidibacter	0.0	0.0	0.0	0.0	0.0	0.0	0.0	0.0	0.0	0.0	0.0	0.0	0.0	0.0	0.0	0.0	4.0	3.0	104.0	3.0	0.0
ARGSYN-PWY: L-arginine biosynthesis I (via L-ornithine)|Acidovorax	3.0	14.0	15.0	18.0	72.0	22.0	43.0	23.0	12.0	7.0	31.0	4.0	45.0	19.0	138.0	47.0	95.0	307.0	128.0	9.0	56.0
ARGSYN-PWY: L-arginine biosynthesis I (via L-ornithine)|Acinetobacter	1.0	2.0	7.0	4.25	15.0	1.0	9.33	14.0	10.66	3.42	9.0	10.0	9.0	14.75	1.33	13.25	4.33	9.67	1.92	40.87	10.33
ARGSYN-PWY: L-arginine biosynthesis I (via L-ornithine)|Actinomadura	0.0	0.0	0.0	0.0	0.0	0.0	0.0	0.0	0.0	0.0	0.0	0.0	0.0	0.0	25.0	0.0	35.0	2.0	0.0	0.0	0.0
ARGSYN-PWY: L-arginine biosynthesis I (via L-ornithine)|Actinomyces	0.0	0.0	0.0	0.0	0.0	0.0	0.0	0.0	0.0	0.0	0.0	0.0	0.0	0.0	139.0	0.0	48.0	101.0	6.0	0.0	0.0
ARGSYN-PWY: L-arginine biosynthesis I (via L-ornithine)|Actinophytocola	0.0	0.0	0.0	0.0	0.0	0.0	0.0	0.0	0.0	0.0	0.0	0.0	0.0	0.0	40.0	0.0	0.0	34.0	0.0	0.0	0.0
ARGSYN-PWY: L-arginine biosynthesis I (via L-ornithine)|Actinoplanes	0.0	0.0	0.0	1.0	0.0	0.0	0.0	0.0	0.0	0.0	0.0	0.0	0.0	0.0	0.0	0.0	3.0	0.0	0.0	48.0	0.0
ARGSYN-PWY: L-arginine biosynthesis I (via L-ornithine)|Adhaeribacter	0.0	0.0	0.0	0.0	0.0	0.0	0.0	0.0	0.0	65.0	0.0	0.0	0.0	0.0	50.0	0.0	20.0	0.0	0.0	0.0	0.0
ARGSYN-PWY: L-arginine biosynthesis I (via L-ornithine)|Aeromicrobium	0.0	0.0	0.0	0.0	0.0	0.0	0.0	0.0	0.0	0.0	0.0	0.0	0.0	0.0	90.0	0.0	46.0	0.0	56.0	0.0	0.0
ARGSYN-PWY: L-arginine biosynthesis I (via L-ornithine)|Aeromonas	0.0	3.0	3.0	14.0	1.0	5.0	11.0	8.0	133.0	17.0	8.0	21.0	8.0	63.0	0.0	5.0	0.0	0.0	0.0	7.0	1.0
ARGSYN-PWY: L-arginine biosynthesis I (via L-ornithine)|Agathobacter	0.0	0.0	0.0	0.0	0.0	0.0	0.0	0.0	0.0	0.0	0.0	0.0	0.0	0.0	50.0	0.0	0.0	0.0	0.0	0.0	0.0
ARGSYN-PWY: L-arginine biosynthesis I (via L-ornithine)|Agromyces	0.0	0.0	0.0	0.0	0.0	0.0	0.0	0.0	0.0	0.0	0.0	0.0	0.0	0.0	3.0	0.0	0.0	0.0	94.0	0.0	0.0
ARGSYN-PWY: L-arginine biosynthesis I (via L-ornithine)|Akkermansia	0.0	0.33	0.0	0.0	0.67	3.67	1.33	8.0	0.33	0.0	4.67	7.0	0.0	0.0	0.67	0.0	5.0	0.0	0.0	0.33	0.0
ARGSYN-PWY: L-arginine biosynthesis I (via L-ornithine)|Altererythrobacter	0.0	0.0	0.0	6.0	0.0	0.0	0.0	0.0	0.0	0.0	0.0	0.0	0.0	0.0	0.0	0.0	0.0	0.0	0.0	101.0	0.0
ARGSYN-PWY: L-arginine biosynthesis I (via L-ornithine)|Aminobacter	0.0	0.0	0.0	0.0	0.0	0.0	0.0	0.0	0.0	0.0	0.0	0.0	0.0	0.0	34.0	0.0	90.0	62.0	35.0	0.0	0.0
ARGSYN-PWY: L-arginine biosynthesis I (via L-ornithine)|Anoxybacillus	0.0	0.0	0.0	0.0	0.0	0.0	0.0	0.0	0.0	0.0	0.0	0.0	0.0	0.0	0.0	0.43	0.0	5.29	0.0	4.57	0.0
ARGSYN-PWY: L-arginine biosynthesis I (via L-ornithine)|Aquabacterium	0.0	0.0	6.0	0.0	0.0	8.0	1.0	0.0	6.0	7.0	0.0	0.0	31.0	0.0	55.0	0.0	0.0	0.0	0.0	0.0	0.0
ARGSYN-PWY: L-arginine biosynthesis I (via L-ornithine)|Aquicella	0.0	0.0	0.0	1.0	0.0	0.0	0.0	0.0	0.0	0.0	0.0	0.0	0.0	0.0	0.0	0.0	0.0	0.0	0.0	81.0	0.0
ARGSYN-PWY: L-arginine biosynthesis I (via L-ornithine)|Arthrobacter	0.0	15.0	43.0	1.0	17.0	34.0	94.0	20.0	47.0	4.0	12.0	83.0	15.0	25.0	138.0	29.0	46.0	176.0	22.0	16.0	0.0
ARGSYN-PWY: L-arginine biosynthesis I (via L-ornithine)|Ascidiaceihabitans	0.0	0.0	0.0	0.0	5.0	29.0	0.0	0.0	7.0	0.0	0.0	39.0	0.0	0.0	0.0	0.0	0.0	0.0	0.0	0.0	2.0
ARGSYN-PWY: L-arginine biosynthesis I (via L-ornithine)|Bacillus	15.0	4.0	5.0	20.0	262.0	15.0	12.0	21.0	338.0	45.0	0.0	4.0	407.0	9.0	465.0	3.0	287.0	444.0	543.0	198.0	13.0
ARGSYN-PWY: L-arginine biosynthesis I (via L-ornithine)|Bacteroides	0.0	0.0	0.0	0.0	2.0	0.0	0.0	0.0	7.0	0.0	0.0	4.0	0.0	0.0	0.0	0.0	14.0	24.0	0.0	0.0	0.0
ARGSYN-PWY: L-arginine biosynthesis I (via L-ornithine)|Bifidobacterium	0.0	1.0	5.0	11.0	0.0	55.5	72.0	8.0	16.0	0.0	5.0	0.0	0.0	38.0	0.0	34.0	0.0	6.0	0.0	23.0	3.0
ARGSYN-PWY: L-arginine biosynthesis I (via L-ornithine)|Blastococcus	0.0	2.0	7.0	0.0	15.0	2.0	6.0	9.0	14.0	10.0	0.0	10.0	4.0	6.0	466.0	7.0	292.0	182.0	496.0	11.0	20.0
ARGSYN-PWY: L-arginine biosynthesis I (via L-ornithine)|Blautia	0.0	0.0	1.0	7.0	0.0	10.0	58.0	0.0	0.0	0.0	0.0	16.0	0.0	0.0	105.0	0.0	78.0	94.0	135.0	6.0	23.0
ARGSYN-PWY: L-arginine biosynthesis I (via L-ornithine)|Bradyrhizobium	0.0	16.0	10.0	6.0	21.0	7.0	55.0	0.0	9.0	18.0	4.0	15.0	36.0	5.0	0.0	26.0	163.0	9.0	38.0	211.0	0.0
ARGSYN-PWY: L-arginine biosynthesis I (via L-ornithine)|Brevundimonas	0.0	0.0	12.0	0.0	0.0	0.0	4.0	6.0	3.0	6.0	4.0	12.0	2.0	0.0	0.0	0.0	0.0	0.0	51.0	13.0	0.0
ARGSYN-PWY: L-arginine biosynthesis I (via L-ornithine)|Bryobacter	0.0	0.0	0.0	0.0	0.0	0.0	0.0	0.0	0.0	0.0	0.0	0.0	0.0	0.0	36.0	0.0	0.0	19.0	0.0	0.0	0.0
ARGSYN-PWY: L-arginine biosynthesis I (via L-ornithine)|Caldicoprobacter	0.0	0.0	0.0	0.0	0.0	0.0	0.0	0.0	0.0	0.0	0.0	0.0	0.0	0.0	46.0	0.0	15.0	164.0	0.0	0.0	0.0
ARGSYN-PWY: L-arginine biosynthesis I (via L-ornithine)|Caulobacter	0.0	11.0	13.0	19.0	22.0	5.0	49.0	5.0	0.0	9.0	10.0	0.0	0.0	0.0	6.0	17.0	3.0	3.0	0.0	9.0	15.0
ARGSYN-PWY: L-arginine biosynthesis I (via L-ornithine)|Cellulomonas	0.0	0.0	0.0	0.0	0.0	0.0	0.0	0.0	0.0	0.0	0.0	0.0	0.0	0.0	15.0	0.0	0.0	35.0	0.0	0.0	0.0
ARGSYN-PWY: L-arginine biosynthesis I (via L-ornithine)|Chryseobacterium	23295.0	20978.0	23719.0	21115.0	23136.0	22580.0	26246.0	24005.0	19121.0	27154.0	22297.0	23763.0	20953.0	27361.0	1628.0	15103.0	675.0	1970.0	580.0	14528.0	28551.0
ARGSYN-PWY: L-arginine biosynthesis I (via L-ornithine)|Cloacibacterium	0.0	0.0	0.0	1.0	0.0	0.0	0.0	0.0	0.0	0.0	0.0	0.0	0.0	0.0	0.0	0.0	0.0	0.0	0.0	60.0	0.0
ARGSYN-PWY: L-arginine biosynthesis I (via L-ornithine)|Colidextribacter	0.0	0.0	0.0	2.0	0.0	0.0	16.0	0.0	11.0	0.0	3.0	35.0	0.0	0.0	70.0	0.0	157.0	136.0	33.0	0.0	0.0
ARGSYN-PWY: L-arginine biosynthesis I (via L-ornithine)|Collimonas	0.0	161.0	184.0	218.0	173.0	158.0	114.0	154.0	38.0	144.0	148.0	169.0	175.0	40.0	0.0	56.0	0.0	0.0	0.0	51.0	122.0
ARGSYN-PWY: L-arginine biosynthesis I (via L-ornithine)|Collinsella	0.0	0.0	0.0	0.5	0.0	19.0	36.0	9.5	12.5	0.0	0.5	0.0	0.0	0.0	20.5	0.0	1.5	46.0	0.0	0.0	0.0
ARGSYN-PWY: L-arginine biosynthesis I (via L-ornithine)|Comamonas	0.0	0.0	0.0	0.0	0.0	0.0	0.0	0.0	0.0	0.0	0.0	0.0	0.0	0.0	14.0	0.0	23.0	20.0	0.0	0.0	0.0
ARGSYN-PWY: L-arginine biosynthesis I (via L-ornithine)|Commensalibacter	0.0	0.0	0.0	2.0	0.0	0.0	0.0	0.0	0.0	0.0	0.0	0.0	0.0	0.0	5.5	0.0	1.0	47.0	90.5	0.0	0.0
ARGSYN-PWY: L-arginine biosynthesis I (via L-ornithine)|Conexibacter	0.0	0.0	0.0	0.0	0.0	0.0	0.0	0.0	0.0	0.0	0.0	0.0	0.0	0.0	56.0	0.0	2.0	60.0	64.0	0.0	0.0
ARGSYN-PWY: L-arginine biosynthesis I (via L-ornithine)|Corynebacterium	5.5	0.75	4.0	16.5	19.0	18.0	1.5	113.25	75.25	17.5	9.75	7.25	2.0	32.25	0.0	18.5	0.0	0.0	0.0	251.5	3.75
ARGSYN-PWY: L-arginine biosynthesis I (via L-ornithine)|Crossiella	0.0	0.0	0.0	0.0	0.0	0.0	0.0	0.0	0.0	0.0	0.0	0.0	0.0	0.0	15.0	0.0	31.0	12.0	106.0	0.0	0.0
ARGSYN-PWY: L-arginine biosynthesis I (via L-ornithine)|Curvibacter	0.0	0.0	0.0	0.0	0.0	0.0	0.0	0.0	0.0	0.0	0.0	0.0	0.0	0.0	199.0	0.0	133.0	307.0	78.0	0.0	0.0
ARGSYN-PWY: L-arginine biosynthesis I (via L-ornithine)|Cutibacterium	8.0	0.0	23.0	41.0	49.0	53.0	37.0	250.0	259.0	44.0	37.0	53.0	20.0	51.0	20.0	87.0	14.0	57.0	17.0	482.0	15.0
ARGSYN-PWY: L-arginine biosynthesis I (via L-ornithine)|Defluviitoga	10.33	6.0	2.0	3.33	16.0	8.33	4.33	4.0	1.33	8.0	1.33	9.33	1.33	0.0	164.0	6.0	111.0	177.0	29.33	0.0	0.67
ARGSYN-PWY: L-arginine biosynthesis I (via L-ornithine)|Dehalobacter	0.0	0.0	0.0	0.0	0.0	0.0	0.0	0.0	0.75	0.0	0.0	0.0	0.0	0.0	75.5	0.0	31.75	49.75	14.25	0.0	0.0
ARGSYN-PWY: L-arginine biosynthesis I (via L-ornithine)|Delftia	21889.0	782.0	1034.0	612.0	1607.0	837.0	1010.0	687.0	834.0	835.0	879.0	930.0	741.0	956.0	75.0	845.0	304.0	41.0	101.0	415.0	1231.0
ARGSYN-PWY: L-arginine biosynthesis I (via L-ornithine)|Desulfomonile	0.0	0.0	0.0	4.0	0.0	0.0	0.0	0.0	0.0	0.0	0.0	0.0	0.0	0.0	0.0	0.0	0.0	0.0	0.0	50.0	0.0
ARGSYN-PWY: L-arginine biosynthesis I (via L-ornithine)|Dethiobacter	0.0	0.0	0.0	0.0	0.0	0.0	0.0	11.0	0.0	0.0	0.0	0.0	0.0	0.0	32.0	0.0	132.0	74.0	48.0	0.0	0.0
ARGSYN-PWY: L-arginine biosynthesis I (via L-ornithine)|Dongia	0.0	1.0	0.0	8.0	0.0	0.0	0.0	0.0	0.0	0.0	0.0	0.0	0.0	0.0	29.0	0.0	35.0	7.0	42.0	221.0	0.0
ARGSYN-PWY: L-arginine biosynthesis I (via L-ornithine)|Dorea	0.0	0.0	0.0	0.0	0.0	0.0	12.0	0.0	0.0	0.0	0.0	0.0	0.0	0.0	0.0	0.0	0.0	54.0	0.0	0.0	0.0
ARGSYN-PWY: L-arginine biosynthesis I (via L-ornithine)|Enhydrobacter	0.0	1.0	21.0	33.0	33.0	19.0	8.0	25.0	39.0	21.0	13.0	0.0	25.0	19.0	12.0	22.0	0.0	0.0	0.0	8.0	9.0
ARGSYN-PWY: L-arginine biosynthesis I (via L-ornithine)|Ensifer	0.0	0.0	0.0	0.0	0.0	0.0	0.0	0.0	0.0	0.0	0.0	0.0	0.0	0.0	7.0	0.0	34.0	0.0	11.0	0.0	0.0
ARGSYN-PWY: L-arginine biosynthesis I (via L-ornithine)|Enterococcus	7.0	13.0	20.0	35.0	49.0	29.0	34.0	17.0	74.0	13.0	49.0	52.0	18.0	26.0	42.0	29.0	37.0	63.0	49.0	20.0	5.0
ARGSYN-PWY: L-arginine biosynthesis I (via L-ornithine)|Faecalibacterium	0.0	0.5	0.5	0.0	3.5	4.0	16.5	3.0	2.0	11.0	0.0	0.0	0.0	0.0	164.5	11.0	40.5	49.5	19.5	0.0	0.0
ARGSYN-PWY: L-arginine biosynthesis I (via L-ornithine)|Finegoldia	0.0	0.0	0.0	0.67	0.67	0.0	0.0	0.0	8.67	1.0	0.0	0.0	0.0	0.0	0.0	8.33	0.0	0.0	0.0	3.0	1.67
ARGSYN-PWY: L-arginine biosynthesis I (via L-ornithine)|Flavobacterium	0.0	1.0	0.0	0.0	0.0	0.0	0.0	0.0	0.0	93.0	0.0	0.0	0.0	0.0	0.0	0.0	0.0	0.0	0.0	0.0	0.0
ARGSYN-PWY: L-arginine biosynthesis I (via L-ornithine)|Fructilactobacillus	0.0	0.0	0.0	0.0	0.0	0.0	0.0	0.0	0.0	0.0	0.0	0.0	0.0	0.0	666.0	0.0	2596.0	677.0	763.0	0.0	0.0
ARGSYN-PWY: L-arginine biosynthesis I (via L-ornithine)|Gaiella	0.0	0.0	0.0	2.0	0.0	0.0	0.0	0.0	0.0	15.0	0.0	0.0	0.0	0.0	256.0	0.0	70.0	2.0	147.0	40.0	0.0
ARGSYN-PWY: L-arginine biosynthesis I (via L-ornithine)|Gallionella	0.0	0.0	0.0	5.0	0.0	0.0	0.0	0.0	0.0	0.0	0.0	0.0	0.0	0.0	0.0	0.0	0.0	0.0	0.0	52.0	0.0
ARGSYN-PWY: L-arginine biosynthesis I (via L-ornithine)|Gardnerella	0.0	0.0	0.0	8.0	0.0	23.0	0.0	33.0	17.0	0.0	0.0	0.0	0.0	0.0	0.0	0.0	0.0	0.0	0.0	0.0	6.0
ARGSYN-PWY: L-arginine biosynthesis I (via L-ornithine)|Gelria	0.0	0.0	0.0	0.0	0.0	0.0	0.0	0.0	0.0	0.0	0.0	0.0	0.0	0.0	139.0	0.0	72.0	211.0	5.0	0.0	0.0
ARGSYN-PWY: L-arginine biosynthesis I (via L-ornithine)|Gemella	0.0	0.0	0.0	0.0	0.0	4.0	0.0	0.0	0.0	0.0	0.0	0.0	0.0	0.0	0.0	466.0	0.0	0.0	0.0	0.0	0.0
ARGSYN-PWY: L-arginine biosynthesis I (via L-ornithine)|Gemmatimonas	0.0	0.0	0.0	0.0	0.0	0.0	0.0	0.0	0.0	0.0	0.0	0.0	0.0	0.0	0.0	0.0	0.0	0.0	53.0	0.0	0.0
ARGSYN-PWY: L-arginine biosynthesis I (via L-ornithine)|Geodermatophilus	0.0	0.0	0.0	0.0	0.0	0.0	0.0	0.0	0.0	0.0	0.0	0.0	0.0	0.0	104.0	0.0	169.0	81.0	415.0	1.0	0.0
ARGSYN-PWY: L-arginine biosynthesis I (via L-ornithine)|Granulicatella	0.0	0.0	0.0	0.0	0.0	0.0	0.0	0.0	0.0	0.0	0.0	0.0	0.0	14.0	0.0	54.0	0.0	0.0	0.0	0.0	0.0
ARGSYN-PWY: L-arginine biosynthesis I (via L-ornithine)|Haemophilus	0.0	0.0	0.0	0.0	0.0	0.0	0.0	0.0	0.0	0.0	0.0	0.0	0.0	0.0	0.0	170.0	0.0	0.0	0.0	0.0	0.0
ARGSYN-PWY: L-arginine biosynthesis I (via L-ornithine)|Haliangium	0.0	0.0	0.0	2.0	1.0	2.0	8.0	0.0	0.0	14.0	0.0	0.0	0.0	0.0	15.0	12.0	0.0	0.0	38.0	51.0	27.0
ARGSYN-PWY: L-arginine biosynthesis I (via L-ornithine)|Halocella	0.0	0.0	0.0	0.0	0.0	0.0	0.0	0.0	0.0	0.0	0.0	0.0	0.0	0.0	116.0	0.0	212.0	220.0	57.0	0.0	0.0
ARGSYN-PWY: L-arginine biosynthesis I (via L-ornithine)|Harryflintia	0.0	0.0	0.0	0.0	0.0	0.0	0.0	0.0	0.0	0.0	0.0	0.0	0.0	0.0	51.0	0.0	51.0	51.0	0.0	0.0	0.0
ARGSYN-PWY: L-arginine biosynthesis I (via L-ornithine)|Iamia	0.0	0.0	0.0	0.0	0.0	0.0	0.0	0.0	0.0	0.0	0.0	0.0	0.0	0.0	9.0	0.0	65.0	0.0	0.0	0.0	0.0
ARGSYN-PWY: L-arginine biosynthesis I (via L-ornithine)|Ignatzschineria	0.0	0.0	0.0	0.0	0.0	0.0	0.0	0.0	0.0	0.0	0.0	0.0	0.0	0.0	0.0	0.0	0.0	0.0	35.0	0.0	0.0
ARGSYN-PWY: L-arginine biosynthesis I (via L-ornithine)|Ileibacterium	0.0	3.5	1.0	0.0	0.0	0.5	2.0	1.0	0.0	0.0	5.0	0.0	0.75	1.25	0.0	4.25	0.0	0.0	0.0	0.5	0.0
ARGSYN-PWY: L-arginine biosynthesis I (via L-ornithine)|Klebsiella	0.0	5.0	3.0	2.0	6.0	19.0	1.0	6.0	0.0	0.0	1.0	0.0	0.0	24.0	0.0	4.0	21.0	73.0	0.0	0.0	0.0
ARGSYN-PWY: L-arginine biosynthesis I (via L-ornithine)|Kocuria	0.0	0.0	0.0	0.0	0.0	0.0	0.0	0.0	0.0	0.0	0.0	115.0	0.0	0.0	0.0	8.0	0.0	0.0	0.0	3.0	0.0
ARGSYN-PWY: L-arginine biosynthesis I (via L-ornithine)|Kribbella	0.0	0.0	0.0	0.0	0.0	4.0	0.0	0.0	0.0	34.0	0.0	0.0	0.0	0.0	1.0	0.0	24.0	66.0	38.0	3.0	0.0
ARGSYN-PWY: L-arginine biosynthesis I (via L-ornithine)|Labrys	0.0	0.0	0.0	0.0	0.0	0.0	0.0	0.0	0.0	0.0	0.0	0.0	0.0	0.0	0.0	0.0	12.0	14.0	47.0	0.0	0.0
ARGSYN-PWY: L-arginine biosynthesis I (via L-ornithine)|Lachnoclostridium	0.0	0.0	0.0	0.0	0.0	0.0	1.0	0.0	0.0	0.0	0.0	0.0	0.0	0.0	122.0	0.0	51.0	219.0	104.0	0.0	0.0
ARGSYN-PWY: L-arginine biosynthesis I (via L-ornithine)|Lactiplantibacillus	0.0	4.0	4.0	8.0	0.0	10.0	3.0	11.0	0.0	13.0	0.0	4.0	0.0	5.0	644.0	14.0	3204.0	765.0	1161.0	0.0	0.0
ARGSYN-PWY: L-arginine biosynthesis I (via L-ornithine)|Lactobacillus	0.0	17.0	9.0	70.0	33.0	161.0	25.0	210.0	199.0	19.0	8.0	6.0	1.0	101.0	220.0	7180.0	266.0	362.0	320.0	111.0	19.0
ARGSYN-PWY: L-arginine biosynthesis I (via L-ornithine)|Lautropia	0.0	0.0	0.0	0.0	0.0	0.0	0.0	9.0	0.0	0.0	0.0	0.0	0.0	0.0	4061.0	0.0	1753.0	3797.0	1359.0	0.0	0.0
ARGSYN-PWY: L-arginine biosynthesis I (via L-ornithine)|Lawsonella	0.0	2.0	0.0	10.0	21.0	0.0	0.0	51.0	20.0	9.0	12.0	14.0	0.0	9.0	0.0	0.0	0.0	0.0	0.0	135.0	0.0
ARGSYN-PWY: L-arginine biosynthesis I (via L-ornithine)|Ligilactobacillus	0.0	4.0	0.0	26.0	9.0	67.0	19.0	45.0	0.0	3.0	10.0	22.0	0.0	0.0	102.0	0.0	135.0	411.0	127.0	62.0	0.0
ARGSYN-PWY: L-arginine biosynthesis I (via L-ornithine)|Limnohabitans	0.0	0.0	0.0	0.0	0.0	0.0	0.0	0.0	0.0	0.0	0.0	0.0	0.0	0.0	11.0	0.0	39.0	70.0	64.0	0.0	0.0
ARGSYN-PWY: L-arginine biosynthesis I (via L-ornithine)|Limosilactobacillus	0.0	0.0	4.0	3.0	0.0	23.0	5.0	3.5	0.0	0.0	0.0	0.0	0.0	0.0	130.0	15.0	31.0	39.5	78.0	17.0	8.0
ARGSYN-PWY: L-arginine biosynthesis I (via L-ornithine)|Listeria	0.0	3.0	0.0	118.0	6.0	0.0	3.0	0.0	0.0	35.0	114.0	969.0	0.0	0.0	57.0	2.0	49.0	135.0	0.0	1993.0	0.0
ARGSYN-PWY: L-arginine biosynthesis I (via L-ornithine)|Litorilinea	0.0	0.0	0.0	0.0	0.0	0.0	0.0	0.0	0.0	86.0	0.0	0.0	0.0	0.0	0.0	0.0	0.0	0.0	0.0	0.0	0.0
ARGSYN-PWY: L-arginine biosynthesis I (via L-ornithine)|Lysinibacillus	0.0	0.0	0.0	0.0	0.0	0.0	0.0	0.0	0.0	0.0	0.0	0.0	0.0	0.0	13.0	0.0	31.0	0.0	98.0	0.0	0.0
ARGSYN-PWY: L-arginine biosynthesis I (via L-ornithine)|Lysobacter	0.0	0.0	0.0	0.0	0.0	0.0	0.0	0.0	0.0	0.0	0.0	0.0	0.0	0.0	11.5	0.0	14.25	34.0	35.25	2.5	0.0
ARGSYN-PWY: L-arginine biosynthesis I (via L-ornithine)|Malaciobacter	0.0	1.5	2.5	0.5	3.75	3.0	3.0	2.5	0.0	0.0	0.0	0.5	0.75	1.75	0.0	0.0	0.0	0.0	0.0	0.0	0.0
ARGSYN-PWY: L-arginine biosynthesis I (via L-ornithine)|Marinobacter	0.0	7.0	8.0	0.0	9.0	3.0	10.0	0.0	0.0	0.0	10.0	0.0	0.0	0.0	0.0	0.0	0.0	0.0	0.0	4.0	9.0
ARGSYN-PWY: L-arginine biosynthesis I (via L-ornithine)|Marmoricola	0.0	0.0	0.0	0.0	0.0	0.0	0.0	0.0	0.0	0.0	0.0	0.0	0.0	0.0	55.0	0.0	0.0	0.0	0.0	0.0	0.0
ARGSYN-PWY: L-arginine biosynthesis I (via L-ornithine)|Megamonas	0.0	0.0	0.0	0.0	0.0	0.0	0.0	0.0	0.0	0.0	0.0	0.0	0.0	0.0	70.0	0.0	0.0	0.0	5.0	1.0	0.0
ARGSYN-PWY: L-arginine biosynthesis I (via L-ornithine)|Mesorhizobium	0.0	0.0	0.0	0.0	0.0	0.0	0.0	0.0	5.0	0.0	0.0	0.0	0.0	0.0	108.0	0.0	8.0	5.0	71.0	0.0	0.0
ARGSYN-PWY: L-arginine biosynthesis I (via L-ornithine)|Methyloceanibacter	0.0	0.0	0.0	1.0	0.0	0.0	0.0	0.0	0.0	0.0	0.0	0.0	0.0	0.0	0.0	0.0	0.0	0.0	0.0	52.0	0.0
ARGSYN-PWY: L-arginine biosynthesis I (via L-ornithine)|Microlunatus	0.0	0.0	0.0	0.0	0.0	0.0	0.0	0.0	0.0	0.0	0.0	0.0	0.0	0.0	0.0	0.0	12.0	0.0	45.0	0.0	0.0
ARGSYN-PWY: L-arginine biosynthesis I (via L-ornithine)|Micromonospora	0.0	0.0	0.0	0.0	0.0	0.0	0.0	0.0	0.0	0.0	0.0	0.0	0.0	0.0	0.0	0.0	0.0	0.0	35.0	0.0	0.0
ARGSYN-PWY: L-arginine biosynthesis I (via L-ornithine)|Microvirga	0.0	0.0	0.0	2.0	3.0	3.0	0.0	0.0	5.0	0.0	0.0	0.0	1.0	0.0	632.0	0.0	588.0	222.0	814.0	6.0	0.0
ARGSYN-PWY: L-arginine biosynthesis I (via L-ornithine)|Modestobacter	0.0	0.0	0.0	0.0	0.0	0.0	0.0	0.0	0.0	0.0	0.0	0.0	0.0	0.0	7.33	0.0	5.67	3.0	6.67	0.0	0.0
ARGSYN-PWY: L-arginine biosynthesis I (via L-ornithine)|Monoglobus	0.0	0.0	0.0	0.0	0.0	0.0	0.0	0.0	0.0	0.0	0.0	0.0	0.0	0.0	79.0	0.0	75.0	115.0	12.0	0.0	0.0
ARGSYN-PWY: L-arginine biosynthesis I (via L-ornithine)|Morganella	0.0	0.0	0.0	0.0	0.0	0.0	0.0	0.0	0.0	0.0	0.0	0.0	0.0	0.0	14.0	0.0	42.0	28.0	0.0	0.0	0.0
ARGSYN-PWY: L-arginine biosynthesis I (via L-ornithine)|Mycobacterium	0.0	1.0	4.0	0.0	0.0	0.0	7.0	0.0	0.0	0.0	0.0	0.0	0.0	0.0	80.0	0.0	114.0	85.0	53.0	50.0	0.0
ARGSYN-PWY: L-arginine biosynthesis I (via L-ornithine)|Neisseria	0.0	0.0	0.0	0.0	0.0	0.0	0.0	0.0	0.0	0.0	0.0	0.0	0.0	0.0	867.0	223.4	228.0	617.0	351.0	0.0	5.0
ARGSYN-PWY: L-arginine biosynthesis I (via L-ornithine)|Nitrospira	0.0	0.0	0.0	0.0	0.0	0.0	0.0	0.0	0.0	0.0	0.0	0.0	0.0	0.0	148.0	0.0	55.0	13.0	75.0	0.0	0.0
ARGSYN-PWY: L-arginine biosynthesis I (via L-ornithine)|Nocardioides	0.0	9.0	12.0	1.0	7.0	7.0	6.0	1.0	34.0	13.0	0.0	16.0	15.0	0.0	235.0	12.0	434.0	255.0	710.0	17.0	15.0
ARGSYN-PWY: L-arginine biosynthesis I (via L-ornithine)|Nordella	2.0	0.0	0.0	0.0	0.0	0.0	0.0	0.0	0.0	0.0	0.0	0.0	0.0	0.0	57.0	0.0	75.0	28.0	47.0	5.0	0.0
ARGSYN-PWY: L-arginine biosynthesis I (via L-ornithine)|Novosphingobium	0.0	96.0	0.0	65.0	18.0	0.0	0.0	0.0	0.0	0.0	10.0	31.0	144.0	0.0	0.0	0.0	0.0	6.0	0.0	0.0	0.0
ARGSYN-PWY: L-arginine biosynthesis I (via L-ornithine)|Oscillibacter	0.0	0.0	0.0	0.0	0.0	48.0	0.0	0.0	0.0	0.0	0.0	0.0	0.0	0.0	0.0	5.0	0.0	0.0	0.0	0.0	0.0
ARGSYN-PWY: L-arginine biosynthesis I (via L-ornithine)|Ottowia	0.0	0.0	0.0	0.0	0.0	0.0	0.0	0.0	0.0	0.0	0.0	0.0	0.0	0.0	2.0	0.0	52.0	83.0	25.0	0.0	0.0
ARGSYN-PWY: L-arginine biosynthesis I (via L-ornithine)|Paenibacillus	0.0	0.0	0.0	0.0	0.0	0.0	0.0	0.0	0.0	0.0	0.0	0.0	0.0	0.0	0.0	0.0	0.0	0.0	66.0	0.0	0.0
ARGSYN-PWY: L-arginine biosynthesis I (via L-ornithine)|Paludibaculum	0.0	0.0	0.0	0.0	0.0	0.0	0.0	0.0	0.0	0.0	0.0	0.0	0.0	0.0	0.0	0.0	0.0	0.0	0.0	29.0	0.0
ARGSYN-PWY: L-arginine biosynthesis I (via L-ornithine)|Paracoccus	0.0	3.0	2.0	13.0	8.0	1.0	10.0	70.0	26.0	13.0	9.0	6.0	0.0	24.0	56.0	19.0	15.0	141.0	0.0	15.0	8.0
ARGSYN-PWY: L-arginine biosynthesis I (via L-ornithine)|Parviterribacter	0.0	0.0	0.0	0.0	0.0	0.0	0.0	0.0	0.0	0.0	0.0	0.0	0.0	0.0	0.0	0.0	18.0	0.0	35.0	0.0	0.0
ARGSYN-PWY: L-arginine biosynthesis I (via L-ornithine)|Pedomicrobium	0.0	0.0	0.0	0.0	0.0	0.0	0.0	0.0	0.0	0.0	0.0	0.0	0.0	0.0	0.0	0.0	6.0	0.0	83.0	0.0	0.0
ARGSYN-PWY: L-arginine biosynthesis I (via L-ornithine)|Pelomonas	0.0	0.0	0.0	0.0	0.0	5.0	5.0	13.0	0.0	5.0	0.0	29.0	1.0	0.0	0.0	6.0	0.0	0.0	0.0	14.0	4.0
ARGSYN-PWY: L-arginine biosynthesis I (via L-ornithine)|Phenylobacterium	0.0	1.0	0.0	0.0	0.0	0.0	0.0	0.0	0.0	0.0	0.0	0.0	0.0	0.0	31.0	0.0	0.0	10.0	30.0	0.0	0.0
ARGSYN-PWY: L-arginine biosynthesis I (via L-ornithine)|Planktomarina	0.0	0.0	0.0	0.0	0.0	0.0	0.0	0.0	0.0	0.0	0.0	0.0	0.0	0.0	0.0	0.0	13.0	63.0	31.0	0.0	0.0
ARGSYN-PWY: L-arginine biosynthesis I (via L-ornithine)|Planosporangium	0.0	0.0	0.0	0.0	0.0	0.0	0.0	0.0	0.0	0.0	0.0	0.0	0.0	0.0	0.0	0.0	60.0	0.0	0.0	0.0	0.0
ARGSYN-PWY: L-arginine biosynthesis I (via L-ornithine)|Porphyrobacter	4.0	5.0	7.0	5.0	26.0	11.0	12.0	15.0	6.0	1.0	0.0	3.0	14.0	0.0	0.0	0.0	0.0	7.0	0.0	0.0	0.0
ARGSYN-PWY: L-arginine biosynthesis I (via L-ornithine)|Promicromonospora	0.0	0.0	0.0	0.0	0.0	0.0	0.0	0.0	0.0	0.0	0.0	0.0	0.0	0.0	0.0	0.0	25.0	0.0	35.0	0.0	0.0
ARGSYN-PWY: L-arginine biosynthesis I (via L-ornithine)|Pseudarthrobacter	0.0	0.0	0.0	0.0	0.0	0.0	0.0	0.0	6.0	3.67	0.0	0.0	0.0	0.0	65.67	0.0	60.33	118.0	74.0	0.33	0.0
ARGSYN-PWY: L-arginine biosynthesis I (via L-ornithine)|Pseudolabrys	0.0	0.0	0.0	0.0	0.0	0.0	0.0	0.0	0.0	21.0	0.0	0.0	0.0	0.0	0.0	0.0	31.0	3.0	0.0	0.0	0.0
ARGSYN-PWY: L-arginine biosynthesis I (via L-ornithine)|Pseudomonas	7.0	54.66	0.0	16.0	10.0	99.5	1.0	131.0	23.0	7.0	11.0	103.0	1.0	0.0	130.0	13.0	63.0	34.0	392.0	187.0	5.0
ARGSYN-PWY: L-arginine biosynthesis I (via L-ornithine)|Pseudonocardia	0.0	0.0	0.0	0.0	0.0	0.0	0.0	0.0	0.0	0.0	0.0	0.0	0.0	0.0	116.0	0.0	185.32999999999998	88.0	360.67	0.0	0.0
ARGSYN-PWY: L-arginine biosynthesis I (via L-ornithine)|Psychrobacter	0.0	0.0	0.0	0.0	0.0	0.0	0.0	0.0	13.0	0.0	0.0	10.0	0.0	0.0	30.0	0.0	9.0	25.0	92.0	3.0	0.0
ARGSYN-PWY: L-arginine biosynthesis I (via L-ornithine)|Psychroglaciecola	0.0	0.0	0.0	0.0	0.0	0.0	0.0	0.0	0.0	0.0	0.0	0.0	0.0	0.0	110.0	0.0	65.0	69.0	82.0	0.0	0.0
ARGSYN-PWY: L-arginine biosynthesis I (via L-ornithine)|Ralstonia	1.0	2.0	1.0	0.0	11.0	1.0	10.0	0.0	0.0	0.0	0.0	2.0	4.5	4.0	291.0	14.5	214.0	253.5	165.5	11.0	8.5
ARGSYN-PWY: L-arginine biosynthesis I (via L-ornithine)|Ramlibacter	0.0	0.0	0.0	0.0	0.0	0.0	0.0	0.0	0.0	0.0	0.0	0.0	0.0	0.0	0.0	0.0	38.0	62.0	0.0	0.0	0.0
ARGSYN-PWY: L-arginine biosynthesis I (via L-ornithine)|Reyranella	0.0	0.0	0.0	18.0	0.0	0.0	7.0	0.0	0.0	13.0	11.0	0.0	0.0	0.0	71.0	0.0	0.0	4.0	138.0	5.0	4.0
ARGSYN-PWY: L-arginine biosynthesis I (via L-ornithine)|Rhodobacter	3.0	10.0	7.0	0.0	13.0	4.0	8.0	44.0	0.0	0.0	0.0	4.0	2.0	0.0	0.0	2.0	0.0	0.0	0.0	0.0	6.0
ARGSYN-PWY: L-arginine biosynthesis I (via L-ornithine)|Rhodococcus	0.0	3.0	7.0	0.0	5.0	7.0	8.0	0.0	0.0	0.0	0.0	6.0	6.0	0.0	0.0	7.0	0.0	24.0	0.0	16.0	5.0
ARGSYN-PWY: L-arginine biosynthesis I (via L-ornithine)|Rhodoplanes	0.0	0.0	0.0	0.0	0.0	0.0	0.0	11.0	0.0	0.0	0.0	0.0	0.0	0.0	6.0	0.0	47.0	74.0	190.0	0.0	0.0
ARGSYN-PWY: L-arginine biosynthesis I (via L-ornithine)|Romboutsia	0.0	31.0	4.0	42.0	0.0	106.0	0.0	0.0	0.0	0.0	0.0	3.0	0.0	18.0	7.0	6.0	4.0	19.0	0.0	189.0	0.0
ARGSYN-PWY: L-arginine biosynthesis I (via L-ornithine)|Roseburia	0.0	0.0	0.33	0.0	0.0	18.0	0.0	0.0	0.0	0.0	0.0	0.0	0.0	0.0	0.0	0.0	0.0	0.0	0.0	0.0	1.33
ARGSYN-PWY: L-arginine biosynthesis I (via L-ornithine)|Rothia	0.0	0.0	0.0	0.0	0.0	0.0	0.0	0.0	0.0	0.0	0.0	0.0	0.0	0.0	0.0	102.0	0.0	19.33	0.0	0.0	0.0
ARGSYN-PWY: L-arginine biosynthesis I (via L-ornithine)|Rubellimicrobium	0.0	0.0	0.0	0.0	0.0	0.0	0.0	0.0	0.0	0.0	0.0	0.0	0.0	5.0	31.0	0.0	0.0	0.0	17.0	0.0	0.0
ARGSYN-PWY: L-arginine biosynthesis I (via L-ornithine)|Rubrobacter	0.0	0.0	0.0	0.0	0.0	5.0	0.0	8.0	4.0	0.0	0.0	0.0	0.0	0.0	1259.0	0.0	834.0	765.0	903.0	5.0	0.0
ARGSYN-PWY: L-arginine biosynthesis I (via L-ornithine)|Ruminococcus	0.0	0.5	0.0	0.0	0.0	73.5	0.0	0.0	0.0	0.0	0.0	0.0	0.0	0.0	0.0	0.0	0.0	18.5	0.0	0.0	0.0
ARGSYN-PWY: L-arginine biosynthesis I (via L-ornithine)|Rummeliibacillus	0.0	0.0	0.0	0.0	0.0	0.0	0.0	0.0	0.0	0.0	0.0	0.0	0.0	0.0	0.0	0.0	0.0	76.0	19.0	0.0	0.0
ARGSYN-PWY: L-arginine biosynthesis I (via L-ornithine)|Saccharopolyspora	0.0	0.0	0.0	0.0	0.0	0.0	0.0	0.0	0.0	0.0	0.0	0.0	0.0	0.0	49.0	0.0	0.0	0.0	6.0	0.0	0.0
ARGSYN-PWY: L-arginine biosynthesis I (via L-ornithine)|Salinivibrio	213.0	418.0	783.0	393.0	1033.0	814.0	991.0	590.0	650.0	238.0	299.0	306.0	404.0	436.0	303.0	509.0	73.0	118.0	74.0	214.0	549.0
ARGSYN-PWY: L-arginine biosynthesis I (via L-ornithine)|Sediminibacterium	0.0	4.0	2.0	8.0	4.0	0.0	5.0	3.0	24.0	0.0	0.0	0.0	6.0	7.0	0.0	14.0	12.0	0.0	0.0	0.0	0.0
ARGSYN-PWY: L-arginine biosynthesis I (via L-ornithine)|Serratia	0.0	0.0	0.0	0.0	0.0	0.0	0.0	0.0	0.0	0.0	0.0	0.0	0.0	0.0	32.8	0.0	0.0	0.0	0.0	0.0	0.0
ARGSYN-PWY: L-arginine biosynthesis I (via L-ornithine)|Skermanella	0.0	0.0	0.0	0.0	0.0	0.0	0.0	0.0	6.5	0.0	0.0	0.0	0.0	0.0	38.0	0.0	81.5	69.5	102.0	2.5	0.0
ARGSYN-PWY: L-arginine biosynthesis I (via L-ornithine)|Solirubrobacter	0.0	0.0	0.0	0.0	0.0	0.0	2.0	0.0	20.0	0.0	0.0	0.0	0.0	0.0	212.0	0.0	101.0	114.0	241.0	5.0	0.0
ARGSYN-PWY: L-arginine biosynthesis I (via L-ornithine)|Sphaerochaeta	0.0	0.0	0.0	0.0	0.0	0.0	0.0	0.0	0.0	0.0	0.0	0.0	0.0	0.0	0.0	0.0	0.0	87.0	0.0	0.0	0.0
ARGSYN-PWY: L-arginine biosynthesis I (via L-ornithine)|Sphaerotilus	0.0	0.0	0.0	0.0	0.0	0.0	0.0	0.0	0.0	0.0	0.0	0.0	0.0	0.0	29.0	0.0	21.0	47.0	85.0	0.0	0.0
ARGSYN-PWY: L-arginine biosynthesis I (via L-ornithine)|Sphingoaurantiacus	0.0	0.0	0.0	0.0	0.0	0.0	0.0	0.0	0.0	0.0	0.0	0.0	0.0	0.0	14.0	0.0	22.0	20.0	43.0	0.0	0.0
ARGSYN-PWY: L-arginine biosynthesis I (via L-ornithine)|Sphingobium	0.0	13.0	0.0	9.0	0.0	0.0	0.0	0.0	0.0	0.0	6.0	19.0	0.0	0.0	0.0	0.0	0.0	0.0	0.0	0.0	8.0
ARGSYN-PWY: L-arginine biosynthesis I (via L-ornithine)|Sphingomonas	0.0	76.0	0.0	46.0	6.0	6.0	0.0	0.0	43.0	48.0	60.0	157.0	107.0	0.0	217.0	29.0	336.0	101.0	391.0	15.0	131.0
ARGSYN-PWY: L-arginine biosynthesis I (via L-ornithine)|Spirosoma	0.0	0.0	0.0	0.0	0.0	0.0	0.0	0.0	0.0	0.0	15.0	0.0	40.0	0.0	0.0	0.0	0.0	0.0	0.0	0.0	0.0
ARGSYN-PWY: L-arginine biosynthesis I (via L-ornithine)|Staphylococcus	2.0	0.0	8.0	25.0	50.0	7.0	4.0	228.0	53.0	26.0	81.0	34.0	3.0	0.0	107.0	109.0	75.0	79.0	1.0	370.0	7.0
ARGSYN-PWY: L-arginine biosynthesis I (via L-ornithine)|Stenotrophomonas	1600.0	22506.0	20353.0	22409.0	18914.0	15142.0	15430.0	8511.0	9215.0	13560.0	22095.0	14788.0	22630.0	16799.0	473.0	15837.0	586.0	922.0	552.0	10171.0	13895.0
ARGSYN-PWY: L-arginine biosynthesis I (via L-ornithine)|Steroidobacter	0.0	0.0	0.0	0.0	0.0	0.0	0.0	0.0	0.0	0.0	0.0	0.0	0.0	0.0	43.0	0.0	71.0	70.0	103.0	12.0	0.0
ARGSYN-PWY: L-arginine biosynthesis I (via L-ornithine)|Streptococcus	2.33	0.67	4.0	5.5	4.34	11.0	3.66	29.67	8.17	6.5	5.67	12.5	2.0	10.0	74.5	909.83	64.0	154.32999999999998	36.33	124.0	24.17
ARGSYN-PWY: L-arginine biosynthesis I (via L-ornithine)|Streptomyces	0.0	0.0	2.0	0.0	0.0	2.0	0.0	0.0	16.0	0.0	0.0	0.0	0.0	0.0	197.0	0.0	97.0	52.0	184.0	0.0	0.0
ARGSYN-PWY: L-arginine biosynthesis I (via L-ornithine)|Syntrophaceticus	0.0	0.0	0.0	0.0	0.0	0.0	0.0	0.0	0.0	0.0	0.0	0.0	0.0	0.0	32.5	0.0	5.5	26.0	8.5	0.0	0.0
ARGSYN-PWY: L-arginine biosynthesis I (via L-ornithine)|Tepidimonas	0.0	0.0	0.0	0.0	0.0	0.0	0.0	0.0	109.0	0.0	0.0	0.0	0.0	0.0	0.0	0.0	0.0	9.0	0.0	8.0	0.0
ARGSYN-PWY: L-arginine biosynthesis I (via L-ornithine)|Variovorax	0.0	0.0	17.0	9.0	0.0	6.0	0.0	0.0	0.0	5.0	0.0	0.0	0.0	0.0	0.0	22.0	0.0	0.0	0.0	1.0	0.0
ARGSYN-PWY: L-arginine biosynthesis I (via L-ornithine)|Veillonella	0.0	1.0	0.0	1.0	0.0	0.0	0.0	0.0	0.0	0.0	0.0	5.0	0.0	0.0	1717.0	4.0	812.0	1655.0	849.0	0.0	0.0
ARGSYN-PWY: L-arginine biosynthesis I (via L-ornithine)|Vibrio	1.0	11.0	1.0	17.33	7.0	3.67	2.33	2.67	4.67	0.0	4.67	4.67	0.0	2.33	0.0	12.0	0.0	0.0	5.0	25.0	2.0
ARGSYN-PWY: L-arginine biosynthesis I (via L-ornithine)|Weissella	0.0	0.0	4.0	11.0	0.0	8.0	7.0	24.0	0.0	0.0	0.0	0.0	1.0	0.0	0.0	0.0	0.0	0.0	0.0	19.0	0.0
ARGSYN-PWY: L-arginine biosynthesis I (via L-ornithine)|Wolbachia	0.0	0.0	0.0	0.0	0.0	0.0	0.0	0.0	0.0	0.0	0.0	0.0	0.0	0.0	1961.0	0.0	6297.0	1910.0	2564.0	0.0	0.0
ARGSYN-PWY: L-arginine biosynthesis I (via L-ornithine)|unclassified	43.0	252.0	141.07999999999998	162.25	182.75	1222.1599999999999	195.0	4732.0	10359.0	1032.33	105.25	2367.33	125.5	125.0	8163.74	155.5	5642.16	8007.51	9303.8	1624.85	196.75
ARGSYN-PWY: L-arginine biosynthesis I (via L-ornithine)|unidentified_Acetobacteraceae	0.0	0.0	0.0	0.0	0.0	0.0	0.0	0.0	0.0	0.0	0.0	0.0	0.0	0.0	36.0	0.0	58.0	3.0	283.0	0.0	0.0
ARGSYN-PWY: L-arginine biosynthesis I (via L-ornithine)|unidentified_Acidimicrobiia	0.0	0.0	0.0	0.0	0.0	0.0	0.0	0.0	0.0	0.0	0.0	0.0	0.0	0.0	0.0	0.0	0.0	51.0	0.0	0.0	0.0
ARGSYN-PWY: L-arginine biosynthesis I (via L-ornithine)|unidentified_Acidobacteriae	0.0	0.0	0.0	0.0	0.0	0.0	0.0	0.0	0.0	0.0	0.0	0.0	0.0	0.0	0.0	0.0	76.0	8.0	0.0	0.0	0.0
ARGSYN-PWY: L-arginine biosynthesis I (via L-ornithine)|unidentified_Alphaproteobacteria	0.0	0.0	0.0	0.0	0.0	103.0	2.0	7.0	87.0	7.0	0.0	9.0	0.0	0.0	82.0	14.0	52.0	365.0	199.0	0.0	3.0
ARGSYN-PWY: L-arginine biosynthesis I (via L-ornithine)|unidentified_Armatimonadota	0.0	0.0	0.0	0.0	0.0	0.0	0.0	0.0	0.0	0.0	0.0	0.0	0.0	0.0	0.0	0.0	0.0	67.0	0.0	0.0	0.0
ARGSYN-PWY: L-arginine biosynthesis I (via L-ornithine)|unidentified_Beijerinckiaceae	0.0	15.0	0.0	8.0	7.0	0.0	0.0	0.0	0.0	0.0	9.0	36.0	96.0	0.0	0.0	0.0	0.0	0.0	8.0	0.0	34.0
ARGSYN-PWY: L-arginine biosynthesis I (via L-ornithine)|unidentified_Burkholderiaceae	0.0	16.0	3.0	4.0	24.0	8.0	14.0	13.0	0.0	7.0	29.0	23.0	0.0	9.0	0.0	5.0	0.0	0.0	0.0	82.0	25.0
ARGSYN-PWY: L-arginine biosynthesis I (via L-ornithine)|unidentified_Chloroflexi	0.0	0.0	0.0	0.0	0.0	0.0	0.0	0.0	0.0	0.0	0.0	0.0	0.0	0.0	62.0	0.0	21.0	19.0	32.0	0.0	0.0
ARGSYN-PWY: L-arginine biosynthesis I (via L-ornithine)|unidentified_Cyanobacteria	25.0	0.0	6.0	15.0	79.0	12.0	22.0	4371.0	0.0	0.0	21.0	0.0	63.0	29.0	133.0	136.0	93.0	200.0	47.0	34.0	49.0
ARGSYN-PWY: L-arginine biosynthesis I (via L-ornithine)|unidentified_Dehalococcoidia	0.0	0.0	0.0	0.0	0.0	0.0	0.0	0.0	0.0	0.0	0.0	0.0	0.0	0.0	2.0	0.0	49.0	0.0	0.0	0.0	0.0
ARGSYN-PWY: L-arginine biosynthesis I (via L-ornithine)|unidentified_Enterobacteriaceae	18.2	42.4	13.6	54.4	39.4	26.8	25.6	47.2	82.6	38.2	52.2	165.4	168.8	67.8	11.6	69.0	3.0	20.8	7.2	52.0	181.4
ARGSYN-PWY: L-arginine biosynthesis I (via L-ornithine)|unidentified_Firmicutes	0.0	0.0	0.0	0.0	0.0	0.0	0.0	0.0	0.0	0.0	0.0	0.0	0.0	0.0	163.5	0.0	183.0	304.5	118.0	0.0	0.0
ARGSYN-PWY: L-arginine biosynthesis I (via L-ornithine)|unidentified_Gemmatimonadaceae	0.0	0.0	0.0	0.0	0.0	0.0	0.0	0.0	0.0	62.0	0.0	0.0	0.0	0.0	0.0	0.0	0.0	0.0	0.0	0.0	0.0
ARGSYN-PWY: L-arginine biosynthesis I (via L-ornithine)|unidentified_Gemmatimonadota	0.0	0.0	0.0	0.0	0.0	0.0	0.0	0.0	0.0	0.0	0.0	0.0	0.0	0.0	52.0	0.0	0.0	0.0	0.0	0.0	0.0
ARGSYN-PWY: L-arginine biosynthesis I (via L-ornithine)|unidentified_Hungateiclostridiaceae	0.0	0.0	0.0	0.0	0.0	0.0	0.0	0.0	0.0	0.0	0.0	0.0	0.0	0.0	46.0	0.0	45.0	163.0	18.0	0.0	0.0
ARGSYN-PWY: L-arginine biosynthesis I (via L-ornithine)|unidentified_Lachnospiraceae	0.0	0.0	0.0	0.0	0.0	77.0	0.0	0.0	0.0	0.0	0.0	0.0	0.0	0.0	39.0	0.0	6.0	0.0	18.0	0.0	0.0
ARGSYN-PWY: L-arginine biosynthesis I (via L-ornithine)|unidentified_Prevotellaceae	0.0	0.0	0.0	4.0	0.0	0.0	7.0	0.0	3.0	0.0	0.0	0.0	0.0	0.0	101.0	0.0	76.0	50.0	46.0	0.0	0.0
ARGSYN-PWY: L-arginine biosynthesis I (via L-ornithine)|unidentified_Pseudomonadales	0.0	0.0	0.0	0.0	0.0	19.0	0.0	0.0	32.0	13.0	0.0	0.0	0.0	0.0	0.0	0.0	0.0	0.0	0.0	0.0	0.0
ARGSYN-PWY: L-arginine biosynthesis I (via L-ornithine)|unidentified_Rickettsiales	0.0	0.0	0.0	3.0	0.0	9.0	2.0	25.0	1000.0	0.0	0.0	7.0	0.0	0.0	0.0	4.0	0.0	0.0	0.0	4.0	49.0
ARGSYN-PWY: L-arginine biosynthesis I (via L-ornithine)|unidentified_Saccharimonadales	0.0	0.0	0.0	0.0	0.0	0.0	0.0	0.0	0.0	82.0	0.0	0.0	0.0	0.0	0.0	0.0	0.0	0.0	0.0	0.0	0.0
ARGSYN-PWY: L-arginine biosynthesis I (via L-ornithine)|unidentified_Thermomicrobiales	0.0	0.0	0.0	0.0	0.0	0.0	0.0	0.0	0.0	0.0	0.0	0.0	0.0	0.0	64.0	0.0	33.0	0.0	0.0	0.0	0.0
ARGSYN-PWY: L-arginine biosynthesis I (via L-ornithine)|unidentified_Thermoplasmata	0.0	2.0	0.0	0.0	0.0	26.0	0.0	0.0	64.0	0.0	0.0	0.0	0.0	0.0	29.0	0.0	3.0	64.0	38.0	0.0	36.0
ARGSYNBSUB-PWY: L-arginine biosynthesis II (acetyl cycle)|Acetobacter	0.0	0.0	0.0	0.0	0.0	0.0	3.0	9.0	0.0	0.0	0.0	0.0	0.0	0.0	122.0	0.0	516.5	120.0	200.0	0.0	0.0
ARGSYNBSUB-PWY: L-arginine biosynthesis II (acetyl cycle)|Acidibacter	0.0	0.0	0.0	0.0	0.0	0.0	0.0	0.0	0.0	0.0	0.0	0.0	0.0	0.0	0.0	0.0	4.0	3.0	104.0	3.0	0.0
ARGSYNBSUB-PWY: L-arginine biosynthesis II (acetyl cycle)|Acidovorax	3.0	14.0	15.0	18.0	72.0	22.0	43.0	23.0	12.0	7.0	31.0	4.0	45.0	19.0	138.0	47.0	95.0	307.0	128.0	9.0	56.0
ARGSYNBSUB-PWY: L-arginine biosynthesis II (acetyl cycle)|Acinetobacter	1.0	2.0	7.0	4.25	15.0	1.0	9.33	14.0	10.66	3.42	9.0	10.0	9.0	14.75	1.33	13.25	4.33	9.67	1.92	40.87	10.33
ARGSYNBSUB-PWY: L-arginine biosynthesis II (acetyl cycle)|Actinomadura	0.0	0.0	0.0	0.0	0.0	0.0	0.0	0.0	0.0	0.0	0.0	0.0	0.0	0.0	25.0	0.0	35.0	2.0	0.0	0.0	0.0
ARGSYNBSUB-PWY: L-arginine biosynthesis II (acetyl cycle)|Actinomyces	0.0	0.0	0.0	0.0	0.0	0.0	0.0	0.0	0.0	0.0	0.0	0.0	0.0	0.0	139.0	0.0	48.0	101.0	6.0	0.0	0.0
ARGSYNBSUB-PWY: L-arginine biosynthesis II (acetyl cycle)|Actinophytocola	0.0	0.0	0.0	0.0	0.0	0.0	0.0	0.0	0.0	0.0	0.0	0.0	0.0	0.0	40.0	0.0	0.0	34.0	0.0	0.0	0.0
ARGSYNBSUB-PWY: L-arginine biosynthesis II (acetyl cycle)|Actinoplanes	0.0	0.0	0.0	1.0	0.0	0.0	0.0	0.0	0.0	0.0	0.0	0.0	0.0	0.0	0.0	0.0	3.0	0.0	0.0	48.0	0.0
ARGSYNBSUB-PWY: L-arginine biosynthesis II (acetyl cycle)|Adhaeribacter	0.0	0.0	0.0	0.0	0.0	0.0	0.0	0.0	0.0	65.0	0.0	0.0	0.0	0.0	50.0	0.0	20.0	0.0	0.0	0.0	0.0
ARGSYNBSUB-PWY: L-arginine biosynthesis II (acetyl cycle)|Aeromicrobium	0.0	0.0	0.0	0.0	0.0	0.0	0.0	0.0	0.0	0.0	0.0	0.0	0.0	0.0	90.0	0.0	46.0	0.0	56.0	0.0	0.0
ARGSYNBSUB-PWY: L-arginine biosynthesis II (acetyl cycle)|Aeromonas	0.0	3.0	3.0	14.0	1.0	5.0	11.0	8.0	133.0	17.0	8.0	21.0	8.0	63.0	0.0	5.0	0.0	0.0	0.0	7.0	1.0
ARGSYNBSUB-PWY: L-arginine biosynthesis II (acetyl cycle)|Agathobacter	0.0	0.0	0.0	0.0	0.0	0.0	0.0	0.0	0.0	0.0	0.0	0.0	0.0	0.0	50.0	0.0	0.0	0.0	0.0	0.0	0.0
ARGSYNBSUB-PWY: L-arginine biosynthesis II (acetyl cycle)|Agromyces	0.0	0.0	0.0	0.0	0.0	0.0	0.0	0.0	0.0	0.0	0.0	0.0	0.0	0.0	3.0	0.0	0.0	0.0	94.0	0.0	0.0
ARGSYNBSUB-PWY: L-arginine biosynthesis II (acetyl cycle)|Akkermansia	0.0	0.33	0.0	0.0	0.67	3.67	1.33	8.0	0.33	0.0	4.67	7.0	0.0	0.0	0.67	0.0	5.0	0.0	0.0	0.33	0.0
ARGSYNBSUB-PWY: L-arginine biosynthesis II (acetyl cycle)|Altererythrobacter	0.0	0.0	0.0	6.0	0.0	0.0	0.0	0.0	0.0	0.0	0.0	0.0	0.0	0.0	0.0	0.0	0.0	0.0	0.0	101.0	0.0
ARGSYNBSUB-PWY: L-arginine biosynthesis II (acetyl cycle)|Aminobacter	0.0	0.0	0.0	0.0	0.0	0.0	0.0	0.0	0.0	0.0	0.0	0.0	0.0	0.0	34.0	0.0	90.0	62.0	35.0	0.0	0.0
ARGSYNBSUB-PWY: L-arginine biosynthesis II (acetyl cycle)|Anoxybacillus	0.0	0.0	0.0	0.0	0.0	0.0	0.0	0.0	0.0	0.0	0.0	0.0	0.0	0.0	0.0	0.43	0.0	5.29	0.0	4.57	0.0
ARGSYNBSUB-PWY: L-arginine biosynthesis II (acetyl cycle)|Aquabacterium	0.0	0.0	6.0	0.0	0.0	8.0	1.0	0.0	6.0	7.0	0.0	0.0	31.0	0.0	55.0	0.0	0.0	0.0	0.0	0.0	0.0
ARGSYNBSUB-PWY: L-arginine biosynthesis II (acetyl cycle)|Aquicella	0.0	0.0	0.0	1.0	0.0	0.0	0.0	0.0	0.0	0.0	0.0	0.0	0.0	0.0	0.0	0.0	0.0	0.0	0.0	81.0	0.0
ARGSYNBSUB-PWY: L-arginine biosynthesis II (acetyl cycle)|Arthrobacter	0.0	15.0	43.0	1.0	17.0	34.0	94.0	20.0	47.0	4.0	12.0	83.0	15.0	25.0	138.0	29.0	46.0	176.0	22.0	16.0	0.0
ARGSYNBSUB-PWY: L-arginine biosynthesis II (acetyl cycle)|Ascidiaceihabitans	0.0	0.0	0.0	0.0	5.0	29.0	0.0	0.0	7.0	0.0	0.0	39.0	0.0	0.0	0.0	0.0	0.0	0.0	0.0	0.0	2.0
ARGSYNBSUB-PWY: L-arginine biosynthesis II (acetyl cycle)|Bacillus	15.0	4.0	5.0	20.0	262.0	15.0	12.0	21.0	338.0	45.0	0.0	4.0	407.0	9.0	465.0	3.0	287.0	444.0	543.0	198.0	13.0
ARGSYNBSUB-PWY: L-arginine biosynthesis II (acetyl cycle)|Bacteroides	0.0	0.0	0.0	0.0	2.0	0.0	0.0	0.0	7.0	0.0	0.0	4.0	0.0	0.0	0.0	0.0	14.0	24.0	0.0	0.0	0.0
ARGSYNBSUB-PWY: L-arginine biosynthesis II (acetyl cycle)|Bifidobacterium	0.0	1.0	5.0	11.0	0.0	55.5	72.0	8.0	16.0	0.0	5.0	0.0	0.0	38.0	0.0	34.0	0.0	6.0	0.0	23.0	3.0
ARGSYNBSUB-PWY: L-arginine biosynthesis II (acetyl cycle)|Blastococcus	0.0	2.0	7.0	0.0	15.0	2.0	6.0	9.0	14.0	10.0	0.0	10.0	4.0	6.0	466.0	7.0	292.0	182.0	496.0	11.0	20.0
ARGSYNBSUB-PWY: L-arginine biosynthesis II (acetyl cycle)|Blautia	0.0	0.0	1.0	7.0	0.0	10.0	58.0	0.0	0.0	0.0	0.0	16.0	0.0	0.0	105.0	0.0	78.0	94.0	135.0	6.0	23.0
ARGSYNBSUB-PWY: L-arginine biosynthesis II (acetyl cycle)|Bradyrhizobium	0.0	16.0	10.0	6.0	21.0	7.0	55.0	0.0	9.0	18.0	4.0	15.0	36.0	5.0	0.0	26.0	163.0	9.0	38.0	211.0	0.0
ARGSYNBSUB-PWY: L-arginine biosynthesis II (acetyl cycle)|Brevundimonas	0.0	0.0	12.0	0.0	0.0	0.0	4.0	6.0	3.0	6.0	4.0	12.0	2.0	0.0	0.0	0.0	0.0	0.0	51.0	13.0	0.0
ARGSYNBSUB-PWY: L-arginine biosynthesis II (acetyl cycle)|Bryobacter	0.0	0.0	0.0	0.0	0.0	0.0	0.0	0.0	0.0	0.0	0.0	0.0	0.0	0.0	36.0	0.0	0.0	19.0	0.0	0.0	0.0
ARGSYNBSUB-PWY: L-arginine biosynthesis II (acetyl cycle)|Caldicoprobacter	0.0	0.0	0.0	0.0	0.0	0.0	0.0	0.0	0.0	0.0	0.0	0.0	0.0	0.0	46.0	0.0	15.0	164.0	0.0	0.0	0.0
ARGSYNBSUB-PWY: L-arginine biosynthesis II (acetyl cycle)|Caulobacter	0.0	11.0	13.0	19.0	22.0	5.0	49.0	5.0	0.0	9.0	10.0	0.0	0.0	0.0	6.0	17.0	3.0	3.0	0.0	9.0	15.0
ARGSYNBSUB-PWY: L-arginine biosynthesis II (acetyl cycle)|Cellulomonas	0.0	0.0	0.0	0.0	0.0	0.0	0.0	0.0	0.0	0.0	0.0	0.0	0.0	0.0	15.0	0.0	0.0	35.0	0.0	0.0	0.0
ARGSYNBSUB-PWY: L-arginine biosynthesis II (acetyl cycle)|Chryseobacterium	23295.0	20978.0	23719.0	21115.0	23136.0	22580.0	26246.0	24005.0	19121.0	27154.0	22297.0	23763.0	20953.0	27361.0	1628.0	15103.0	675.0	1970.0	580.0	14528.0	28551.0
ARGSYNBSUB-PWY: L-arginine biosynthesis II (acetyl cycle)|Cloacibacterium	0.0	0.0	0.0	1.0	0.0	0.0	0.0	0.0	0.0	0.0	0.0	0.0	0.0	0.0	0.0	0.0	0.0	0.0	0.0	60.0	0.0
ARGSYNBSUB-PWY: L-arginine biosynthesis II (acetyl cycle)|Colidextribacter	0.0	0.0	0.0	2.0	0.0	0.0	16.0	0.0	11.0	0.0	3.0	35.0	0.0	0.0	70.0	0.0	157.0	136.0	33.0	0.0	0.0
ARGSYNBSUB-PWY: L-arginine biosynthesis II (acetyl cycle)|Collimonas	0.0	161.0	184.0	218.0	173.0	158.0	114.0	154.0	38.0	144.0	148.0	169.0	175.0	40.0	0.0	56.0	0.0	0.0	0.0	51.0	122.0
ARGSYNBSUB-PWY: L-arginine biosynthesis II (acetyl cycle)|Collinsella	0.0	0.0	0.0	0.5	0.0	19.0	36.0	9.5	12.5	0.0	0.5	0.0	0.0	0.0	20.5	0.0	1.5	46.0	0.0	0.0	0.0
ARGSYNBSUB-PWY: L-arginine biosynthesis II (acetyl cycle)|Comamonas	0.0	0.0	0.0	0.0	0.0	0.0	0.0	0.0	0.0	0.0	0.0	0.0	0.0	0.0	14.0	0.0	23.0	20.0	0.0	0.0	0.0
ARGSYNBSUB-PWY: L-arginine biosynthesis II (acetyl cycle)|Commensalibacter	0.0	0.0	0.0	2.0	0.0	0.0	0.0	0.0	0.0	0.0	0.0	0.0	0.0	0.0	5.5	0.0	1.0	47.0	90.5	0.0	0.0
ARGSYNBSUB-PWY: L-arginine biosynthesis II (acetyl cycle)|Conexibacter	0.0	0.0	0.0	0.0	0.0	0.0	0.0	0.0	0.0	0.0	0.0	0.0	0.0	0.0	56.0	0.0	2.0	60.0	64.0	0.0	0.0
ARGSYNBSUB-PWY: L-arginine biosynthesis II (acetyl cycle)|Corynebacterium	5.5	0.75	4.0	16.5	19.0	18.0	1.5	113.25	75.25	17.5	9.75	7.25	2.0	32.25	0.0	18.5	0.0	0.0	0.0	251.5	3.75
ARGSYNBSUB-PWY: L-arginine biosynthesis II (acetyl cycle)|Crossiella	0.0	0.0	0.0	0.0	0.0	0.0	0.0	0.0	0.0	0.0	0.0	0.0	0.0	0.0	15.0	0.0	31.0	12.0	106.0	0.0	0.0
ARGSYNBSUB-PWY: L-arginine biosynthesis II (acetyl cycle)|Curvibacter	0.0	0.0	0.0	0.0	0.0	0.0	0.0	0.0	0.0	0.0	0.0	0.0	0.0	0.0	199.0	0.0	133.0	307.0	78.0	0.0	0.0
ARGSYNBSUB-PWY: L-arginine biosynthesis II (acetyl cycle)|Cutibacterium	8.0	0.0	23.0	41.0	49.0	53.0	37.0	250.0	259.0	44.0	37.0	53.0	20.0	51.0	20.0	87.0	14.0	57.0	17.0	482.0	15.0
ARGSYNBSUB-PWY: L-arginine biosynthesis II (acetyl cycle)|Defluviitoga	10.33	6.0	2.0	3.33	16.0	8.33	4.33	4.0	1.33	8.0	1.33	9.33	1.33	0.0	164.0	6.0	111.0	177.0	29.33	0.0	0.67
ARGSYNBSUB-PWY: L-arginine biosynthesis II (acetyl cycle)|Dehalobacter	0.0	0.0	0.0	0.0	0.0	0.0	0.0	0.0	0.75	0.0	0.0	0.0	0.0	0.0	75.5	0.0	31.75	49.75	14.25	0.0	0.0
ARGSYNBSUB-PWY: L-arginine biosynthesis II (acetyl cycle)|Delftia	21889.0	782.0	1034.0	612.0	1607.0	837.0	1010.0	687.0	834.0	835.0	879.0	930.0	741.0	956.0	75.0	845.0	304.0	41.0	101.0	415.0	1231.0
ARGSYNBSUB-PWY: L-arginine biosynthesis II (acetyl cycle)|Desulfomonile	0.0	0.0	0.0	4.0	0.0	0.0	0.0	0.0	0.0	0.0	0.0	0.0	0.0	0.0	0.0	0.0	0.0	0.0	0.0	50.0	0.0
ARGSYNBSUB-PWY: L-arginine biosynthesis II (acetyl cycle)|Dethiobacter	0.0	0.0	0.0	0.0	0.0	0.0	0.0	11.0	0.0	0.0	0.0	0.0	0.0	0.0	32.0	0.0	132.0	74.0	48.0	0.0	0.0
ARGSYNBSUB-PWY: L-arginine biosynthesis II (acetyl cycle)|Dongia	0.0	1.0	0.0	8.0	0.0	0.0	0.0	0.0	0.0	0.0	0.0	0.0	0.0	0.0	29.0	0.0	35.0	7.0	42.0	221.0	0.0
ARGSYNBSUB-PWY: L-arginine biosynthesis II (acetyl cycle)|Dorea	0.0	0.0	0.0	0.0	0.0	0.0	12.0	0.0	0.0	0.0	0.0	0.0	0.0	0.0	0.0	0.0	0.0	54.0	0.0	0.0	0.0
ARGSYNBSUB-PWY: L-arginine biosynthesis II (acetyl cycle)|Enhydrobacter	0.0	1.0	21.0	33.0	33.0	19.0	8.0	25.0	39.0	21.0	13.0	0.0	25.0	19.0	12.0	22.0	0.0	0.0	0.0	8.0	9.0
ARGSYNBSUB-PWY: L-arginine biosynthesis II (acetyl cycle)|Ensifer	0.0	0.0	0.0	0.0	0.0	0.0	0.0	0.0	0.0	0.0	0.0	0.0	0.0	0.0	7.0	0.0	34.0	0.0	11.0	0.0	0.0
ARGSYNBSUB-PWY: L-arginine biosynthesis II (acetyl cycle)|Enterococcus	7.0	13.0	20.0	35.0	49.0	29.0	34.0	17.0	74.0	13.0	49.0	52.0	18.0	26.0	42.0	29.0	37.0	63.0	49.0	20.0	5.0
ARGSYNBSUB-PWY: L-arginine biosynthesis II (acetyl cycle)|Faecalibacterium	0.0	0.5	0.5	0.0	3.5	4.0	16.5	3.0	2.0	11.0	0.0	0.0	0.0	0.0	164.5	11.0	40.5	49.5	19.5	0.0	0.0
ARGSYNBSUB-PWY: L-arginine biosynthesis II (acetyl cycle)|Finegoldia	0.0	0.0	0.0	0.67	0.67	0.0	0.0	0.0	8.67	1.0	0.0	0.0	0.0	0.0	0.0	8.33	0.0	0.0	0.0	3.0	1.67
ARGSYNBSUB-PWY: L-arginine biosynthesis II (acetyl cycle)|Flavobacterium	0.0	1.0	0.0	0.0	0.0	0.0	0.0	0.0	0.0	93.0	0.0	0.0	0.0	0.0	0.0	0.0	0.0	0.0	0.0	0.0	0.0
ARGSYNBSUB-PWY: L-arginine biosynthesis II (acetyl cycle)|Fructilactobacillus	0.0	0.0	0.0	0.0	0.0	0.0	0.0	0.0	0.0	0.0	0.0	0.0	0.0	0.0	666.0	0.0	2596.0	677.0	763.0	0.0	0.0
ARGSYNBSUB-PWY: L-arginine biosynthesis II (acetyl cycle)|Gaiella	0.0	0.0	0.0	2.0	0.0	0.0	0.0	0.0	0.0	15.0	0.0	0.0	0.0	0.0	256.0	0.0	70.0	2.0	147.0	40.0	0.0
ARGSYNBSUB-PWY: L-arginine biosynthesis II (acetyl cycle)|Gallionella	0.0	0.0	0.0	5.0	0.0	0.0	0.0	0.0	0.0	0.0	0.0	0.0	0.0	0.0	0.0	0.0	0.0	0.0	0.0	52.0	0.0
ARGSYNBSUB-PWY: L-arginine biosynthesis II (acetyl cycle)|Gardnerella	0.0	0.0	0.0	8.0	0.0	23.0	0.0	33.0	17.0	0.0	0.0	0.0	0.0	0.0	0.0	0.0	0.0	0.0	0.0	0.0	6.0
ARGSYNBSUB-PWY: L-arginine biosynthesis II (acetyl cycle)|Gelria	0.0	0.0	0.0	0.0	0.0	0.0	0.0	0.0	0.0	0.0	0.0	0.0	0.0	0.0	139.0	0.0	72.0	211.0	5.0	0.0	0.0
ARGSYNBSUB-PWY: L-arginine biosynthesis II (acetyl cycle)|Gemella	0.0	0.0	0.0	0.0	0.0	4.0	0.0	0.0	0.0	0.0	0.0	0.0	0.0	0.0	0.0	466.0	0.0	0.0	0.0	0.0	0.0
ARGSYNBSUB-PWY: L-arginine biosynthesis II (acetyl cycle)|Gemmatimonas	0.0	0.0	0.0	0.0	0.0	0.0	0.0	0.0	0.0	0.0	0.0	0.0	0.0	0.0	0.0	0.0	0.0	0.0	53.0	0.0	0.0
ARGSYNBSUB-PWY: L-arginine biosynthesis II (acetyl cycle)|Geodermatophilus	0.0	0.0	0.0	0.0	0.0	0.0	0.0	0.0	0.0	0.0	0.0	0.0	0.0	0.0	104.0	0.0	169.0	81.0	415.0	1.0	0.0
ARGSYNBSUB-PWY: L-arginine biosynthesis II (acetyl cycle)|Granulicatella	0.0	0.0	0.0	0.0	0.0	0.0	0.0	0.0	0.0	0.0	0.0	0.0	0.0	14.0	0.0	54.0	0.0	0.0	0.0	0.0	0.0
ARGSYNBSUB-PWY: L-arginine biosynthesis II (acetyl cycle)|Haemophilus	0.0	0.0	0.0	0.0	0.0	0.0	0.0	0.0	0.0	0.0	0.0	0.0	0.0	0.0	0.0	170.0	0.0	0.0	0.0	0.0	0.0
ARGSYNBSUB-PWY: L-arginine biosynthesis II (acetyl cycle)|Haliangium	0.0	0.0	0.0	2.0	1.0	2.0	8.0	0.0	0.0	14.0	0.0	0.0	0.0	0.0	15.0	12.0	0.0	0.0	38.0	51.0	27.0
ARGSYNBSUB-PWY: L-arginine biosynthesis II (acetyl cycle)|Halocella	0.0	0.0	0.0	0.0	0.0	0.0	0.0	0.0	0.0	0.0	0.0	0.0	0.0	0.0	116.0	0.0	212.0	220.0	57.0	0.0	0.0
ARGSYNBSUB-PWY: L-arginine biosynthesis II (acetyl cycle)|Harryflintia	0.0	0.0	0.0	0.0	0.0	0.0	0.0	0.0	0.0	0.0	0.0	0.0	0.0	0.0	51.0	0.0	51.0	51.0	0.0	0.0	0.0
ARGSYNBSUB-PWY: L-arginine biosynthesis II (acetyl cycle)|Iamia	0.0	0.0	0.0	0.0	0.0	0.0	0.0	0.0	0.0	0.0	0.0	0.0	0.0	0.0	9.0	0.0	65.0	0.0	0.0	0.0	0.0
ARGSYNBSUB-PWY: L-arginine biosynthesis II (acetyl cycle)|Ignatzschineria	0.0	0.0	0.0	0.0	0.0	0.0	0.0	0.0	0.0	0.0	0.0	0.0	0.0	0.0	0.0	0.0	0.0	0.0	35.0	0.0	0.0
ARGSYNBSUB-PWY: L-arginine biosynthesis II (acetyl cycle)|Ileibacterium	0.0	3.5	1.0	0.0	0.0	0.5	2.0	1.0	0.0	0.0	5.0	0.0	0.75	1.25	0.0	4.25	0.0	0.0	0.0	0.5	0.0
ARGSYNBSUB-PWY: L-arginine biosynthesis II (acetyl cycle)|Klebsiella	0.0	5.0	3.0	2.0	6.0	19.0	1.0	6.0	0.0	0.0	1.0	0.0	0.0	24.0	0.0	4.0	21.0	73.0	0.0	0.0	0.0
ARGSYNBSUB-PWY: L-arginine biosynthesis II (acetyl cycle)|Kocuria	0.0	0.0	0.0	0.0	0.0	0.0	0.0	0.0	0.0	0.0	0.0	115.0	0.0	0.0	0.0	8.0	0.0	0.0	0.0	3.0	0.0
ARGSYNBSUB-PWY: L-arginine biosynthesis II (acetyl cycle)|Kribbella	0.0	0.0	0.0	0.0	0.0	4.0	0.0	0.0	0.0	34.0	0.0	0.0	0.0	0.0	1.0	0.0	24.0	66.0	38.0	3.0	0.0
ARGSYNBSUB-PWY: L-arginine biosynthesis II (acetyl cycle)|Labrys	0.0	0.0	0.0	0.0	0.0	0.0	0.0	0.0	0.0	0.0	0.0	0.0	0.0	0.0	0.0	0.0	12.0	14.0	47.0	0.0	0.0
ARGSYNBSUB-PWY: L-arginine biosynthesis II (acetyl cycle)|Lachnoclostridium	0.0	0.0	0.0	0.0	0.0	0.0	1.0	0.0	0.0	0.0	0.0	0.0	0.0	0.0	122.0	0.0	51.0	219.0	104.0	0.0	0.0
ARGSYNBSUB-PWY: L-arginine biosynthesis II (acetyl cycle)|Lactiplantibacillus	0.0	4.0	4.0	8.0	0.0	10.0	3.0	11.0	0.0	13.0	0.0	4.0	0.0	5.0	644.0	14.0	3204.0	765.0	1161.0	0.0	0.0
ARGSYNBSUB-PWY: L-arginine biosynthesis II (acetyl cycle)|Lactobacillus	0.0	17.0	9.0	70.0	33.0	161.0	25.0	210.0	199.0	19.0	8.0	6.0	1.0	101.0	220.0	7180.0	266.0	362.0	320.0	111.0	19.0
ARGSYNBSUB-PWY: L-arginine biosynthesis II (acetyl cycle)|Lautropia	0.0	0.0	0.0	0.0	0.0	0.0	0.0	9.0	0.0	0.0	0.0	0.0	0.0	0.0	4061.0	0.0	1753.0	3797.0	1359.0	0.0	0.0
ARGSYNBSUB-PWY: L-arginine biosynthesis II (acetyl cycle)|Lawsonella	0.0	2.0	0.0	10.0	21.0	0.0	0.0	51.0	20.0	9.0	12.0	14.0	0.0	9.0	0.0	0.0	0.0	0.0	0.0	135.0	0.0
ARGSYNBSUB-PWY: L-arginine biosynthesis II (acetyl cycle)|Ligilactobacillus	0.0	4.0	0.0	26.0	9.0	67.0	19.0	45.0	0.0	3.0	10.0	22.0	0.0	0.0	102.0	0.0	135.0	411.0	127.0	62.0	0.0
ARGSYNBSUB-PWY: L-arginine biosynthesis II (acetyl cycle)|Limnohabitans	0.0	0.0	0.0	0.0	0.0	0.0	0.0	0.0	0.0	0.0	0.0	0.0	0.0	0.0	11.0	0.0	39.0	70.0	64.0	0.0	0.0
ARGSYNBSUB-PWY: L-arginine biosynthesis II (acetyl cycle)|Limosilactobacillus	0.0	0.0	4.0	3.0	0.0	23.0	5.0	3.5	0.0	0.0	0.0	0.0	0.0	0.0	130.0	15.0	31.0	39.5	78.0	17.0	8.0
ARGSYNBSUB-PWY: L-arginine biosynthesis II (acetyl cycle)|Listeria	0.0	3.0	0.0	118.0	6.0	0.0	3.0	0.0	0.0	35.0	114.0	969.0	0.0	0.0	57.0	2.0	49.0	135.0	0.0	1993.0	0.0
ARGSYNBSUB-PWY: L-arginine biosynthesis II (acetyl cycle)|Litorilinea	0.0	0.0	0.0	0.0	0.0	0.0	0.0	0.0	0.0	86.0	0.0	0.0	0.0	0.0	0.0	0.0	0.0	0.0	0.0	0.0	0.0
ARGSYNBSUB-PWY: L-arginine biosynthesis II (acetyl cycle)|Lysinibacillus	0.0	0.0	0.0	0.0	0.0	0.0	0.0	0.0	0.0	0.0	0.0	0.0	0.0	0.0	13.0	0.0	31.0	0.0	98.0	0.0	0.0
ARGSYNBSUB-PWY: L-arginine biosynthesis II (acetyl cycle)|Lysobacter	0.0	0.0	0.0	0.0	0.0	0.0	0.0	0.0	0.0	0.0	0.0	0.0	0.0	0.0	11.5	0.0	14.25	34.0	35.25	2.5	0.0
ARGSYNBSUB-PWY: L-arginine biosynthesis II (acetyl cycle)|Malaciobacter	0.0	1.5	2.5	0.5	3.75	3.0	3.0	2.5	0.0	0.0	0.0	0.5	0.75	1.75	0.0	0.0	0.0	0.0	0.0	0.0	0.0
ARGSYNBSUB-PWY: L-arginine biosynthesis II (acetyl cycle)|Marinobacter	0.0	7.0	8.0	0.0	9.0	3.0	10.0	0.0	0.0	0.0	10.0	0.0	0.0	0.0	0.0	0.0	0.0	0.0	0.0	4.0	9.0
ARGSYNBSUB-PWY: L-arginine biosynthesis II (acetyl cycle)|Marmoricola	0.0	0.0	0.0	0.0	0.0	0.0	0.0	0.0	0.0	0.0	0.0	0.0	0.0	0.0	55.0	0.0	0.0	0.0	0.0	0.0	0.0
ARGSYNBSUB-PWY: L-arginine biosynthesis II (acetyl cycle)|Megamonas	0.0	0.0	0.0	0.0	0.0	0.0	0.0	0.0	0.0	0.0	0.0	0.0	0.0	0.0	70.0	0.0	0.0	0.0	5.0	1.0	0.0
ARGSYNBSUB-PWY: L-arginine biosynthesis II (acetyl cycle)|Mesorhizobium	0.0	0.0	0.0	0.0	0.0	0.0	0.0	0.0	5.0	0.0	0.0	0.0	0.0	0.0	108.0	0.0	8.0	5.0	71.0	0.0	0.0
ARGSYNBSUB-PWY: L-arginine biosynthesis II (acetyl cycle)|Methyloceanibacter	0.0	0.0	0.0	1.0	0.0	0.0	0.0	0.0	0.0	0.0	0.0	0.0	0.0	0.0	0.0	0.0	0.0	0.0	0.0	52.0	0.0
ARGSYNBSUB-PWY: L-arginine biosynthesis II (acetyl cycle)|Microlunatus	0.0	0.0	0.0	0.0	0.0	0.0	0.0	0.0	0.0	0.0	0.0	0.0	0.0	0.0	0.0	0.0	12.0	0.0	45.0	0.0	0.0
ARGSYNBSUB-PWY: L-arginine biosynthesis II (acetyl cycle)|Micromonospora	0.0	0.0	0.0	0.0	0.0	0.0	0.0	0.0	0.0	0.0	0.0	0.0	0.0	0.0	0.0	0.0	0.0	0.0	35.0	0.0	0.0
ARGSYNBSUB-PWY: L-arginine biosynthesis II (acetyl cycle)|Microvirga	0.0	0.0	0.0	2.0	3.0	3.0	0.0	0.0	5.0	0.0	0.0	0.0	1.0	0.0	632.0	0.0	588.0	222.0	814.0	6.0	0.0
ARGSYNBSUB-PWY: L-arginine biosynthesis II (acetyl cycle)|Modestobacter	0.0	0.0	0.0	0.0	0.0	0.0	0.0	0.0	0.0	0.0	0.0	0.0	0.0	0.0	7.33	0.0	5.67	3.0	6.67	0.0	0.0
ARGSYNBSUB-PWY: L-arginine biosynthesis II (acetyl cycle)|Monoglobus	0.0	0.0	0.0	0.0	0.0	0.0	0.0	0.0	0.0	0.0	0.0	0.0	0.0	0.0	79.0	0.0	75.0	115.0	12.0	0.0	0.0
ARGSYNBSUB-PWY: L-arginine biosynthesis II (acetyl cycle)|Morganella	0.0	0.0	0.0	0.0	0.0	0.0	0.0	0.0	0.0	0.0	0.0	0.0	0.0	0.0	14.0	0.0	42.0	28.0	0.0	0.0	0.0
ARGSYNBSUB-PWY: L-arginine biosynthesis II (acetyl cycle)|Mycobacterium	0.0	1.0	4.0	0.0	0.0	0.0	7.0	0.0	0.0	0.0	0.0	0.0	0.0	0.0	80.0	0.0	114.0	85.0	53.0	50.0	0.0
ARGSYNBSUB-PWY: L-arginine biosynthesis II (acetyl cycle)|Neisseria	0.0	0.0	0.0	0.0	0.0	0.0	0.0	0.0	0.0	0.0	0.0	0.0	0.0	0.0	867.0	223.4	228.0	617.0	351.0	0.0	5.0
ARGSYNBSUB-PWY: L-arginine biosynthesis II (acetyl cycle)|Nitrospira	0.0	0.0	0.0	0.0	0.0	0.0	0.0	0.0	0.0	0.0	0.0	0.0	0.0	0.0	148.0	0.0	55.0	13.0	75.0	0.0	0.0
ARGSYNBSUB-PWY: L-arginine biosynthesis II (acetyl cycle)|Nocardioides	0.0	9.0	12.0	1.0	7.0	7.0	6.0	1.0	34.0	13.0	0.0	16.0	15.0	0.0	235.0	12.0	434.0	255.0	710.0	17.0	15.0
ARGSYNBSUB-PWY: L-arginine biosynthesis II (acetyl cycle)|Nordella	2.0	0.0	0.0	0.0	0.0	0.0	0.0	0.0	0.0	0.0	0.0	0.0	0.0	0.0	57.0	0.0	75.0	28.0	47.0	5.0	0.0
ARGSYNBSUB-PWY: L-arginine biosynthesis II (acetyl cycle)|Novosphingobium	0.0	96.0	0.0	65.0	18.0	0.0	0.0	0.0	0.0	0.0	10.0	31.0	144.0	0.0	0.0	0.0	0.0	6.0	0.0	0.0	0.0
ARGSYNBSUB-PWY: L-arginine biosynthesis II (acetyl cycle)|Oscillibacter	0.0	0.0	0.0	0.0	0.0	48.0	0.0	0.0	0.0	0.0	0.0	0.0	0.0	0.0	0.0	5.0	0.0	0.0	0.0	0.0	0.0
ARGSYNBSUB-PWY: L-arginine biosynthesis II (acetyl cycle)|Ottowia	0.0	0.0	0.0	0.0	0.0	0.0	0.0	0.0	0.0	0.0	0.0	0.0	0.0	0.0	2.0	0.0	52.0	83.0	25.0	0.0	0.0
ARGSYNBSUB-PWY: L-arginine biosynthesis II (acetyl cycle)|Paenibacillus	0.0	0.0	0.0	0.0	0.0	0.0	0.0	0.0	0.0	0.0	0.0	0.0	0.0	0.0	0.0	0.0	0.0	0.0	66.0	0.0	0.0
ARGSYNBSUB-PWY: L-arginine biosynthesis II (acetyl cycle)|Paludibaculum	0.0	0.0	0.0	0.0	0.0	0.0	0.0	0.0	0.0	0.0	0.0	0.0	0.0	0.0	0.0	0.0	0.0	0.0	0.0	29.0	0.0
ARGSYNBSUB-PWY: L-arginine biosynthesis II (acetyl cycle)|Paracoccus	0.0	3.0	2.0	13.0	8.0	1.0	10.0	70.0	26.0	13.0	9.0	6.0	0.0	24.0	56.0	19.0	15.0	141.0	0.0	15.0	8.0
ARGSYNBSUB-PWY: L-arginine biosynthesis II (acetyl cycle)|Parviterribacter	0.0	0.0	0.0	0.0	0.0	0.0	0.0	0.0	0.0	0.0	0.0	0.0	0.0	0.0	0.0	0.0	18.0	0.0	35.0	0.0	0.0
ARGSYNBSUB-PWY: L-arginine biosynthesis II (acetyl cycle)|Pedomicrobium	0.0	0.0	0.0	0.0	0.0	0.0	0.0	0.0	0.0	0.0	0.0	0.0	0.0	0.0	0.0	0.0	6.0	0.0	83.0	0.0	0.0
ARGSYNBSUB-PWY: L-arginine biosynthesis II (acetyl cycle)|Pelomonas	0.0	0.0	0.0	0.0	0.0	5.0	5.0	13.0	0.0	5.0	0.0	29.0	1.0	0.0	0.0	6.0	0.0	0.0	0.0	14.0	4.0
ARGSYNBSUB-PWY: L-arginine biosynthesis II (acetyl cycle)|Phenylobacterium	0.0	1.0	0.0	0.0	0.0	0.0	0.0	0.0	0.0	0.0	0.0	0.0	0.0	0.0	31.0	0.0	0.0	10.0	30.0	0.0	0.0
ARGSYNBSUB-PWY: L-arginine biosynthesis II (acetyl cycle)|Planktomarina	0.0	0.0	0.0	0.0	0.0	0.0	0.0	0.0	0.0	0.0	0.0	0.0	0.0	0.0	0.0	0.0	13.0	63.0	31.0	0.0	0.0
ARGSYNBSUB-PWY: L-arginine biosynthesis II (acetyl cycle)|Planosporangium	0.0	0.0	0.0	0.0	0.0	0.0	0.0	0.0	0.0	0.0	0.0	0.0	0.0	0.0	0.0	0.0	60.0	0.0	0.0	0.0	0.0
ARGSYNBSUB-PWY: L-arginine biosynthesis II (acetyl cycle)|Porphyrobacter	4.0	5.0	7.0	5.0	26.0	11.0	12.0	15.0	6.0	1.0	0.0	3.0	14.0	0.0	0.0	0.0	0.0	7.0	0.0	0.0	0.0
ARGSYNBSUB-PWY: L-arginine biosynthesis II (acetyl cycle)|Promicromonospora	0.0	0.0	0.0	0.0	0.0	0.0	0.0	0.0	0.0	0.0	0.0	0.0	0.0	0.0	0.0	0.0	25.0	0.0	35.0	0.0	0.0
ARGSYNBSUB-PWY: L-arginine biosynthesis II (acetyl cycle)|Pseudarthrobacter	0.0	0.0	0.0	0.0	0.0	0.0	0.0	0.0	6.0	3.67	0.0	0.0	0.0	0.0	65.67	0.0	60.33	118.0	74.0	0.33	0.0
ARGSYNBSUB-PWY: L-arginine biosynthesis II (acetyl cycle)|Pseudolabrys	0.0	0.0	0.0	0.0	0.0	0.0	0.0	0.0	0.0	21.0	0.0	0.0	0.0	0.0	0.0	0.0	31.0	3.0	0.0	0.0	0.0
ARGSYNBSUB-PWY: L-arginine biosynthesis II (acetyl cycle)|Pseudomonas	7.0	54.66	0.0	16.0	10.0	99.5	1.0	131.0	23.0	7.0	11.0	103.0	1.0	0.0	130.0	13.0	63.0	34.0	392.0	187.0	5.0
ARGSYNBSUB-PWY: L-arginine biosynthesis II (acetyl cycle)|Pseudonocardia	0.0	0.0	0.0	0.0	0.0	0.0	0.0	0.0	0.0	0.0	0.0	0.0	0.0	0.0	116.0	0.0	185.32999999999998	88.0	360.67	0.0	0.0
ARGSYNBSUB-PWY: L-arginine biosynthesis II (acetyl cycle)|Psychrobacter	0.0	0.0	0.0	0.0	0.0	0.0	0.0	0.0	13.0	0.0	0.0	10.0	0.0	0.0	30.0	0.0	9.0	25.0	92.0	3.0	0.0
ARGSYNBSUB-PWY: L-arginine biosynthesis II (acetyl cycle)|Psychroglaciecola	0.0	0.0	0.0	0.0	0.0	0.0	0.0	0.0	0.0	0.0	0.0	0.0	0.0	0.0	110.0	0.0	65.0	69.0	82.0	0.0	0.0
ARGSYNBSUB-PWY: L-arginine biosynthesis II (acetyl cycle)|Ralstonia	1.0	2.0	1.0	0.0	11.0	1.0	10.0	0.0	0.0	0.0	0.0	2.0	4.5	4.0	291.0	14.5	214.0	253.5	165.5	11.0	8.5
ARGSYNBSUB-PWY: L-arginine biosynthesis II (acetyl cycle)|Ramlibacter	0.0	0.0	0.0	0.0	0.0	0.0	0.0	0.0	0.0	0.0	0.0	0.0	0.0	0.0	0.0	0.0	38.0	62.0	0.0	0.0	0.0
ARGSYNBSUB-PWY: L-arginine biosynthesis II (acetyl cycle)|Reyranella	0.0	0.0	0.0	18.0	0.0	0.0	7.0	0.0	0.0	13.0	11.0	0.0	0.0	0.0	71.0	0.0	0.0	4.0	138.0	5.0	4.0
ARGSYNBSUB-PWY: L-arginine biosynthesis II (acetyl cycle)|Rhodobacter	3.0	10.0	7.0	0.0	13.0	4.0	8.0	44.0	0.0	0.0	0.0	4.0	2.0	0.0	0.0	2.0	0.0	0.0	0.0	0.0	6.0
ARGSYNBSUB-PWY: L-arginine biosynthesis II (acetyl cycle)|Rhodococcus	0.0	3.0	7.0	0.0	5.0	7.0	8.0	0.0	0.0	0.0	0.0	6.0	6.0	0.0	0.0	7.0	0.0	24.0	0.0	16.0	5.0
ARGSYNBSUB-PWY: L-arginine biosynthesis II (acetyl cycle)|Rhodoplanes	0.0	0.0	0.0	0.0	0.0	0.0	0.0	11.0	0.0	0.0	0.0	0.0	0.0	0.0	6.0	0.0	47.0	74.0	190.0	0.0	0.0
ARGSYNBSUB-PWY: L-arginine biosynthesis II (acetyl cycle)|Romboutsia	0.0	31.0	4.0	42.0	0.0	106.0	0.0	0.0	0.0	0.0	0.0	3.0	0.0	18.0	7.0	6.0	4.0	19.0	0.0	189.0	0.0
ARGSYNBSUB-PWY: L-arginine biosynthesis II (acetyl cycle)|Roseburia	0.0	0.0	0.33	0.0	0.0	18.0	0.0	0.0	0.0	0.0	0.0	0.0	0.0	0.0	0.0	0.0	0.0	0.0	0.0	0.0	1.33
ARGSYNBSUB-PWY: L-arginine biosynthesis II (acetyl cycle)|Rothia	0.0	0.0	0.0	0.0	0.0	0.0	0.0	0.0	0.0	0.0	0.0	0.0	0.0	0.0	0.0	102.0	0.0	19.33	0.0	0.0	0.0
ARGSYNBSUB-PWY: L-arginine biosynthesis II (acetyl cycle)|Rubellimicrobium	0.0	0.0	0.0	0.0	0.0	0.0	0.0	0.0	0.0	0.0	0.0	0.0	0.0	5.0	31.0	0.0	0.0	0.0	17.0	0.0	0.0
ARGSYNBSUB-PWY: L-arginine biosynthesis II (acetyl cycle)|Rubrobacter	0.0	0.0	0.0	0.0	0.0	5.0	0.0	8.0	4.0	0.0	0.0	0.0	0.0	0.0	1259.0	0.0	834.0	765.0	903.0	5.0	0.0
ARGSYNBSUB-PWY: L-arginine biosynthesis II (acetyl cycle)|Ruminococcus	0.0	0.5	0.0	0.0	0.0	73.5	0.0	0.0	0.0	0.0	0.0	0.0	0.0	0.0	0.0	0.0	0.0	18.5	0.0	0.0	0.0
ARGSYNBSUB-PWY: L-arginine biosynthesis II (acetyl cycle)|Rummeliibacillus	0.0	0.0	0.0	0.0	0.0	0.0	0.0	0.0	0.0	0.0	0.0	0.0	0.0	0.0	0.0	0.0	0.0	76.0	19.0	0.0	0.0
ARGSYNBSUB-PWY: L-arginine biosynthesis II (acetyl cycle)|Saccharopolyspora	0.0	0.0	0.0	0.0	0.0	0.0	0.0	0.0	0.0	0.0	0.0	0.0	0.0	0.0	49.0	0.0	0.0	0.0	6.0	0.0	0.0
ARGSYNBSUB-PWY: L-arginine biosynthesis II (acetyl cycle)|Salinivibrio	213.0	418.0	783.0	393.0	1033.0	814.0	991.0	590.0	650.0	238.0	299.0	306.0	404.0	436.0	303.0	509.0	73.0	118.0	74.0	214.0	549.0
ARGSYNBSUB-PWY: L-arginine biosynthesis II (acetyl cycle)|Sediminibacterium	0.0	4.0	2.0	8.0	4.0	0.0	5.0	3.0	24.0	0.0	0.0	0.0	6.0	7.0	0.0	14.0	12.0	0.0	0.0	0.0	0.0
ARGSYNBSUB-PWY: L-arginine biosynthesis II (acetyl cycle)|Serratia	0.0	0.0	0.0	0.0	0.0	0.0	0.0	0.0	0.0	0.0	0.0	0.0	0.0	0.0	32.8	0.0	0.0	0.0	0.0	0.0	0.0
ARGSYNBSUB-PWY: L-arginine biosynthesis II (acetyl cycle)|Skermanella	0.0	0.0	0.0	0.0	0.0	0.0	0.0	0.0	6.5	0.0	0.0	0.0	0.0	0.0	38.0	0.0	81.5	69.5	102.0	2.5	0.0
ARGSYNBSUB-PWY: L-arginine biosynthesis II (acetyl cycle)|Solirubrobacter	0.0	0.0	0.0	0.0	0.0	0.0	2.0	0.0	20.0	0.0	0.0	0.0	0.0	0.0	212.0	0.0	101.0	114.0	241.0	5.0	0.0
ARGSYNBSUB-PWY: L-arginine biosynthesis II (acetyl cycle)|Sphaerochaeta	0.0	0.0	0.0	0.0	0.0	0.0	0.0	0.0	0.0	0.0	0.0	0.0	0.0	0.0	0.0	0.0	0.0	87.0	0.0	0.0	0.0
ARGSYNBSUB-PWY: L-arginine biosynthesis II (acetyl cycle)|Sphaerotilus	0.0	0.0	0.0	0.0	0.0	0.0	0.0	0.0	0.0	0.0	0.0	0.0	0.0	0.0	29.0	0.0	21.0	47.0	85.0	0.0	0.0
ARGSYNBSUB-PWY: L-arginine biosynthesis II (acetyl cycle)|Sphingoaurantiacus	0.0	0.0	0.0	0.0	0.0	0.0	0.0	0.0	0.0	0.0	0.0	0.0	0.0	0.0	14.0	0.0	22.0	20.0	43.0	0.0	0.0
ARGSYNBSUB-PWY: L-arginine biosynthesis II (acetyl cycle)|Sphingobium	0.0	13.0	0.0	9.0	0.0	0.0	0.0	0.0	0.0	0.0	6.0	19.0	0.0	0.0	0.0	0.0	0.0	0.0	0.0	0.0	8.0
ARGSYNBSUB-PWY: L-arginine biosynthesis II (acetyl cycle)|Sphingomonas	0.0	76.0	0.0	46.0	6.0	6.0	0.0	0.0	43.0	48.0	60.0	157.0	107.0	0.0	217.0	29.0	336.0	101.0	391.0	15.0	131.0
ARGSYNBSUB-PWY: L-arginine biosynthesis II (acetyl cycle)|Spirosoma	0.0	0.0	0.0	0.0	0.0	0.0	0.0	0.0	0.0	0.0	15.0	0.0	40.0	0.0	0.0	0.0	0.0	0.0	0.0	0.0	0.0
ARGSYNBSUB-PWY: L-arginine biosynthesis II (acetyl cycle)|Staphylococcus	2.0	0.0	8.0	25.0	50.0	7.0	4.0	228.0	53.0	26.0	81.0	34.0	3.0	0.0	107.0	109.0	75.0	79.0	1.0	370.0	7.0
ARGSYNBSUB-PWY: L-arginine biosynthesis II (acetyl cycle)|Stenotrophomonas	1600.0	22506.0	20353.0	22409.0	18914.0	15142.0	15430.0	8511.0	9215.0	13560.0	22095.0	14788.0	22630.0	16799.0	473.0	15837.0	586.0	922.0	552.0	10171.0	13895.0
ARGSYNBSUB-PWY: L-arginine biosynthesis II (acetyl cycle)|Steroidobacter	0.0	0.0	0.0	0.0	0.0	0.0	0.0	0.0	0.0	0.0	0.0	0.0	0.0	0.0	43.0	0.0	71.0	70.0	103.0	12.0	0.0
ARGSYNBSUB-PWY: L-arginine biosynthesis II (acetyl cycle)|Streptococcus	2.33	0.67	4.0	5.5	4.34	11.0	3.66	29.67	8.17	6.5	5.67	12.5	2.0	10.0	74.5	909.83	64.0	154.32999999999998	36.33	124.0	24.17
ARGSYNBSUB-PWY: L-arginine biosynthesis II (acetyl cycle)|Streptomyces	0.0	0.0	2.0	0.0	0.0	2.0	0.0	0.0	16.0	0.0	0.0	0.0	0.0	0.0	197.0	0.0	97.0	52.0	184.0	0.0	0.0
ARGSYNBSUB-PWY: L-arginine biosynthesis II (acetyl cycle)|Syntrophaceticus	0.0	0.0	0.0	0.0	0.0	0.0	0.0	0.0	0.0	0.0	0.0	0.0	0.0	0.0	32.5	0.0	5.5	26.0	8.5	0.0	0.0
ARGSYNBSUB-PWY: L-arginine biosynthesis II (acetyl cycle)|Tepidimonas	0.0	0.0	0.0	0.0	0.0	0.0	0.0	0.0	109.0	0.0	0.0	0.0	0.0	0.0	0.0	0.0	0.0	9.0	0.0	8.0	0.0
ARGSYNBSUB-PWY: L-arginine biosynthesis II (acetyl cycle)|Variovorax	0.0	0.0	17.0	9.0	0.0	6.0	0.0	0.0	0.0	5.0	0.0	0.0	0.0	0.0	0.0	22.0	0.0	0.0	0.0	1.0	0.0
ARGSYNBSUB-PWY: L-arginine biosynthesis II (acetyl cycle)|Veillonella	0.0	1.0	0.0	1.0	0.0	0.0	0.0	0.0	0.0	0.0	0.0	5.0	0.0	0.0	1717.0	4.0	812.0	1655.0	849.0	0.0	0.0
ARGSYNBSUB-PWY: L-arginine biosynthesis II (acetyl cycle)|Vibrio	1.0	11.0	1.0	17.33	7.0	3.67	2.33	2.67	4.67	0.0	4.67	4.67	0.0	2.33	0.0	12.0	0.0	0.0	5.0	25.0	2.0
ARGSYNBSUB-PWY: L-arginine biosynthesis II (acetyl cycle)|Weissella	0.0	0.0	4.0	11.0	0.0	8.0	7.0	24.0	0.0	0.0	0.0	0.0	1.0	0.0	0.0	0.0	0.0	0.0	0.0	19.0	0.0
ARGSYNBSUB-PWY: L-arginine biosynthesis II (acetyl cycle)|Wolbachia	0.0	0.0	0.0	0.0	0.0	0.0	0.0	0.0	0.0	0.0	0.0	0.0	0.0	0.0	1961.0	0.0	6297.0	1910.0	2564.0	0.0	0.0
ARGSYNBSUB-PWY: L-arginine biosynthesis II (acetyl cycle)|unclassified	43.0	252.0	141.07999999999998	162.25	182.75	1222.1599999999999	195.0	4732.0	10359.0	1032.33	105.25	2367.33	125.5	125.0	8163.74	155.5	5642.16	8007.51	9303.8	1624.85	196.75
ARGSYNBSUB-PWY: L-arginine biosynthesis II (acetyl cycle)|unidentified_Acetobacteraceae	0.0	0.0	0.0	0.0	0.0	0.0	0.0	0.0	0.0	0.0	0.0	0.0	0.0	0.0	36.0	0.0	58.0	3.0	283.0	0.0	0.0
ARGSYNBSUB-PWY: L-arginine biosynthesis II (acetyl cycle)|unidentified_Acidimicrobiia	0.0	0.0	0.0	0.0	0.0	0.0	0.0	0.0	0.0	0.0	0.0	0.0	0.0	0.0	0.0	0.0	0.0	51.0	0.0	0.0	0.0
ARGSYNBSUB-PWY: L-arginine biosynthesis II (acetyl cycle)|unidentified_Acidobacteriae	0.0	0.0	0.0	0.0	0.0	0.0	0.0	0.0	0.0	0.0	0.0	0.0	0.0	0.0	0.0	0.0	76.0	8.0	0.0	0.0	0.0
ARGSYNBSUB-PWY: L-arginine biosynthesis II (acetyl cycle)|unidentified_Alphaproteobacteria	0.0	0.0	0.0	0.0	0.0	103.0	2.0	7.0	87.0	7.0	0.0	9.0	0.0	0.0	82.0	14.0	52.0	365.0	199.0	0.0	3.0
ARGSYNBSUB-PWY: L-arginine biosynthesis II (acetyl cycle)|unidentified_Armatimonadota	0.0	0.0	0.0	0.0	0.0	0.0	0.0	0.0	0.0	0.0	0.0	0.0	0.0	0.0	0.0	0.0	0.0	67.0	0.0	0.0	0.0
ARGSYNBSUB-PWY: L-arginine biosynthesis II (acetyl cycle)|unidentified_Beijerinckiaceae	0.0	15.0	0.0	8.0	7.0	0.0	0.0	0.0	0.0	0.0	9.0	36.0	96.0	0.0	0.0	0.0	0.0	0.0	8.0	0.0	34.0
ARGSYNBSUB-PWY: L-arginine biosynthesis II (acetyl cycle)|unidentified_Burkholderiaceae	0.0	16.0	3.0	4.0	24.0	8.0	14.0	13.0	0.0	7.0	29.0	23.0	0.0	9.0	0.0	5.0	0.0	0.0	0.0	82.0	25.0
ARGSYNBSUB-PWY: L-arginine biosynthesis II (acetyl cycle)|unidentified_Chloroflexi	0.0	0.0	0.0	0.0	0.0	0.0	0.0	0.0	0.0	0.0	0.0	0.0	0.0	0.0	62.0	0.0	21.0	19.0	32.0	0.0	0.0
ARGSYNBSUB-PWY: L-arginine biosynthesis II (acetyl cycle)|unidentified_Cyanobacteria	25.0	0.0	6.0	15.0	79.0	12.0	22.0	4371.0	0.0	0.0	21.0	0.0	63.0	29.0	133.0	136.0	93.0	200.0	47.0	34.0	49.0
ARGSYNBSUB-PWY: L-arginine biosynthesis II (acetyl cycle)|unidentified_Dehalococcoidia	0.0	0.0	0.0	0.0	0.0	0.0	0.0	0.0	0.0	0.0	0.0	0.0	0.0	0.0	2.0	0.0	49.0	0.0	0.0	0.0	0.0
ARGSYNBSUB-PWY: L-arginine biosynthesis II (acetyl cycle)|unidentified_Enterobacteriaceae	18.2	42.4	13.6	54.4	39.4	26.8	25.6	47.2	82.6	38.2	52.2	165.4	168.8	67.8	11.6	69.0	3.0	20.8	7.2	52.0	181.4
ARGSYNBSUB-PWY: L-arginine biosynthesis II (acetyl cycle)|unidentified_Firmicutes	0.0	0.0	0.0	0.0	0.0	0.0	0.0	0.0	0.0	0.0	0.0	0.0	0.0	0.0	163.5	0.0	183.0	304.5	118.0	0.0	0.0
ARGSYNBSUB-PWY: L-arginine biosynthesis II (acetyl cycle)|unidentified_Gemmatimonadaceae	0.0	0.0	0.0	0.0	0.0	0.0	0.0	0.0	0.0	62.0	0.0	0.0	0.0	0.0	0.0	0.0	0.0	0.0	0.0	0.0	0.0
ARGSYNBSUB-PWY: L-arginine biosynthesis II (acetyl cycle)|unidentified_Gemmatimonadota	0.0	0.0	0.0	0.0	0.0	0.0	0.0	0.0	0.0	0.0	0.0	0.0	0.0	0.0	52.0	0.0	0.0	0.0	0.0	0.0	0.0
ARGSYNBSUB-PWY: L-arginine biosynthesis II (acetyl cycle)|unidentified_Hungateiclostridiaceae	0.0	0.0	0.0	0.0	0.0	0.0	0.0	0.0	0.0	0.0	0.0	0.0	0.0	0.0	46.0	0.0	45.0	163.0	18.0	0.0	0.0
ARGSYNBSUB-PWY: L-arginine biosynthesis II (acetyl cycle)|unidentified_Lachnospiraceae	0.0	0.0	0.0	0.0	0.0	77.0	0.0	0.0	0.0	0.0	0.0	0.0	0.0	0.0	39.0	0.0	6.0	0.0	18.0	0.0	0.0
ARGSYNBSUB-PWY: L-arginine biosynthesis II (acetyl cycle)|unidentified_Prevotellaceae	0.0	0.0	0.0	4.0	0.0	0.0	7.0	0.0	3.0	0.0	0.0	0.0	0.0	0.0	101.0	0.0	76.0	50.0	46.0	0.0	0.0
ARGSYNBSUB-PWY: L-arginine biosynthesis II (acetyl cycle)|unidentified_Pseudomonadales	0.0	0.0	0.0	0.0	0.0	19.0	0.0	0.0	32.0	13.0	0.0	0.0	0.0	0.0	0.0	0.0	0.0	0.0	0.0	0.0	0.0
ARGSYNBSUB-PWY: L-arginine biosynthesis II (acetyl cycle)|unidentified_Rickettsiales	0.0	0.0	0.0	3.0	0.0	9.0	2.0	25.0	1000.0	0.0	0.0	7.0	0.0	0.0	0.0	4.0	0.0	0.0	0.0	4.0	49.0
ARGSYNBSUB-PWY: L-arginine biosynthesis II (acetyl cycle)|unidentified_Saccharimonadales	0.0	0.0	0.0	0.0	0.0	0.0	0.0	0.0	0.0	82.0	0.0	0.0	0.0	0.0	0.0	0.0	0.0	0.0	0.0	0.0	0.0
ARGSYNBSUB-PWY: L-arginine biosynthesis II (acetyl cycle)|unidentified_Thermomicrobiales	0.0	0.0	0.0	0.0	0.0	0.0	0.0	0.0	0.0	0.0	0.0	0.0	0.0	0.0	64.0	0.0	33.0	0.0	0.0	0.0	0.0
ARGSYNBSUB-PWY: L-arginine biosynthesis II (acetyl cycle)|unidentified_Thermoplasmata	0.0	2.0	0.0	0.0	0.0	26.0	0.0	0.0	64.0	0.0	0.0	0.0	0.0	0.0	29.0	0.0	3.0	64.0	38.0	0.0	36.0
ARO-PWY: chorismate biosynthesis I|Acetobacter	0.0	0.0	0.0	0.0	0.0	0.0	3.0	9.0	0.0	0.0	0.0	0.0	0.0	0.0	122.0	0.0	516.5	120.0	200.0	0.0	0.0
ARO-PWY: chorismate biosynthesis I|Acidibacter	0.0	0.0	0.0	0.0	0.0	0.0	0.0	0.0	0.0	0.0	0.0	0.0	0.0	0.0	0.0	0.0	4.0	3.0	104.0	3.0	0.0
ARO-PWY: chorismate biosynthesis I|Acidovorax	3.0	14.0	15.0	18.0	72.0	22.0	43.0	23.0	12.0	7.0	31.0	4.0	45.0	19.0	138.0	47.0	95.0	307.0	128.0	9.0	56.0
ARO-PWY: chorismate biosynthesis I|Acinetobacter	1.0	2.0	7.0	4.25	15.0	1.0	9.33	14.0	10.66	3.42	9.0	10.0	9.0	14.75	1.33	13.25	4.33	9.67	1.92	40.87	10.33
ARO-PWY: chorismate biosynthesis I|Actinomadura	0.0	0.0	0.0	0.0	0.0	0.0	0.0	0.0	0.0	0.0	0.0	0.0	0.0	0.0	25.0	0.0	35.0	2.0	0.0	0.0	0.0
ARO-PWY: chorismate biosynthesis I|Actinomyces	0.0	0.0	0.0	0.0	0.0	0.0	0.0	0.0	0.0	0.0	0.0	0.0	0.0	0.0	139.0	0.0	48.0	101.0	6.0	0.0	0.0
ARO-PWY: chorismate biosynthesis I|Actinophytocola	0.0	0.0	0.0	0.0	0.0	0.0	0.0	0.0	0.0	0.0	0.0	0.0	0.0	0.0	40.0	0.0	0.0	34.0	0.0	0.0	0.0
ARO-PWY: chorismate biosynthesis I|Actinoplanes	0.0	0.0	0.0	1.0	0.0	0.0	0.0	0.0	0.0	0.0	0.0	0.0	0.0	0.0	0.0	0.0	3.0	0.0	0.0	48.0	0.0
ARO-PWY: chorismate biosynthesis I|Adhaeribacter	0.0	0.0	0.0	0.0	0.0	0.0	0.0	0.0	0.0	65.0	0.0	0.0	0.0	0.0	50.0	0.0	20.0	0.0	0.0	0.0	0.0
ARO-PWY: chorismate biosynthesis I|Aeromicrobium	0.0	0.0	0.0	0.0	0.0	0.0	0.0	0.0	0.0	0.0	0.0	0.0	0.0	0.0	90.0	0.0	46.0	0.0	56.0	0.0	0.0
ARO-PWY: chorismate biosynthesis I|Aeromonas	0.0	3.0	3.0	14.0	1.0	5.0	11.0	8.0	133.0	17.0	8.0	21.0	8.0	63.0	0.0	5.0	0.0	0.0	0.0	7.0	1.0
ARO-PWY: chorismate biosynthesis I|Agathobacter	0.0	0.0	0.0	0.0	0.0	0.0	0.0	0.0	0.0	0.0	0.0	0.0	0.0	0.0	50.0	0.0	0.0	0.0	0.0	0.0	0.0
ARO-PWY: chorismate biosynthesis I|Agromyces	0.0	0.0	0.0	0.0	0.0	0.0	0.0	0.0	0.0	0.0	0.0	0.0	0.0	0.0	3.0	0.0	0.0	0.0	94.0	0.0	0.0
ARO-PWY: chorismate biosynthesis I|Akkermansia	0.0	0.33	0.0	0.0	0.67	3.67	1.33	8.0	0.33	0.0	4.67	7.0	0.0	0.0	0.67	0.0	5.0	0.0	0.0	0.33	0.0
ARO-PWY: chorismate biosynthesis I|Altererythrobacter	0.0	0.0	0.0	6.0	0.0	0.0	0.0	0.0	0.0	0.0	0.0	0.0	0.0	0.0	0.0	0.0	0.0	0.0	0.0	101.0	0.0
ARO-PWY: chorismate biosynthesis I|Aminobacter	0.0	0.0	0.0	0.0	0.0	0.0	0.0	0.0	0.0	0.0	0.0	0.0	0.0	0.0	34.0	0.0	90.0	62.0	35.0	0.0	0.0
ARO-PWY: chorismate biosynthesis I|Anoxybacillus	0.0	0.0	0.0	0.0	0.0	0.0	0.0	0.0	0.0	0.0	0.0	0.0	0.0	0.0	0.0	0.43	0.0	5.29	0.0	4.57	0.0
ARO-PWY: chorismate biosynthesis I|Aquabacterium	0.0	0.0	6.0	0.0	0.0	8.0	1.0	0.0	6.0	7.0	0.0	0.0	31.0	0.0	55.0	0.0	0.0	0.0	0.0	0.0	0.0
ARO-PWY: chorismate biosynthesis I|Aquicella	0.0	0.0	0.0	1.0	0.0	0.0	0.0	0.0	0.0	0.0	0.0	0.0	0.0	0.0	0.0	0.0	0.0	0.0	0.0	81.0	0.0
ARO-PWY: chorismate biosynthesis I|Arthrobacter	0.0	15.0	43.0	1.0	17.0	34.0	94.0	20.0	47.0	4.0	12.0	83.0	15.0	25.0	138.0	29.0	46.0	176.0	22.0	16.0	0.0
ARO-PWY: chorismate biosynthesis I|Ascidiaceihabitans	0.0	0.0	0.0	0.0	5.0	29.0	0.0	0.0	7.0	0.0	0.0	39.0	0.0	0.0	0.0	0.0	0.0	0.0	0.0	0.0	2.0
ARO-PWY: chorismate biosynthesis I|Bacillus	15.0	4.0	5.0	20.0	262.0	15.0	12.0	21.0	338.0	45.0	0.0	4.0	407.0	9.0	465.0	3.0	287.0	444.0	543.0	198.0	13.0
ARO-PWY: chorismate biosynthesis I|Bacteroides	0.0	0.0	0.0	0.0	2.0	0.0	0.0	0.0	7.0	0.0	0.0	4.0	0.0	0.0	0.0	0.0	14.0	24.0	0.0	0.0	0.0
ARO-PWY: chorismate biosynthesis I|Bifidobacterium	0.0	1.0	5.0	11.0	0.0	55.5	72.0	8.0	16.0	0.0	5.0	0.0	0.0	38.0	0.0	34.0	0.0	6.0	0.0	23.0	3.0
ARO-PWY: chorismate biosynthesis I|Blastococcus	0.0	2.0	7.0	0.0	15.0	2.0	6.0	9.0	14.0	10.0	0.0	10.0	4.0	6.0	466.0	7.0	292.0	182.0	496.0	11.0	20.0
ARO-PWY: chorismate biosynthesis I|Blautia	0.0	0.0	1.0	7.0	0.0	10.0	58.0	0.0	0.0	0.0	0.0	16.0	0.0	0.0	105.0	0.0	78.0	94.0	135.0	6.0	23.0
ARO-PWY: chorismate biosynthesis I|Bradyrhizobium	0.0	16.0	10.0	6.0	21.0	7.0	55.0	0.0	9.0	18.0	4.0	15.0	36.0	5.0	0.0	26.0	163.0	9.0	38.0	211.0	0.0
ARO-PWY: chorismate biosynthesis I|Brevundimonas	0.0	0.0	12.0	0.0	0.0	0.0	4.0	6.0	3.0	6.0	4.0	12.0	2.0	0.0	0.0	0.0	0.0	0.0	51.0	13.0	0.0
ARO-PWY: chorismate biosynthesis I|Bryobacter	0.0	0.0	0.0	0.0	0.0	0.0	0.0	0.0	0.0	0.0	0.0	0.0	0.0	0.0	36.0	0.0	0.0	19.0	0.0	0.0	0.0
ARO-PWY: chorismate biosynthesis I|Caldicoprobacter	0.0	0.0	0.0	0.0	0.0	0.0	0.0	0.0	0.0	0.0	0.0	0.0	0.0	0.0	46.0	0.0	15.0	164.0	0.0	0.0	0.0
ARO-PWY: chorismate biosynthesis I|Caulobacter	0.0	11.0	13.0	19.0	22.0	5.0	49.0	5.0	0.0	9.0	10.0	0.0	0.0	0.0	6.0	17.0	3.0	3.0	0.0	9.0	15.0
ARO-PWY: chorismate biosynthesis I|Cellulomonas	0.0	0.0	0.0	0.0	0.0	0.0	0.0	0.0	0.0	0.0	0.0	0.0	0.0	0.0	15.0	0.0	0.0	35.0	0.0	0.0	0.0
ARO-PWY: chorismate biosynthesis I|Chryseobacterium	23295.0	20978.0	23719.0	21115.0	23136.0	22580.0	26246.0	24005.0	19121.0	27154.0	22297.0	23763.0	20953.0	27361.0	1628.0	15103.0	675.0	1970.0	580.0	14528.0	28551.0
ARO-PWY: chorismate biosynthesis I|Cloacibacterium	0.0	0.0	0.0	1.0	0.0	0.0	0.0	0.0	0.0	0.0	0.0	0.0	0.0	0.0	0.0	0.0	0.0	0.0	0.0	60.0	0.0
ARO-PWY: chorismate biosynthesis I|Colidextribacter	0.0	0.0	0.0	2.0	0.0	0.0	16.0	0.0	11.0	0.0	3.0	35.0	0.0	0.0	70.0	0.0	157.0	136.0	33.0	0.0	0.0
ARO-PWY: chorismate biosynthesis I|Collimonas	0.0	161.0	184.0	218.0	173.0	158.0	114.0	154.0	38.0	144.0	148.0	169.0	175.0	40.0	0.0	56.0	0.0	0.0	0.0	51.0	122.0
ARO-PWY: chorismate biosynthesis I|Collinsella	0.0	0.0	0.0	0.5	0.0	19.0	36.0	9.5	12.5	0.0	0.5	0.0	0.0	0.0	20.5	0.0	1.5	46.0	0.0	0.0	0.0
ARO-PWY: chorismate biosynthesis I|Comamonas	0.0	0.0	0.0	0.0	0.0	0.0	0.0	0.0	0.0	0.0	0.0	0.0	0.0	0.0	14.0	0.0	23.0	20.0	0.0	0.0	0.0
ARO-PWY: chorismate biosynthesis I|Commensalibacter	0.0	0.0	0.0	2.0	0.0	0.0	0.0	0.0	0.0	0.0	0.0	0.0	0.0	0.0	5.5	0.0	1.0	47.0	90.5	0.0	0.0
ARO-PWY: chorismate biosynthesis I|Conexibacter	0.0	0.0	0.0	0.0	0.0	0.0	0.0	0.0	0.0	0.0	0.0	0.0	0.0	0.0	56.0	0.0	2.0	60.0	64.0	0.0	0.0
ARO-PWY: chorismate biosynthesis I|Corynebacterium	5.5	0.75	4.0	16.5	19.0	18.0	1.5	113.25	75.25	17.5	9.75	7.25	2.0	32.25	0.0	18.5	0.0	0.0	0.0	251.5	3.75
ARO-PWY: chorismate biosynthesis I|Crossiella	0.0	0.0	0.0	0.0	0.0	0.0	0.0	0.0	0.0	0.0	0.0	0.0	0.0	0.0	15.0	0.0	31.0	12.0	106.0	0.0	0.0
ARO-PWY: chorismate biosynthesis I|Curvibacter	0.0	0.0	0.0	0.0	0.0	0.0	0.0	0.0	0.0	0.0	0.0	0.0	0.0	0.0	199.0	0.0	133.0	307.0	78.0	0.0	0.0
ARO-PWY: chorismate biosynthesis I|Cutibacterium	8.0	0.0	23.0	41.0	49.0	53.0	37.0	250.0	259.0	44.0	37.0	53.0	20.0	51.0	20.0	87.0	14.0	57.0	17.0	482.0	15.0
ARO-PWY: chorismate biosynthesis I|Defluviitoga	10.33	6.0	2.0	3.33	16.0	8.33	4.33	4.0	1.33	8.0	1.33	9.33	1.33	0.0	164.0	6.0	111.0	177.0	29.33	0.0	0.67
ARO-PWY: chorismate biosynthesis I|Dehalobacter	0.0	0.0	0.0	0.0	0.0	0.0	0.0	0.0	0.75	0.0	0.0	0.0	0.0	0.0	75.5	0.0	31.75	49.75	14.25	0.0	0.0
ARO-PWY: chorismate biosynthesis I|Delftia	21889.0	782.0	1034.0	612.0	1607.0	837.0	1010.0	687.0	834.0	835.0	879.0	930.0	741.0	956.0	75.0	845.0	304.0	41.0	101.0	415.0	1231.0
ARO-PWY: chorismate biosynthesis I|Desulfomonile	0.0	0.0	0.0	4.0	0.0	0.0	0.0	0.0	0.0	0.0	0.0	0.0	0.0	0.0	0.0	0.0	0.0	0.0	0.0	50.0	0.0
ARO-PWY: chorismate biosynthesis I|Dethiobacter	0.0	0.0	0.0	0.0	0.0	0.0	0.0	11.0	0.0	0.0	0.0	0.0	0.0	0.0	32.0	0.0	132.0	74.0	48.0	0.0	0.0
ARO-PWY: chorismate biosynthesis I|Dongia	0.0	1.0	0.0	8.0	0.0	0.0	0.0	0.0	0.0	0.0	0.0	0.0	0.0	0.0	29.0	0.0	35.0	7.0	42.0	221.0	0.0
ARO-PWY: chorismate biosynthesis I|Dorea	0.0	0.0	0.0	0.0	0.0	0.0	12.0	0.0	0.0	0.0	0.0	0.0	0.0	0.0	0.0	0.0	0.0	54.0	0.0	0.0	0.0
ARO-PWY: chorismate biosynthesis I|Enhydrobacter	0.0	1.0	21.0	33.0	33.0	19.0	8.0	25.0	39.0	21.0	13.0	0.0	25.0	19.0	12.0	22.0	0.0	0.0	0.0	8.0	9.0
ARO-PWY: chorismate biosynthesis I|Ensifer	0.0	0.0	0.0	0.0	0.0	0.0	0.0	0.0	0.0	0.0	0.0	0.0	0.0	0.0	7.0	0.0	34.0	0.0	11.0	0.0	0.0
ARO-PWY: chorismate biosynthesis I|Enterococcus	7.0	13.0	20.0	35.0	49.0	29.0	34.0	17.0	74.0	13.0	49.0	52.0	18.0	26.0	42.0	29.0	37.0	63.0	49.0	20.0	5.0
ARO-PWY: chorismate biosynthesis I|Faecalibacterium	0.0	0.5	0.5	0.0	3.5	4.0	16.5	3.0	2.0	11.0	0.0	0.0	0.0	0.0	164.5	11.0	40.5	49.5	19.5	0.0	0.0
ARO-PWY: chorismate biosynthesis I|Finegoldia	0.0	0.0	0.0	0.67	0.67	0.0	0.0	0.0	8.67	1.0	0.0	0.0	0.0	0.0	0.0	8.33	0.0	0.0	0.0	3.0	1.67
ARO-PWY: chorismate biosynthesis I|Flavobacterium	0.0	1.0	0.0	0.0	0.0	0.0	0.0	0.0	0.0	93.0	0.0	0.0	0.0	0.0	0.0	0.0	0.0	0.0	0.0	0.0	0.0
ARO-PWY: chorismate biosynthesis I|Fructilactobacillus	0.0	0.0	0.0	0.0	0.0	0.0	0.0	0.0	0.0	0.0	0.0	0.0	0.0	0.0	666.0	0.0	2596.0	677.0	763.0	0.0	0.0
ARO-PWY: chorismate biosynthesis I|Gaiella	0.0	0.0	0.0	2.0	0.0	0.0	0.0	0.0	0.0	15.0	0.0	0.0	0.0	0.0	256.0	0.0	70.0	2.0	147.0	40.0	0.0
ARO-PWY: chorismate biosynthesis I|Gallionella	0.0	0.0	0.0	5.0	0.0	0.0	0.0	0.0	0.0	0.0	0.0	0.0	0.0	0.0	0.0	0.0	0.0	0.0	0.0	52.0	0.0
ARO-PWY: chorismate biosynthesis I|Gardnerella	0.0	0.0	0.0	8.0	0.0	23.0	0.0	33.0	17.0	0.0	0.0	0.0	0.0	0.0	0.0	0.0	0.0	0.0	0.0	0.0	6.0
ARO-PWY: chorismate biosynthesis I|Gelria	0.0	0.0	0.0	0.0	0.0	0.0	0.0	0.0	0.0	0.0	0.0	0.0	0.0	0.0	139.0	0.0	72.0	211.0	5.0	0.0	0.0
ARO-PWY: chorismate biosynthesis I|Gemella	0.0	0.0	0.0	0.0	0.0	4.0	0.0	0.0	0.0	0.0	0.0	0.0	0.0	0.0	0.0	466.0	0.0	0.0	0.0	0.0	0.0
ARO-PWY: chorismate biosynthesis I|Gemmatimonas	0.0	0.0	0.0	0.0	0.0	0.0	0.0	0.0	0.0	0.0	0.0	0.0	0.0	0.0	0.0	0.0	0.0	0.0	53.0	0.0	0.0
ARO-PWY: chorismate biosynthesis I|Geodermatophilus	0.0	0.0	0.0	0.0	0.0	0.0	0.0	0.0	0.0	0.0	0.0	0.0	0.0	0.0	104.0	0.0	169.0	81.0	415.0	1.0	0.0
ARO-PWY: chorismate biosynthesis I|Granulicatella	0.0	0.0	0.0	0.0	0.0	0.0	0.0	0.0	0.0	0.0	0.0	0.0	0.0	14.0	0.0	54.0	0.0	0.0	0.0	0.0	0.0
ARO-PWY: chorismate biosynthesis I|Haemophilus	0.0	0.0	0.0	0.0	0.0	0.0	0.0	0.0	0.0	0.0	0.0	0.0	0.0	0.0	0.0	170.0	0.0	0.0	0.0	0.0	0.0
ARO-PWY: chorismate biosynthesis I|Haliangium	0.0	0.0	0.0	2.0	1.0	2.0	8.0	0.0	0.0	14.0	0.0	0.0	0.0	0.0	15.0	12.0	0.0	0.0	38.0	51.0	27.0
ARO-PWY: chorismate biosynthesis I|Halocella	0.0	0.0	0.0	0.0	0.0	0.0	0.0	0.0	0.0	0.0	0.0	0.0	0.0	0.0	116.0	0.0	212.0	220.0	57.0	0.0	0.0
ARO-PWY: chorismate biosynthesis I|Harryflintia	0.0	0.0	0.0	0.0	0.0	0.0	0.0	0.0	0.0	0.0	0.0	0.0	0.0	0.0	51.0	0.0	51.0	51.0	0.0	0.0	0.0
ARO-PWY: chorismate biosynthesis I|Iamia	0.0	0.0	0.0	0.0	0.0	0.0	0.0	0.0	0.0	0.0	0.0	0.0	0.0	0.0	9.0	0.0	65.0	0.0	0.0	0.0	0.0
ARO-PWY: chorismate biosynthesis I|Ignatzschineria	0.0	0.0	0.0	0.0	0.0	0.0	0.0	0.0	0.0	0.0	0.0	0.0	0.0	0.0	0.0	0.0	0.0	0.0	35.0	0.0	0.0
ARO-PWY: chorismate biosynthesis I|Ileibacterium	0.0	3.5	1.0	0.0	0.0	0.5	2.0	1.0	0.0	0.0	5.0	0.0	0.75	1.25	0.0	4.25	0.0	0.0	0.0	0.5	0.0
ARO-PWY: chorismate biosynthesis I|Klebsiella	0.0	5.0	3.0	2.0	6.0	19.0	1.0	6.0	0.0	0.0	1.0	0.0	0.0	24.0	0.0	4.0	21.0	73.0	0.0	0.0	0.0
ARO-PWY: chorismate biosynthesis I|Kocuria	0.0	0.0	0.0	0.0	0.0	0.0	0.0	0.0	0.0	0.0	0.0	115.0	0.0	0.0	0.0	8.0	0.0	0.0	0.0	3.0	0.0
ARO-PWY: chorismate biosynthesis I|Kribbella	0.0	0.0	0.0	0.0	0.0	4.0	0.0	0.0	0.0	34.0	0.0	0.0	0.0	0.0	1.0	0.0	24.0	66.0	38.0	3.0	0.0
ARO-PWY: chorismate biosynthesis I|Labrys	0.0	0.0	0.0	0.0	0.0	0.0	0.0	0.0	0.0	0.0	0.0	0.0	0.0	0.0	0.0	0.0	12.0	14.0	47.0	0.0	0.0
ARO-PWY: chorismate biosynthesis I|Lachnoclostridium	0.0	0.0	0.0	0.0	0.0	0.0	1.0	0.0	0.0	0.0	0.0	0.0	0.0	0.0	122.0	0.0	51.0	219.0	104.0	0.0	0.0
ARO-PWY: chorismate biosynthesis I|Lactiplantibacillus	0.0	4.0	4.0	8.0	0.0	10.0	3.0	11.0	0.0	13.0	0.0	4.0	0.0	5.0	644.0	14.0	3204.0	765.0	1161.0	0.0	0.0
ARO-PWY: chorismate biosynthesis I|Lactobacillus	0.0	13.0	9.0	54.0	26.0	149.0	9.0	190.0	179.0	12.0	8.0	0.0	1.0	101.0	97.0	7180.0	64.0	123.0	228.0	56.0	14.0
ARO-PWY: chorismate biosynthesis I|Lautropia	0.0	0.0	0.0	0.0	0.0	0.0	0.0	9.0	0.0	0.0	0.0	0.0	0.0	0.0	4061.0	0.0	1753.0	3797.0	1359.0	0.0	0.0
ARO-PWY: chorismate biosynthesis I|Lawsonella	0.0	2.0	0.0	10.0	21.0	0.0	0.0	51.0	20.0	9.0	12.0	14.0	0.0	9.0	0.0	0.0	0.0	0.0	0.0	135.0	0.0
ARO-PWY: chorismate biosynthesis I|Limnohabitans	0.0	0.0	0.0	0.0	0.0	0.0	0.0	0.0	0.0	0.0	0.0	0.0	0.0	0.0	11.0	0.0	39.0	70.0	64.0	0.0	0.0
ARO-PWY: chorismate biosynthesis I|Limosilactobacillus	0.0	0.0	4.0	3.0	0.0	23.0	5.0	3.5	0.0	0.0	0.0	0.0	0.0	0.0	130.0	15.0	31.0	39.5	78.0	17.0	8.0
ARO-PWY: chorismate biosynthesis I|Listeria	0.0	3.0	0.0	118.0	6.0	0.0	3.0	0.0	0.0	35.0	114.0	969.0	0.0	0.0	57.0	2.0	49.0	135.0	0.0	1993.0	0.0
ARO-PWY: chorismate biosynthesis I|Litorilinea	0.0	0.0	0.0	0.0	0.0	0.0	0.0	0.0	0.0	86.0	0.0	0.0	0.0	0.0	0.0	0.0	0.0	0.0	0.0	0.0	0.0
ARO-PWY: chorismate biosynthesis I|Lysinibacillus	0.0	0.0	0.0	0.0	0.0	0.0	0.0	0.0	0.0	0.0	0.0	0.0	0.0	0.0	13.0	0.0	31.0	0.0	98.0	0.0	0.0
ARO-PWY: chorismate biosynthesis I|Lysobacter	0.0	0.0	0.0	0.0	0.0	0.0	0.0	0.0	0.0	0.0	0.0	0.0	0.0	0.0	11.5	0.0	14.25	34.0	35.25	2.5	0.0
ARO-PWY: chorismate biosynthesis I|Malaciobacter	0.0	1.5	2.5	0.5	3.75	3.0	3.0	2.5	0.0	0.0	0.0	0.5	0.75	1.75	0.0	0.0	0.0	0.0	0.0	0.0	0.0
ARO-PWY: chorismate biosynthesis I|Marinobacter	0.0	7.0	8.0	0.0	9.0	3.0	10.0	0.0	0.0	0.0	10.0	0.0	0.0	0.0	0.0	0.0	0.0	0.0	0.0	4.0	9.0
ARO-PWY: chorismate biosynthesis I|Marmoricola	0.0	0.0	0.0	0.0	0.0	0.0	0.0	0.0	0.0	0.0	0.0	0.0	0.0	0.0	55.0	0.0	0.0	0.0	0.0	0.0	0.0
ARO-PWY: chorismate biosynthesis I|Megamonas	0.0	0.0	0.0	0.0	0.0	0.0	0.0	0.0	0.0	0.0	0.0	0.0	0.0	0.0	70.0	0.0	0.0	0.0	5.0	1.0	0.0
ARO-PWY: chorismate biosynthesis I|Mesorhizobium	0.0	0.0	0.0	0.0	0.0	0.0	0.0	0.0	5.0	0.0	0.0	0.0	0.0	0.0	108.0	0.0	8.0	5.0	71.0	0.0	0.0
ARO-PWY: chorismate biosynthesis I|Methyloceanibacter	0.0	0.0	0.0	1.0	0.0	0.0	0.0	0.0	0.0	0.0	0.0	0.0	0.0	0.0	0.0	0.0	0.0	0.0	0.0	52.0	0.0
ARO-PWY: chorismate biosynthesis I|Microlunatus	0.0	0.0	0.0	0.0	0.0	0.0	0.0	0.0	0.0	0.0	0.0	0.0	0.0	0.0	0.0	0.0	12.0	0.0	45.0	0.0	0.0
ARO-PWY: chorismate biosynthesis I|Micromonospora	0.0	0.0	0.0	0.0	0.0	0.0	0.0	0.0	0.0	0.0	0.0	0.0	0.0	0.0	0.0	0.0	0.0	0.0	35.0	0.0	0.0
ARO-PWY: chorismate biosynthesis I|Microvirga	0.0	0.0	0.0	2.0	3.0	3.0	0.0	0.0	5.0	0.0	0.0	0.0	1.0	0.0	632.0	0.0	588.0	222.0	814.0	6.0	0.0
ARO-PWY: chorismate biosynthesis I|Modestobacter	0.0	0.0	0.0	0.0	0.0	0.0	0.0	0.0	0.0	0.0	0.0	0.0	0.0	0.0	7.33	0.0	5.67	3.0	6.67	0.0	0.0
ARO-PWY: chorismate biosynthesis I|Monoglobus	0.0	0.0	0.0	0.0	0.0	0.0	0.0	0.0	0.0	0.0	0.0	0.0	0.0	0.0	79.0	0.0	75.0	115.0	12.0	0.0	0.0
ARO-PWY: chorismate biosynthesis I|Morganella	0.0	0.0	0.0	0.0	0.0	0.0	0.0	0.0	0.0	0.0	0.0	0.0	0.0	0.0	14.0	0.0	42.0	28.0	0.0	0.0	0.0
ARO-PWY: chorismate biosynthesis I|Mycobacterium	0.0	1.0	4.0	0.0	0.0	0.0	7.0	0.0	0.0	0.0	0.0	0.0	0.0	0.0	80.0	0.0	114.0	85.0	53.0	50.0	0.0
ARO-PWY: chorismate biosynthesis I|Neisseria	0.0	0.0	0.0	0.0	0.0	0.0	0.0	0.0	0.0	0.0	0.0	0.0	0.0	0.0	867.0	223.4	228.0	617.0	351.0	0.0	5.0
ARO-PWY: chorismate biosynthesis I|Nitrospira	0.0	0.0	0.0	0.0	0.0	0.0	0.0	0.0	0.0	0.0	0.0	0.0	0.0	0.0	148.0	0.0	55.0	13.0	75.0	0.0	0.0
ARO-PWY: chorismate biosynthesis I|Nocardioides	0.0	9.0	12.0	1.0	7.0	7.0	6.0	1.0	34.0	13.0	0.0	16.0	15.0	0.0	235.0	12.0	434.0	255.0	710.0	17.0	15.0
ARO-PWY: chorismate biosynthesis I|Nordella	2.0	0.0	0.0	0.0	0.0	0.0	0.0	0.0	0.0	0.0	0.0	0.0	0.0	0.0	57.0	0.0	75.0	28.0	47.0	5.0	0.0
ARO-PWY: chorismate biosynthesis I|Novosphingobium	0.0	96.0	0.0	65.0	18.0	0.0	0.0	0.0	0.0	0.0	10.0	31.0	144.0	0.0	0.0	0.0	0.0	6.0	0.0	0.0	0.0
ARO-PWY: chorismate biosynthesis I|Oscillibacter	0.0	0.0	0.0	0.0	0.0	48.0	0.0	0.0	0.0	0.0	0.0	0.0	0.0	0.0	0.0	5.0	0.0	0.0	0.0	0.0	0.0
ARO-PWY: chorismate biosynthesis I|Ottowia	0.0	0.0	0.0	0.0	0.0	0.0	0.0	0.0	0.0	0.0	0.0	0.0	0.0	0.0	2.0	0.0	52.0	83.0	25.0	0.0	0.0
ARO-PWY: chorismate biosynthesis I|Paenibacillus	0.0	0.0	0.0	0.0	0.0	0.0	0.0	0.0	0.0	0.0	0.0	0.0	0.0	0.0	0.0	0.0	0.0	0.0	66.0	0.0	0.0
ARO-PWY: chorismate biosynthesis I|Paludibaculum	0.0	0.0	0.0	0.0	0.0	0.0	0.0	0.0	0.0	0.0	0.0	0.0	0.0	0.0	0.0	0.0	0.0	0.0	0.0	29.0	0.0
ARO-PWY: chorismate biosynthesis I|Paracoccus	0.0	3.0	2.0	13.0	8.0	1.0	10.0	70.0	26.0	13.0	9.0	6.0	0.0	24.0	56.0	19.0	15.0	141.0	0.0	15.0	8.0
ARO-PWY: chorismate biosynthesis I|Parviterribacter	0.0	0.0	0.0	0.0	0.0	0.0	0.0	0.0	0.0	0.0	0.0	0.0	0.0	0.0	0.0	0.0	18.0	0.0	35.0	0.0	0.0
ARO-PWY: chorismate biosynthesis I|Pedomicrobium	0.0	0.0	0.0	0.0	0.0	0.0	0.0	0.0	0.0	0.0	0.0	0.0	0.0	0.0	0.0	0.0	6.0	0.0	83.0	0.0	0.0
ARO-PWY: chorismate biosynthesis I|Pelomonas	0.0	0.0	0.0	0.0	0.0	5.0	5.0	13.0	0.0	5.0	0.0	29.0	1.0	0.0	0.0	6.0	0.0	0.0	0.0	14.0	4.0
ARO-PWY: chorismate biosynthesis I|Phenylobacterium	0.0	1.0	0.0	0.0	0.0	0.0	0.0	0.0	0.0	0.0	0.0	0.0	0.0	0.0	31.0	0.0	0.0	10.0	30.0	0.0	0.0
ARO-PWY: chorismate biosynthesis I|Planktomarina	0.0	0.0	0.0	0.0	0.0	0.0	0.0	0.0	0.0	0.0	0.0	0.0	0.0	0.0	0.0	0.0	13.0	63.0	31.0	0.0	0.0
ARO-PWY: chorismate biosynthesis I|Planosporangium	0.0	0.0	0.0	0.0	0.0	0.0	0.0	0.0	0.0	0.0	0.0	0.0	0.0	0.0	0.0	0.0	60.0	0.0	0.0	0.0	0.0
ARO-PWY: chorismate biosynthesis I|Porphyrobacter	4.0	5.0	7.0	5.0	26.0	11.0	12.0	15.0	6.0	1.0	0.0	3.0	14.0	0.0	0.0	0.0	0.0	7.0	0.0	0.0	0.0
ARO-PWY: chorismate biosynthesis I|Promicromonospora	0.0	0.0	0.0	0.0	0.0	0.0	0.0	0.0	0.0	0.0	0.0	0.0	0.0	0.0	0.0	0.0	25.0	0.0	35.0	0.0	0.0
ARO-PWY: chorismate biosynthesis I|Pseudarthrobacter	0.0	0.0	0.0	0.0	0.0	0.0	0.0	0.0	6.0	3.67	0.0	0.0	0.0	0.0	65.67	0.0	60.33	118.0	74.0	0.33	0.0
ARO-PWY: chorismate biosynthesis I|Pseudolabrys	0.0	0.0	0.0	0.0	0.0	0.0	0.0	0.0	0.0	21.0	0.0	0.0	0.0	0.0	0.0	0.0	31.0	3.0	0.0	0.0	0.0
ARO-PWY: chorismate biosynthesis I|Pseudomonas	7.0	54.66	0.0	16.0	10.0	99.5	1.0	131.0	23.0	7.0	11.0	103.0	1.0	0.0	130.0	13.0	63.0	34.0	392.0	187.0	5.0
ARO-PWY: chorismate biosynthesis I|Pseudonocardia	0.0	0.0	0.0	0.0	0.0	0.0	0.0	0.0	0.0	0.0	0.0	0.0	0.0	0.0	116.0	0.0	185.32999999999998	88.0	360.67	0.0	0.0
ARO-PWY: chorismate biosynthesis I|Psychrobacter	0.0	0.0	0.0	0.0	0.0	0.0	0.0	0.0	13.0	0.0	0.0	10.0	0.0	0.0	30.0	0.0	9.0	25.0	92.0	3.0	0.0
ARO-PWY: chorismate biosynthesis I|Psychroglaciecola	0.0	0.0	0.0	0.0	0.0	0.0	0.0	0.0	0.0	0.0	0.0	0.0	0.0	0.0	110.0	0.0	65.0	69.0	82.0	0.0	0.0
ARO-PWY: chorismate biosynthesis I|Ralstonia	1.0	2.0	1.0	0.0	11.0	1.0	10.0	0.0	0.0	0.0	0.0	2.0	4.5	4.0	291.0	14.5	214.0	253.5	165.5	11.0	8.5
ARO-PWY: chorismate biosynthesis I|Ramlibacter	0.0	0.0	0.0	0.0	0.0	0.0	0.0	0.0	0.0	0.0	0.0	0.0	0.0	0.0	0.0	0.0	38.0	62.0	0.0	0.0	0.0
ARO-PWY: chorismate biosynthesis I|Reyranella	0.0	0.0	0.0	18.0	0.0	0.0	7.0	0.0	0.0	13.0	11.0	0.0	0.0	0.0	71.0	0.0	0.0	4.0	138.0	5.0	4.0
ARO-PWY: chorismate biosynthesis I|Rhodobacter	3.0	10.0	7.0	0.0	13.0	4.0	8.0	44.0	0.0	0.0	0.0	4.0	2.0	0.0	0.0	2.0	0.0	0.0	0.0	0.0	6.0
ARO-PWY: chorismate biosynthesis I|Rhodococcus	0.0	3.0	7.0	0.0	5.0	7.0	8.0	0.0	0.0	0.0	0.0	6.0	6.0	0.0	0.0	7.0	0.0	24.0	0.0	16.0	5.0
ARO-PWY: chorismate biosynthesis I|Rhodoplanes	0.0	0.0	0.0	0.0	0.0	0.0	0.0	11.0	0.0	0.0	0.0	0.0	0.0	0.0	6.0	0.0	47.0	74.0	190.0	0.0	0.0
ARO-PWY: chorismate biosynthesis I|Romboutsia	0.0	31.0	4.0	42.0	0.0	106.0	0.0	0.0	0.0	0.0	0.0	3.0	0.0	18.0	7.0	6.0	4.0	19.0	0.0	189.0	0.0
ARO-PWY: chorismate biosynthesis I|Roseburia	0.0	0.0	0.33	0.0	0.0	18.0	0.0	0.0	0.0	0.0	0.0	0.0	0.0	0.0	0.0	0.0	0.0	0.0	0.0	0.0	1.33
ARO-PWY: chorismate biosynthesis I|Rothia	0.0	0.0	0.0	0.0	0.0	0.0	0.0	0.0	0.0	0.0	0.0	0.0	0.0	0.0	0.0	102.0	0.0	19.33	0.0	0.0	0.0
ARO-PWY: chorismate biosynthesis I|Rubellimicrobium	0.0	0.0	0.0	0.0	0.0	0.0	0.0	0.0	0.0	0.0	0.0	0.0	0.0	5.0	31.0	0.0	0.0	0.0	17.0	0.0	0.0
ARO-PWY: chorismate biosynthesis I|Rubrobacter	0.0	0.0	0.0	0.0	0.0	5.0	0.0	8.0	4.0	0.0	0.0	0.0	0.0	0.0	1259.0	0.0	834.0	765.0	903.0	5.0	0.0
ARO-PWY: chorismate biosynthesis I|Ruminococcus	0.0	0.5	0.0	0.0	0.0	73.5	0.0	0.0	0.0	0.0	0.0	0.0	0.0	0.0	0.0	0.0	0.0	18.5	0.0	0.0	0.0
ARO-PWY: chorismate biosynthesis I|Rummeliibacillus	0.0	0.0	0.0	0.0	0.0	0.0	0.0	0.0	0.0	0.0	0.0	0.0	0.0	0.0	0.0	0.0	0.0	76.0	19.0	0.0	0.0
ARO-PWY: chorismate biosynthesis I|Saccharopolyspora	0.0	0.0	0.0	0.0	0.0	0.0	0.0	0.0	0.0	0.0	0.0	0.0	0.0	0.0	49.0	0.0	0.0	0.0	6.0	0.0	0.0
ARO-PWY: chorismate biosynthesis I|Salinivibrio	213.0	418.0	783.0	393.0	1033.0	814.0	991.0	590.0	650.0	238.0	299.0	306.0	404.0	436.0	303.0	509.0	73.0	118.0	74.0	214.0	549.0
ARO-PWY: chorismate biosynthesis I|Sediminibacterium	0.0	4.0	2.0	8.0	4.0	0.0	5.0	3.0	24.0	0.0	0.0	0.0	6.0	7.0	0.0	14.0	12.0	0.0	0.0	0.0	0.0
ARO-PWY: chorismate biosynthesis I|Serratia	0.0	0.0	0.0	0.0	0.0	0.0	0.0	0.0	0.0	0.0	0.0	0.0	0.0	0.0	32.8	0.0	0.0	0.0	0.0	0.0	0.0
ARO-PWY: chorismate biosynthesis I|Skermanella	0.0	0.0	0.0	0.0	0.0	0.0	0.0	0.0	6.5	0.0	0.0	0.0	0.0	0.0	38.0	0.0	81.5	69.5	102.0	2.5	0.0
ARO-PWY: chorismate biosynthesis I|Solirubrobacter	0.0	0.0	0.0	0.0	0.0	0.0	2.0	0.0	20.0	0.0	0.0	0.0	0.0	0.0	212.0	0.0	101.0	114.0	241.0	5.0	0.0
ARO-PWY: chorismate biosynthesis I|Sphaerochaeta	0.0	0.0	0.0	0.0	0.0	0.0	0.0	0.0	0.0	0.0	0.0	0.0	0.0	0.0	0.0	0.0	0.0	87.0	0.0	0.0	0.0
ARO-PWY: chorismate biosynthesis I|Sphaerotilus	0.0	0.0	0.0	0.0	0.0	0.0	0.0	0.0	0.0	0.0	0.0	0.0	0.0	0.0	29.0	0.0	21.0	47.0	85.0	0.0	0.0
ARO-PWY: chorismate biosynthesis I|Sphingoaurantiacus	0.0	0.0	0.0	0.0	0.0	0.0	0.0	0.0	0.0	0.0	0.0	0.0	0.0	0.0	14.0	0.0	22.0	20.0	43.0	0.0	0.0
ARO-PWY: chorismate biosynthesis I|Sphingobium	0.0	13.0	0.0	9.0	0.0	0.0	0.0	0.0	0.0	0.0	6.0	19.0	0.0	0.0	0.0	0.0	0.0	0.0	0.0	0.0	8.0
ARO-PWY: chorismate biosynthesis I|Sphingomonas	0.0	76.0	0.0	46.0	6.0	6.0	0.0	0.0	43.0	48.0	60.0	157.0	107.0	0.0	217.0	29.0	336.0	101.0	391.0	15.0	131.0
ARO-PWY: chorismate biosynthesis I|Spirosoma	0.0	0.0	0.0	0.0	0.0	0.0	0.0	0.0	0.0	0.0	15.0	0.0	40.0	0.0	0.0	0.0	0.0	0.0	0.0	0.0	0.0
ARO-PWY: chorismate biosynthesis I|Staphylococcus	2.0	0.0	8.0	25.0	50.0	7.0	4.0	228.0	53.0	26.0	81.0	34.0	3.0	0.0	107.0	109.0	75.0	79.0	1.0	370.0	7.0
ARO-PWY: chorismate biosynthesis I|Stenotrophomonas	1600.0	22506.0	20353.0	22409.0	18914.0	15142.0	15430.0	8511.0	9215.0	13560.0	22095.0	14788.0	22630.0	16799.0	473.0	15837.0	586.0	922.0	552.0	10171.0	13895.0
ARO-PWY: chorismate biosynthesis I|Steroidobacter	0.0	0.0	0.0	0.0	0.0	0.0	0.0	0.0	0.0	0.0	0.0	0.0	0.0	0.0	43.0	0.0	71.0	70.0	103.0	12.0	0.0
ARO-PWY: chorismate biosynthesis I|Streptococcus	2.33	0.67	4.0	5.5	4.34	11.0	3.66	29.67	8.17	6.5	5.67	12.5	2.0	10.0	74.5	909.83	64.0	154.32999999999998	36.33	124.0	24.17
ARO-PWY: chorismate biosynthesis I|Streptomyces	0.0	0.0	2.0	0.0	0.0	2.0	0.0	0.0	16.0	0.0	0.0	0.0	0.0	0.0	197.0	0.0	97.0	52.0	184.0	0.0	0.0
ARO-PWY: chorismate biosynthesis I|Syntrophaceticus	0.0	0.0	0.0	0.0	0.0	0.0	0.0	0.0	0.0	0.0	0.0	0.0	0.0	0.0	32.5	0.0	5.5	26.0	8.5	0.0	0.0
ARO-PWY: chorismate biosynthesis I|Tepidimonas	0.0	0.0	0.0	0.0	0.0	0.0	0.0	0.0	109.0	0.0	0.0	0.0	0.0	0.0	0.0	0.0	0.0	9.0	0.0	8.0	0.0
ARO-PWY: chorismate biosynthesis I|Variovorax	0.0	0.0	17.0	9.0	0.0	6.0	0.0	0.0	0.0	5.0	0.0	0.0	0.0	0.0	0.0	22.0	0.0	0.0	0.0	1.0	0.0
ARO-PWY: chorismate biosynthesis I|Veillonella	0.0	1.0	0.0	1.0	0.0	0.0	0.0	0.0	0.0	0.0	0.0	5.0	0.0	0.0	1717.0	4.0	812.0	1655.0	849.0	0.0	0.0
ARO-PWY: chorismate biosynthesis I|Vibrio	1.0	11.0	1.0	17.33	7.0	3.67	2.33	2.67	4.67	0.0	4.67	4.67	0.0	2.33	0.0	12.0	0.0	0.0	5.0	25.0	2.0
ARO-PWY: chorismate biosynthesis I|Weissella	0.0	0.0	4.0	11.0	0.0	8.0	7.0	24.0	0.0	0.0	0.0	0.0	1.0	0.0	0.0	0.0	0.0	0.0	0.0	19.0	0.0
ARO-PWY: chorismate biosynthesis I|unclassified	37.0	252.0	141.07999999999998	162.25	182.75	1222.1599999999999	195.0	4688.0	10359.0	1032.33	105.25	2350.33	119.5	125.0	8163.74	155.5	5642.16	8007.51	9303.8	1623.85	194.75
ARO-PWY: chorismate biosynthesis I|unidentified_Acetobacteraceae	0.0	0.0	0.0	0.0	0.0	0.0	0.0	0.0	0.0	0.0	0.0	0.0	0.0	0.0	36.0	0.0	58.0	3.0	283.0	0.0	0.0
ARO-PWY: chorismate biosynthesis I|unidentified_Acidimicrobiia	0.0	0.0	0.0	0.0	0.0	0.0	0.0	0.0	0.0	0.0	0.0	0.0	0.0	0.0	0.0	0.0	0.0	51.0	0.0	0.0	0.0
ARO-PWY: chorismate biosynthesis I|unidentified_Acidobacteriae	0.0	0.0	0.0	0.0	0.0	0.0	0.0	0.0	0.0	0.0	0.0	0.0	0.0	0.0	0.0	0.0	76.0	8.0	0.0	0.0	0.0
ARO-PWY: chorismate biosynthesis I|unidentified_Alphaproteobacteria	0.0	0.0	0.0	0.0	0.0	103.0	2.0	7.0	87.0	7.0	0.0	9.0	0.0	0.0	82.0	14.0	52.0	365.0	199.0	0.0	3.0
ARO-PWY: chorismate biosynthesis I|unidentified_Armatimonadota	0.0	0.0	0.0	0.0	0.0	0.0	0.0	0.0	0.0	0.0	0.0	0.0	0.0	0.0	0.0	0.0	0.0	67.0	0.0	0.0	0.0
ARO-PWY: chorismate biosynthesis I|unidentified_Beijerinckiaceae	0.0	15.0	0.0	8.0	7.0	0.0	0.0	0.0	0.0	0.0	9.0	36.0	96.0	0.0	0.0	0.0	0.0	0.0	8.0	0.0	34.0
ARO-PWY: chorismate biosynthesis I|unidentified_Burkholderiaceae	0.0	16.0	3.0	4.0	24.0	8.0	14.0	13.0	0.0	7.0	29.0	23.0	0.0	9.0	0.0	5.0	0.0	0.0	0.0	82.0	25.0
ARO-PWY: chorismate biosynthesis I|unidentified_Chloroflexi	0.0	0.0	0.0	0.0	0.0	0.0	0.0	0.0	0.0	0.0	0.0	0.0	0.0	0.0	62.0	0.0	21.0	19.0	32.0	0.0	0.0
ARO-PWY: chorismate biosynthesis I|unidentified_Cyanobacteria	25.0	0.0	6.0	15.0	79.0	12.0	22.0	4371.0	0.0	0.0	21.0	0.0	63.0	29.0	133.0	136.0	93.0	200.0	47.0	34.0	49.0
ARO-PWY: chorismate biosynthesis I|unidentified_Dehalococcoidia	0.0	0.0	0.0	0.0	0.0	0.0	0.0	0.0	0.0	0.0	0.0	0.0	0.0	0.0	2.0	0.0	49.0	0.0	0.0	0.0	0.0
ARO-PWY: chorismate biosynthesis I|unidentified_Enterobacteriaceae	18.2	42.4	13.6	54.4	39.4	26.8	25.6	47.2	82.6	38.2	52.2	165.4	168.8	67.8	11.6	69.0	3.0	20.8	7.2	52.0	181.4
ARO-PWY: chorismate biosynthesis I|unidentified_Firmicutes	0.0	0.0	0.0	0.0	0.0	0.0	0.0	0.0	0.0	0.0	0.0	0.0	0.0	0.0	163.5	0.0	183.0	304.5	118.0	0.0	0.0
ARO-PWY: chorismate biosynthesis I|unidentified_Gemmatimonadaceae	0.0	0.0	0.0	0.0	0.0	0.0	0.0	0.0	0.0	62.0	0.0	0.0	0.0	0.0	0.0	0.0	0.0	0.0	0.0	0.0	0.0
ARO-PWY: chorismate biosynthesis I|unidentified_Gemmatimonadota	0.0	0.0	0.0	0.0	0.0	0.0	0.0	0.0	0.0	0.0	0.0	0.0	0.0	0.0	52.0	0.0	0.0	0.0	0.0	0.0	0.0
ARO-PWY: chorismate biosynthesis I|unidentified_Hungateiclostridiaceae	0.0	0.0	0.0	0.0	0.0	0.0	0.0	0.0	0.0	0.0	0.0	0.0	0.0	0.0	46.0	0.0	45.0	163.0	18.0	0.0	0.0
ARO-PWY: chorismate biosynthesis I|unidentified_Lachnospiraceae	0.0	0.0	0.0	0.0	0.0	77.0	0.0	0.0	0.0	0.0	0.0	0.0	0.0	0.0	39.0	0.0	6.0	0.0	18.0	0.0	0.0
ARO-PWY: chorismate biosynthesis I|unidentified_Prevotellaceae	0.0	0.0	0.0	4.0	0.0	0.0	7.0	0.0	3.0	0.0	0.0	0.0	0.0	0.0	101.0	0.0	76.0	50.0	46.0	0.0	0.0
ARO-PWY: chorismate biosynthesis I|unidentified_Pseudomonadales	0.0	0.0	0.0	0.0	0.0	19.0	0.0	0.0	32.0	13.0	0.0	0.0	0.0	0.0	0.0	0.0	0.0	0.0	0.0	0.0	0.0
ARO-PWY: chorismate biosynthesis I|unidentified_Rickettsiales	0.0	0.0	0.0	3.0	0.0	9.0	2.0	25.0	1000.0	0.0	0.0	7.0	0.0	0.0	0.0	4.0	0.0	0.0	0.0	4.0	49.0
ARO-PWY: chorismate biosynthesis I|unidentified_Saccharimonadales	0.0	0.0	0.0	0.0	0.0	0.0	0.0	0.0	0.0	82.0	0.0	0.0	0.0	0.0	0.0	0.0	0.0	0.0	0.0	0.0	0.0
ARO-PWY: chorismate biosynthesis I|unidentified_Thermomicrobiales	0.0	0.0	0.0	0.0	0.0	0.0	0.0	0.0	0.0	0.0	0.0	0.0	0.0	0.0	64.0	0.0	33.0	0.0	0.0	0.0	0.0
ARO-PWY: chorismate biosynthesis I|unidentified_Thermoplasmata	0.0	2.0	0.0	0.0	0.0	26.0	0.0	0.0	64.0	0.0	0.0	0.0	0.0	0.0	29.0	0.0	3.0	64.0	38.0	0.0	36.0
ASPASN-PWY: superpathway of L-aspartate and L-asparagine biosynthesis|Acetobacter	0.0	0.0	0.0	0.0	0.0	0.0	3.0	9.0	0.0	0.0	0.0	0.0	0.0	0.0	122.0	0.0	516.5	120.0	200.0	0.0	0.0
ASPASN-PWY: superpathway of L-aspartate and L-asparagine biosynthesis|Acidibacter	0.0	0.0	0.0	0.0	0.0	0.0	0.0	0.0	0.0	0.0	0.0	0.0	0.0	0.0	0.0	0.0	4.0	3.0	104.0	3.0	0.0
ASPASN-PWY: superpathway of L-aspartate and L-asparagine biosynthesis|Acidovorax	3.0	14.0	15.0	18.0	72.0	22.0	43.0	23.0	12.0	7.0	31.0	4.0	45.0	19.0	138.0	47.0	95.0	307.0	128.0	9.0	56.0
ASPASN-PWY: superpathway of L-aspartate and L-asparagine biosynthesis|Acinetobacter	1.0	2.0	7.0	4.25	15.0	1.0	9.33	14.0	10.66	3.42	9.0	10.0	9.0	14.75	1.33	13.25	4.33	9.67	1.92	40.87	10.33
ASPASN-PWY: superpathway of L-aspartate and L-asparagine biosynthesis|Actinomadura	0.0	0.0	0.0	0.0	0.0	0.0	0.0	0.0	0.0	0.0	0.0	0.0	0.0	0.0	25.0	0.0	35.0	2.0	0.0	0.0	0.0
ASPASN-PWY: superpathway of L-aspartate and L-asparagine biosynthesis|Actinomyces	0.0	0.0	0.0	0.0	0.0	0.0	0.0	0.0	0.0	0.0	0.0	0.0	0.0	0.0	139.0	0.0	48.0	101.0	6.0	0.0	0.0
ASPASN-PWY: superpathway of L-aspartate and L-asparagine biosynthesis|Actinophytocola	0.0	0.0	0.0	0.0	0.0	0.0	0.0	0.0	0.0	0.0	0.0	0.0	0.0	0.0	40.0	0.0	0.0	34.0	0.0	0.0	0.0
ASPASN-PWY: superpathway of L-aspartate and L-asparagine biosynthesis|Actinoplanes	0.0	0.0	0.0	1.0	0.0	0.0	0.0	0.0	0.0	0.0	0.0	0.0	0.0	0.0	0.0	0.0	3.0	0.0	0.0	48.0	0.0
ASPASN-PWY: superpathway of L-aspartate and L-asparagine biosynthesis|Adhaeribacter	0.0	0.0	0.0	0.0	0.0	0.0	0.0	0.0	0.0	65.0	0.0	0.0	0.0	0.0	50.0	0.0	20.0	0.0	0.0	0.0	0.0
ASPASN-PWY: superpathway of L-aspartate and L-asparagine biosynthesis|Aeromonas	0.0	3.0	3.0	14.0	1.0	5.0	11.0	8.0	133.0	17.0	8.0	21.0	8.0	63.0	0.0	5.0	0.0	0.0	0.0	7.0	1.0
ASPASN-PWY: superpathway of L-aspartate and L-asparagine biosynthesis|Agathobacter	0.0	0.0	0.0	0.0	0.0	0.0	0.0	0.0	0.0	0.0	0.0	0.0	0.0	0.0	50.0	0.0	0.0	0.0	0.0	0.0	0.0
ASPASN-PWY: superpathway of L-aspartate and L-asparagine biosynthesis|Akkermansia	0.0	0.33	0.0	0.0	0.67	3.67	1.33	8.0	0.33	0.0	4.67	7.0	0.0	0.0	0.67	0.0	5.0	0.0	0.0	0.33	0.0
ASPASN-PWY: superpathway of L-aspartate and L-asparagine biosynthesis|Altererythrobacter	0.0	0.0	0.0	6.0	0.0	0.0	0.0	0.0	0.0	0.0	0.0	0.0	0.0	0.0	0.0	0.0	0.0	0.0	0.0	101.0	0.0
ASPASN-PWY: superpathway of L-aspartate and L-asparagine biosynthesis|Aminobacter	0.0	0.0	0.0	0.0	0.0	0.0	0.0	0.0	0.0	0.0	0.0	0.0	0.0	0.0	34.0	0.0	90.0	62.0	35.0	0.0	0.0
ASPASN-PWY: superpathway of L-aspartate and L-asparagine biosynthesis|Anoxybacillus	0.0	0.0	0.0	0.0	0.0	0.0	0.0	0.0	0.0	0.0	0.0	0.0	0.0	0.0	0.0	0.43	0.0	5.29	0.0	4.57	0.0
ASPASN-PWY: superpathway of L-aspartate and L-asparagine biosynthesis|Aquabacterium	0.0	0.0	6.0	0.0	0.0	8.0	1.0	0.0	6.0	7.0	0.0	0.0	31.0	0.0	55.0	0.0	0.0	0.0	0.0	0.0	0.0
ASPASN-PWY: superpathway of L-aspartate and L-asparagine biosynthesis|Aquicella	0.0	0.0	0.0	1.0	0.0	0.0	0.0	0.0	0.0	0.0	0.0	0.0	0.0	0.0	0.0	0.0	0.0	0.0	0.0	81.0	0.0
ASPASN-PWY: superpathway of L-aspartate and L-asparagine biosynthesis|Arthrobacter	0.0	0.0	0.0	0.0	0.0	0.0	0.0	0.0	0.0	0.0	0.0	0.0	0.0	0.0	138.0	0.0	46.0	176.0	22.0	0.0	0.0
ASPASN-PWY: superpathway of L-aspartate and L-asparagine biosynthesis|Ascidiaceihabitans	0.0	0.0	0.0	0.0	5.0	29.0	0.0	0.0	7.0	0.0	0.0	39.0	0.0	0.0	0.0	0.0	0.0	0.0	0.0	0.0	2.0
ASPASN-PWY: superpathway of L-aspartate and L-asparagine biosynthesis|Bacillus	15.0	4.0	5.0	20.0	262.0	15.0	12.0	21.0	338.0	45.0	0.0	4.0	407.0	9.0	465.0	3.0	287.0	444.0	543.0	198.0	13.0
ASPASN-PWY: superpathway of L-aspartate and L-asparagine biosynthesis|Bacteroides	0.0	0.0	0.0	0.0	2.0	0.0	0.0	0.0	7.0	0.0	0.0	4.0	0.0	0.0	0.0	0.0	14.0	24.0	0.0	0.0	0.0
ASPASN-PWY: superpathway of L-aspartate and L-asparagine biosynthesis|Bifidobacterium	0.0	1.0	5.0	11.0	0.0	55.5	72.0	8.0	16.0	0.0	5.0	0.0	0.0	38.0	0.0	34.0	0.0	6.0	0.0	23.0	3.0
ASPASN-PWY: superpathway of L-aspartate and L-asparagine biosynthesis|Blautia	0.0	0.0	1.0	7.0	0.0	10.0	58.0	0.0	0.0	0.0	0.0	16.0	0.0	0.0	105.0	0.0	78.0	94.0	135.0	6.0	23.0
ASPASN-PWY: superpathway of L-aspartate and L-asparagine biosynthesis|Bradyrhizobium	0.0	16.0	10.0	6.0	21.0	7.0	55.0	0.0	9.0	18.0	4.0	15.0	36.0	5.0	0.0	26.0	163.0	9.0	38.0	211.0	0.0
ASPASN-PWY: superpathway of L-aspartate and L-asparagine biosynthesis|Brevundimonas	0.0	0.0	12.0	0.0	0.0	0.0	4.0	6.0	3.0	6.0	4.0	12.0	2.0	0.0	0.0	0.0	0.0	0.0	51.0	13.0	0.0
ASPASN-PWY: superpathway of L-aspartate and L-asparagine biosynthesis|Bryobacter	0.0	0.0	0.0	0.0	0.0	0.0	0.0	0.0	0.0	0.0	0.0	0.0	0.0	0.0	36.0	0.0	0.0	19.0	0.0	0.0	0.0
ASPASN-PWY: superpathway of L-aspartate and L-asparagine biosynthesis|Caldicoprobacter	0.0	0.0	0.0	0.0	0.0	0.0	0.0	0.0	0.0	0.0	0.0	0.0	0.0	0.0	46.0	0.0	15.0	164.0	0.0	0.0	0.0
ASPASN-PWY: superpathway of L-aspartate and L-asparagine biosynthesis|Caulobacter	0.0	11.0	13.0	19.0	22.0	5.0	49.0	5.0	0.0	9.0	10.0	0.0	0.0	0.0	6.0	17.0	3.0	3.0	0.0	9.0	15.0
ASPASN-PWY: superpathway of L-aspartate and L-asparagine biosynthesis|Chryseobacterium	23295.0	20978.0	23719.0	21115.0	23136.0	22580.0	26246.0	24005.0	19121.0	27154.0	22297.0	23763.0	20953.0	27361.0	1628.0	15103.0	675.0	1970.0	580.0	14528.0	28551.0
ASPASN-PWY: superpathway of L-aspartate and L-asparagine biosynthesis|Cloacibacterium	0.0	0.0	0.0	1.0	0.0	0.0	0.0	0.0	0.0	0.0	0.0	0.0	0.0	0.0	0.0	0.0	0.0	0.0	0.0	60.0	0.0
ASPASN-PWY: superpathway of L-aspartate and L-asparagine biosynthesis|Colidextribacter	0.0	0.0	0.0	2.0	0.0	0.0	16.0	0.0	11.0	0.0	3.0	35.0	0.0	0.0	70.0	0.0	157.0	136.0	33.0	0.0	0.0
[truncated: 58,302 more rows]
