# Supplementary material for: 16S rRNA Sequencing Analysis Uncovers Dose-Dependent Cupric Chloride Effects on Silkworm Gut Microbiome Composition and Diversity
Source: Animals (Basel). 2024 Dec 17;14(24):3634. doi: 10.3390/ani14243634 (PMC11672621; doi:10.3390/ani14243634)
Supplement: Supplementary file 1 [file animals-14-03634-s001.zip › Table S2.xlsx]

## Sheet: Sheet1
Taxonomy	Short_tax	CME	CMF	CMK
k__Bacteria;p__Actinobacteria	p__Actinobacteria	1.15133	-0.499265	-0.652061
k__Bacteria;p__Firmicutes	p__Firmicutes	1.15459	-0.563566	-0.591025
k__Bacteria;p__Actinobacteriota	p__Actinobacteriota	1.15469	-0.57368	-0.581013
k__Bacteria;p__Myxococcota	p__Myxococcota	1.1547	-0.575064	-0.579633
k__Bacteria;p__Planctomycetes	p__Planctomycetes	1.1547	-0.57735	-0.57735
k__Bacteria;p__Spirochaetota	p__Spirochaetota	1.1547	-0.57735	-0.57735
Others	Others	1.1547	-0.57735	-0.57735
k__Bacteria;p__Armatimonadota	p__Armatimonadota	1.1547	-0.57735	-0.57735
k__Bacteria;p__Planctomycetota	p__Planctomycetota	1.1547	-0.57735	-0.57735
k__Bacteria;p__Nitrospirota	p__Nitrospirota	1.15468	-0.582789	-0.571895
k__Bacteria;p__unidentified_Bacteria	p__unidentified_Bacteria	1.15411	-0.545215	-0.6089
k__Bacteria;p__Acidobacteriota	p__Acidobacteriota	1.1542	-0.547601	-0.606597
k__Archaea;p__unidentified_Archaea	p__unidentified_Archaea	1.15431	-0.551156	-0.603154
k__Bacteria;p__Gemmatimonadota	p__Gemmatimonadota	1.15361	-0.533395	-0.620217
k__Bacteria;p__Thermotogota	p__Thermotogota	1.15403	-0.611001	-0.543033
k__Bacteria;p__Desulfobacterota	p__Desulfobacterota	1.1531	-0.629191	-0.523908
k__Archaea;p__Crenarchaeota	p__Crenarchaeota	1.13587	-0.388092	-0.747781
k__Bacteria;p__Verrucomicrobiota	p__Verrucomicrobiota	1.12536	-0.338704	-0.786661
k__Bacteria;p__Cyanobacteria	p__Cyanobacteria	-0.426989	1.14261	-0.715623
k__Bacteria;p__Bacteroidota	p__Bacteroidota	-1.15372	0.617981	0.535743
k__Bacteria;p__Campylobacterota	p__Campylobacterota	-0.911024	-0.158919	1.06994
k__Bacteria;p__Proteobacteria	p__Proteobacteria	-0.620315	-0.533292	1.15361
