# Supplementary material for: 16S rRNA Sequencing Analysis Uncovers Dose-Dependent Cupric Chloride Effects on Silkworm Gut Microbiome Composition and Diversity
Source: Animals (Basel). 2024 Dec 17;14(24):3634. doi: 10.3390/ani14243634 (PMC11672621; doi:10.3390/ani14243634)
Supplement: Supplementary file 1 [file animals-14-03634-s001.zip › Table S3.xlsx]

## Sheet: Sheet1
Taxonomy	Short_tax	Phylum	CME	CMF	CMK
k__Bacteria;p__Actinobacteria;c__unidentified_Actinobacteria;o__Corynebacteriales;f__Corynebacteriaceae;g__Corynebacterium;s__Corynebacterium_tuberculostearicum	s__Corynebacterium_tuberculostearicum	Actinobacteria	1.04293	-0.0922509	-0.950678
k__Bacteria;p__Firmicutes;c__Bacilli;o__unidentified_Bacilli;f__Staphylococcaceae;g__Staphylococcus;s__Staphylococcus_epidermidis	s__Staphylococcus_epidermidis	Firmicutes	1.10981	-0.278779	-0.831029
k__Bacteria;p__Firmicutes;c__Bacilli;o__Lactobacillales;f__Listeriaceae;g__Listeria;s__Listeria_monocytogenes	s__Listeria_monocytogenes	Firmicutes	1.08547	-0.20168	-0.883789
k__Bacteria;p__Firmicutes;c__Bacilli;o__Lactobacillales;f__Lactobacillaceae;g__Limosilactobacillus;s__Lactobacillus_reuteri	s__Lactobacillus_reuteri	Firmicutes	1.15038	-0.66162	-0.488759
k__Bacteria;p__Proteobacteria;c__Alphaproteobacteria;o__unidentified_Alphaproteobacteria;f__Acetobacteraceae;g__Acetobacter;s__Acetobacter_pasteurianus	s__Acetobacter_pasteurianus	Proteobacteria	1.15469	-0.573399	-0.581293
k__Bacteria;p__Firmicutes;c__Bacilli;o__Bacillales;f__Bacillaceae;g__Bacillus;s__Bacillus_thermoamylovorans	s__Bacillus_thermoamylovorans	Firmicutes	1.15469	-0.572812	-0.581877
k__Bacteria;p__Proteobacteria;c__Alphaproteobacteria;o__unidentified_Alphaproteobacteria;f__unidentified_Alphaproteobacteria;g__unidentified_Alphaproteobacteria;s__Candidatus_Pelagibacter_ubique	s__Candidatus_Pelagibacter_ubique	Proteobacteria	1.1547	-0.575285	-0.579413
k__Bacteria;p__Proteobacteria;c__Gammaproteobacteria;o__Burkholderiales;f__Burkholderiaceae;g__Lautropia;s__Lautropia_mirabilis	s__Lautropia_mirabilis	Proteobacteria	1.1547	-0.575498	-0.579201
k__Bacteria;p__Firmicutes;c__unidentified_Firmicutes;o__unidentified_Firmicutes;f__unidentified_Firmicutes;g__Dehalobacter;s__Dehalobacter_sp_12DCB1	s__Dehalobacter_sp_12DCB1	Firmicutes	1.1547	-0.574456	-0.58024
k__Bacteria;p__Proteobacteria;c__Gammaproteobacteria;o__Enterobacterales;f__Pasteurellaceae;g__Haemophilus;s__Haemophilus_haemolyticus	s__Haemophilus_haemolyticus	Proteobacteria	1.1547	-0.57735	-0.57735
k__Bacteria;p__Firmicutes;c__Clostridia;o__unidentified_Clostridia;f__Hungateiclostridiaceae;g__unidentified_Hungateiclostridiaceae;s__Hungateiclostridium_saccincola	s__Hungateiclostridium_saccincola	Firmicutes	1.1547	-0.57735	-0.57735
k__Bacteria;p__Firmicutes;c__unidentified_Firmicutes;o__unidentified_Firmicutes;f__unidentified_Firmicutes;g__unidentified_Firmicutes;s__anaerobic_digester_metagenome	g__unidentified_Firmicutes;s__anaerobic_digester_metagenome	Firmicutes	1.1547	-0.57735	-0.57735
k__Bacteria;p__Cyanobacteria;c__unidentified_Cyanobacteria;o__unidentified_Cyanobacteria;f__unidentified_Cyanobacteria;g__unidentified_Cyanobacteria;s__Triparma_laevis	s__Triparma_laevis	Cyanobacteria	1.1547	-0.57735	-0.57735
k__Bacteria;p__Actinobacteria;c__unidentified_Actinobacteria;o__Micrococcales;f__Micrococcaceae;g__Arthrobacter;s__Arthrobacter_crystallopoietes	s__Arthrobacter_crystallopoietes	Actinobacteria	1.1547	-0.57735	-0.57735
k__Bacteria;p__Proteobacteria;c__Alphaproteobacteria;o__unidentified_Alphaproteobacteria;f__Acetobacteraceae;g__unidentified_Acetobacteraceae;s__Craurococcus_roseus	s__Craurococcus_roseus	Proteobacteria	1.1547	-0.57735	-0.57735
k__Bacteria;p__Firmicutes;c__Bacilli;o__Bacillales;f__Bacillaceae;g__Bacillus;s__Bacillus_simplex	s__Bacillus_simplex	Firmicutes	1.1547	-0.57735	-0.57735
k__Bacteria;p__Firmicutes;c__Bacilli;o__Lactobacillales;f__Lactobacillaceae;g__Fructilactobacillus;s__Lactobacillus_fructivorans	s__Lactobacillus_fructivorans	Firmicutes	1.1547	-0.57735	-0.57735
k__Bacteria;p__Firmicutes;c__unidentified_Firmicutes;o__unidentified_Firmicutes;f__unidentified_Firmicutes;g__Gelria;s__anaerobic_digester_metagenome	g__Gelria;s__anaerobic_digester_metagenome	Firmicutes	1.1547	-0.57735	-0.57735
k__Bacteria;p__Firmicutes;c__Bacilli;o__Lactobacillales;f__Streptococcaceae;g__Streptococcus;s__Streptococcus_equinus	s__Streptococcus_equinus	Firmicutes	1.15469	-0.580837	-0.573856
k__Bacteria;p__Firmicutes;c__Bacilli;o__Lactobacillales;f__Lactobacillaceae;g__Lactobacillus;s__Lactobacillus_iners	s__Lactobacillus_iners	Firmicutes	1.1542	-0.547551	-0.606646
k__Bacteria;p__Firmicutes;c__Bacilli;o__Lactobacillales;f__Streptococcaceae;g__Streptococcus;s__Streptococcus_pneumoniae	s__Streptococcus_pneumoniae	Firmicutes	1.15435	-0.552694	-0.601661
Others	Others	N/A	1.15429	-0.603864	-0.550425
k__Bacteria;p__Firmicutes;c__Bacilli;o__Lactobacillales;f__Lactobacillaceae;g__Ligilactobacillus;s__Lactobacillus_murinus	s__Lactobacillus_murinus	Firmicutes	1.15418	-0.607099	-0.547082
k__Bacteria;p__Firmicutes;c__Bacilli;o__unidentified_Bacilli;f__Staphylococcaceae;g__Staphylococcus;s__Staphylococcus_aureus	s__Staphylococcus_aureus	Firmicutes	1.1501	-0.485911	-0.664193
k__Bacteria;p__Proteobacteria;c__Gammaproteobacteria;o__Pseudomonadales;f__Moraxellaceae;g__Acinetobacter;s__Acinetobacter_junii	s__Acinetobacter_junii	Proteobacteria	-0.327406	1.12266	-0.795257
k__Bacteria;p__Proteobacteria;c__Gammaproteobacteria;o__Enterobacterales;f__Enterobacteriaceae;g__unidentified_Enterobacteriaceae;s__Escherichia_coli	s__Escherichia_coli	Proteobacteria	-0.137787	1.06175	-0.923962
k__Bacteria;p__Cyanobacteria;c__unidentified_Cyanobacteria;o__unidentified_Cyanobacteria;f__unidentified_Cyanobacteria;g__unidentified_Cyanobacteria;s__Citrus_maxima	s__Citrus_maxima	Cyanobacteria	-0.55397	1.15439	-0.600419
k__Bacteria;p__Proteobacteria;c__Alphaproteobacteria;o__Rickettsiales;f__unidentified_Rickettsiales;g__unidentified_Rickettsiales;s__Syzygium_luehmannii	s__Syzygium_luehmannii	Proteobacteria	-0.540953	1.15395	-0.612998
k__Bacteria;p__Firmicutes;c__Bacilli;o__Bacillales;f__Bacillaceae;g__Bacillus;s__Bacillus_anthracis	s__Bacillus_anthracis	Firmicutes	0.141464	0.921735	-1.0632
k__Bacteria;p__Actinobacteria;c__unidentified_Actinobacteria;o__Propionibacteriales;f__Propionibacteriaceae;g__Cutibacterium;s__Cutibacterium_acnes	s__Cutibacterium_acnes	Actinobacteria	0.72562	0.415076	-1.1407
k__Bacteria;p__Proteobacteria;c__Gammaproteobacteria;o__Pseudomonadales;f__Pseudomonadaceae;g__Pseudomonas;s__Pseudomonas_aeruginosa	s__Pseudomonas_aeruginosa	Proteobacteria	0.567641	0.587006	-1.15465
k__Bacteria;p__Firmicutes;c__Bacilli;o__Lactobacillales;f__Enterococcaceae;g__Enterococcus;s__Enterococcus_faecalis	s__Enterococcus_faecalis	Firmicutes	-1.09419	0.866568	0.227621
k__Bacteria;p__Bacteroidota;c__Bacteroidia;o__Flavobacteriales;f__Weeksellaceae;g__Chryseobacterium;s__Chryseobacterium_indologenes	s__Chryseobacterium_indologenes	Bacteroidota	-1.15395	0.613011	0.540939
k__Bacteria;p__Proteobacteria;c__Gammaproteobacteria;o__Xanthomonadales;f__Xanthomonadaceae;g__Stenotrophomonas;s__Stenotrophomonas_maltophilia	s__Stenotrophomonas_maltophilia	Proteobacteria	-1.14544	0.446292	0.699143
k__Bacteria;p__Proteobacteria;c__Gammaproteobacteria;o__Burkholderiales;f__Comamonadaceae;g__Delftia;s__Delftia_tsuruhatensis	s__Delftia_tsuruhatensis	Proteobacteria	-1.00783	0.0158432	0.991984
