# Supplementary material for: 16S rRNA Sequencing Analysis Uncovers Dose-Dependent Cupric Chloride Effects on Silkworm Gut Microbiome Composition and Diversity
Source: Animals (Basel). 2024 Dec 17;14(24):3634. doi: 10.3390/ani14243634 (PMC11672621; doi:10.3390/ani14243634)
Supplement: Supplementary file 1 [file animals-14-03634-s001.zip › Table S4.xlsx]

## Sheet: ASV_PCoA.unweighted_unifrac_sco
Sample	PCoA1	PCoA2	PCoA3	PCoA4	PCoA5	PCoA6	PCoA7	PCoA8	PCoA9	PCoA10	PCoA11	PCoA12	PCoA13	PCoA14	PCoA15	PCoA16	PCoA17	PCoA18	PCoA19	PCoA20
CMK_1	0.19684	-0.256326	0.261461	0.269897	-0.0634664	0.0831805	0.0619805	0.0435692	0.060479	-0.0378216	-0.0659828	-0.0363011	0.0202988	-0.00443762	0.0482973	0.0112191	-0.0149968	-0.00510413	-0.00526473	0.00491629
CMK_2	0.109396	0.151414	0.0618469	-0.160741	0.0616541	-0.111532	0.122494	0.0886653	-0.0148826	0.0651593	-0.0642423	-0.0355056	0.0600382	0.00896845	0.0712345	0.0377912	0.0174727	0.0656422	0.000441558	0.00129181
CMK_3	0.21359	-0.0588962	0.0335441	-0.196626	-0.0341218	-0.112572	-0.00035123	-0.0213989	0.091796	-0.0839846	-0.0542814	-0.0523067	-0.0549029	-0.00483877	-0.0416992	-0.0368643	-0.0313241	-0.0254799	0.0464545	0.0526355
CMK_4	0.0815866	-0.108642	-0.285355	0.0046871	0.0161179	0.122508	0.0353814	-0.0750482	0.0290853	0.0181318	-0.102876	0.0890938	0.0299039	0.0836234	-0.00983854	-0.0141071	-0.020596	0.0373389	0.0258457	-0.0019731
CMK_5	0.133715	0.147723	0.0110817	0.0743849	0.0540099	-0.0699203	-0.0118211	0.0593198	0.100068	0.103726	-0.03849	0.052574	-0.0176398	0.0366956	-0.00562642	-0.0524546	0.0666152	-0.0800224	-0.0138335	-0.021767
CMK_6	0.0486965	0.259079	0.000758891	-0.00297658	-0.0619471	0.101778	0.0211597	-0.0394836	0.0188641	-0.0740568	0.0488747	-0.00781105	0.034925	-0.0714068	0.0565128	-0.0482296	0.0209716	0.00202572	0.0741836	-0.0419085
CMK_7	0.139501	-0.0194407	-0.0661482	-0.103033	0.0841802	0.0662524	-0.059729	-0.0171115	0.120775	-0.113699	0.0183319	-0.0651171	-0.034164	0.0148943	-0.0147015	0.0436193	0.040017	0.0237016	-0.0636603	-0.0436332
CMF_1	0.059225	0.167209	-0.00733797	-0.0562856	-0.04143	0.112418	-0.12968	0.10087	0.0431724	-0.00506913	0.0437304	0.0854993	0.0334502	-0.0208834	0.0472338	0.0197066	-0.0299874	-0.00373823	-0.0323843	0.0659266
CMF_2	-0.0542258	0.18695	-0.050603	0.137948	-0.00456145	0.055033	-0.112295	0.114349	-0.07922	0.04511	-0.0633363	-0.0937331	-0.0760833	-0.00328194	-0.0725586	-0.0113458	-0.0199108	0.0402227	0.017551	-0.0054199
CMF_3	0.103789	-0.106766	-0.129786	0.185957	0.162165	-0.186631	-0.115875	-0.00612908	-0.0716975	-0.097377	0.0190892	0.0297858	0.0309014	-0.0167361	0.0455186	-0.00286161	0.0148423	0.0119118	0.0156415	0.0089317
CMF_4	0.192574	-0.104524	0.0953572	-0.132469	0.159017	0.11547	0.0849833	0.0909249	-0.162745	-0.0544113	0.0352192	0.0269233	-0.00467074	0.0292779	-0.0367113	-0.0116516	-0.00292085	-0.0481262	0.00508121	-0.00715334
CMF_5	0.158245	-0.063613	0.0451051	-0.0147749	0.161512	0.0759588	-0.0291409	-0.172434	-0.0106237	0.15269	0.0254319	-0.0532679	-0.0362483	-0.0666141	0.0305673	0.00464216	-0.0026955	-0.00397428	-0.00104809	0.0248428
CMF_6	0.260773	-0.162233	0.10979	-0.0363548	-0.0415922	-0.0779081	-0.0442614	0.0347895	0.0560555	0.0803822	0.0952713	0.0637699	0.0344738	-0.0225036	-0.0744955	-0.00521189	-0.058452	0.0436737	0.0128761	-0.0455197
CMF_7	0.244162	-0.12086	0.0521401	-0.0985885	-0.247224	-0.0213148	-0.0970322	-0.0626387	-0.131421	0.0199163	-0.0109977	0.00374502	-0.0156517	0.0364736	0.0255314	-0.00413005	0.0730395	0.00531844	-0.0154115	-0.00335356
CME_1	-0.500781	-0.0412781	0.0242891	0.000819622	0.00376949	-0.0025606	-0.00781568	-0.0141479	0.013316	0.0140331	0.0868442	-0.093323	0.0720348	0.107705	0.0177493	-0.0801536	-0.016676	0.00839404	-0.0178377	0.0135351
CME_2	0.0836086	0.230332	-0.0186916	0.0279508	-0.0583332	-0.0714005	0.0225204	-0.0970708	-0.0612735	-0.0235949	-0.0353784	-0.0094287	0.0116804	0.0167222	0.018252	0.0282247	-0.106143	-0.0538847	-0.0448521	-0.0315628
CME_3	-0.503383	-0.0373396	0.0527763	-0.0231227	-0.00439724	0.00134136	-0.0632453	-0.0126806	0.0203029	0.019992	-0.0059059	-0.00760444	0.0479846	0.0277211	-0.0309138	0.116348	0.0206122	-0.0466793	0.0609025	-0.00506392
CME_4	-0.520559	-0.0475146	0.0575442	-0.0462125	0.00038127	-0.00701527	0.0149932	-0.0314031	-0.0253407	-0.028401	-0.0907422	0.0430843	0.062654	-0.118386	-0.0650398	-0.041282	0.0213489	0.00899368	-0.0465188	0.000812586
CME_5	-0.524868	-0.0584654	0.0611542	-0.019955	-0.00331828	-0.0304328	0.0455115	0.0120634	0.00594227	-0.0079574	0.0208134	0.0801573	-0.171495	0.00773977	0.0703627	-0.000711465	-0.017758	0.0228388	0.00221903	-0.0135865
CME_6	-0.0204378	-0.17313	-0.358723	0.0270051	-0.111096	-0.0162171	0.119476	0.0857448	0.00103	0.0411122	0.0610007	-0.0550479	-0.00726618	-0.0689179	0.00708499	0.0178154	0.00370096	-0.0342158	-0.0113148	0.00603258
CME_7	0.0985535	0.216323	0.0497954	0.16249	-0.0313193	-0.0264362	0.142748	-0.0807493	-0.00368215	-0.03388	0.0776267	0.034814	-0.0202234	0.0281849	-0.0867603	0.0296366	0.0428402	0.0311634	-0.00907084	0.0420165
