# Supplementary material for: 16S rRNA Sequencing Analysis Uncovers Dose-Dependent Cupric Chloride Effects on Silkworm Gut Microbiome Composition and Diversity
Source: Animals (Basel). 2024 Dec 17;14(24):3634. doi: 10.3390/ani14243634 (PMC11672621; doi:10.3390/ani14243634)
Supplement: Supplementary file 1 [file animals-14-03634-s001.zip › Table S5.xlsx]

## Sheet: Sheet1
Taxonomy	Mean(CMK)	SD(CMK)	Mean(CME)	SD(CME)	Interval lower	Interval upper	P-value	Q-value	CMK_1	CMK_2	CMK_3	CMK_4	CMK_5	CMK_6	CMK_7	CME_1	CME_2	CME_3	CME_4	CME_5	CME_6	CME_7
k__Bacteria;p__Firmicutes	0.00927146	0.0127443	0.189217	0.105405	-0.277467	-0.0824236	0.00388889	0.0552758	0.000655738	0.00206773	0.00171413	0.00839115	0.00935809	0.0371423	0.00557109	0.241828	0.222434	0.300084	0.275121	0.184792	0.0970783	0.00317865
k__Bacteria;p__Proteobacteria	0.480336	0.0520791	0.403066	0.0274578	0.0270125	0.127527	0.00690948	0.0552758	0.504664	0.539418	0.486341	0.527645	0.483408	0.418667	0.402206	0.384519	0.421736	0.434366	0.37937	0.438262	0.389664	0.373546
k__Bacteria;p__Actinobacteria	0.00364	0.0023954	0.0518239	0.0388285	-0.0840968	-0.012271	0.0167019	0.0662101	0.000634585	0.000783563	0.00293544	0.00440156	0.00405373	0.00718884	0.00548231	0.068808	0.0079295	0.0618434	0.0542126	0.116732	0.0515343	0.00170826
k__Bacteria;p__Acidobacteriota	6.57075e-05	9.9129e-05	0.00825216	0.00669609	-0.0143793	-0.00199358	0.0178037	0.0662101	0	0	4.28532e-05	0.000195143	0	0	0.000221956	0.00546285	0	0.0143266	0.00835407	0.0102464	0.0182939	0.00108117
k__Bacteria;p__Bacteroidota	0.504272	0.043724	0.235003	0.229645	0.0565573	0.481981	0.0206906	0.0662101	0.492755	0.456882	0.508367	0.458391	0.499191	0.531175	0.583145	0.0812562	0.342781	0.042383	0.0987676	0.0321984	0.430157	0.61748
k__Bacteria;p__unidentified_Bacteria	6.19502e-06	1.63905e-05	0.0279425	0.0263293	-0.0522868	-0.00358581	0.0308682	0.0746228	0	0	0	4.33651e-05	0	0	0	0.0450461	0	0.0468004	0.0463918	0.0570363	0.000323007	0
k__Bacteria;p__Actinobacteriota	0.000403657	0.000658423	0.0371652	0.0358631	-0.0699295	-0.00359352	0.0350091	0.0746228	2.11528e-05	0	0	0.000151778	0	0.0010102	0.00164247	0.0862414	0	0.0517849	0.0497689	0.069131	0.00323007	0
k__Bacteria;p__Cyanobacteria	0.000798101	0.000796994	0.00866664	0.00781651	-0.0150994	-0.000637713	0.0373114	0.0746228	0.000528821	0.000239422	0.000257119	0.000325239	0.00250124	0.000869238	0.000865628	0.0206573	0.00339836	0.00555158	0.0191373	0.0057393	0.00466892	0.00151364
k__Bacteria;p__Nitrospirota	9.29253e-06	2.45857e-05	0.00148203	0.00158872	-0.00294207	-3.41543e-06	0.0496153	0.0882049	0	0	0	6.50477e-05	0	0	0	0.00441804	0	0.0016416	0.000385117	0.00243191	0.00149758	0
k__Bacteria;p__Gemmatimonadota	2.15383e-05	3.25477e-05	0.0112773	0.0131446	-0.0234125	0.000900961	0.0640566	0.0972178	8.46113e-05	2.17656e-05	0	0	0	0	4.43912e-05	0.0226574	0	0.011133	0.0103982	0.0343709	0.000381735	0
k__Archaea;p__unidentified_Archaea	0.000190806	0.000485901	0.000798113	0.000651028	-0.00128236	6.77414e-05	0.0732937	0.0972178	0	4.35313e-05	0	0	0	0.00129211	0	0.000865697	0.000724982	8.95415e-05	0.00189596	0.00123217	0	0.000778446
k__Bacteria;p__Thermotogota	0.000471967	0.000312831	0.00623731	0.00704659	-0.0122826	0.000751882	0.0736378	0.0972178	0.000655738	0.000391781	0.000128559	0.000216826	0.001035	0.000587323	0.000288543	0.014687	0.000407803	0.00993911	0.0157305	0.00285344	0	4.3247e-05
k__Bacteria;p__Myxococcota	4.1354e-05	6.3392e-05	0.0015178	0.00184805	-0.00318564	0.000232742	0.0789895	0.0972178	0	0	0	4.33651e-05	2.15624e-05	4.69859e-05	0.000177565	0.00310457	0.000271868	0.000149236	8.88731e-05	0.00492866	0.00149758	0.000583834
k__Archaea;p__Crenarchaeota	0.000220677	0.000555856	0.0055855	0.00733042	-0.0121451	0.00141546	0.101186	0.115641	0	0	0	0	6.46872e-05	0.00148005	0	0.00391056	0.00031718	0.0052531	0.0203223	0.00920882	0	8.6494e-05
k__Bacteria;p__Verrucomicrobiota	5.88707e-05	9.37528e-05	0.000609385	0.00138506	-0.00183159	0.000730559	0.334148	0.356425	0	2.17656e-05	0	0	4.31248e-05	0.000258422	8.87824e-05	5.97033e-05	0	0.000447708	0	0.00372892	2.93643e-05	0
k__Bacteria;p__Desulfobacterota	1.239e-05	3.2781e-05	0.000209745	0.000554932	-0.000710614	0.000315904	0.383598	0.383598	0	0	0	8.67303e-05	0	0	0	0	0	0	0	0	0.00146821	0
