# Supplementary material for: 16S rRNA Sequencing Analysis Uncovers Dose-Dependent Cupric Chloride Effects on Silkworm Gut Microbiome Composition and Diversity
Source: Animals (Basel). 2024 Dec 17;14(24):3634. doi: 10.3390/ani14243634 (PMC11672621; doi:10.3390/ani14243634)
Supplement: Supplementary file 1 [file animals-14-03634-s001.zip › Table S6.xlsx]

## Sheet: Sheet1
Taxonomy	Mean(CMF)	SD(CMF)	Mean(CME)	SD(CME)	Interval lower	Interval upper	P-value	Q-value	CMF_1	CMF_2	CMF_3	CMF_4	CMF_5	CMF_6	CMF_7	CME_1	CME_2	CME_3	CME_4	CME_5	CME_6	CME_7
k__Bacteria;p__Firmicutes	0.012102	0.00842937	0.189217	0.105405	-0.274611	-0.0796183	0.00428247	0.0599546	0.0160205	0.0172402	0.00420767	0.00640848	0.0270557	0.00933129	0.00445053	0.241828	0.222434	0.300084	0.275121	0.184792	0.0970783	0.00317865
k__Bacteria;p__Bacteroidota	0.51738	0.0684351	0.235003	0.229645	0.0685653	0.496187	0.0167207	0.0825224	0.529934	0.437604	0.61812	0.476919	0.527144	0.44635	0.585587	0.0812562	0.342781	0.042383	0.0987676	0.0321984	0.430157	0.61748
k__Bacteria;p__Acidobacteriota	0.000339997	0.000703399	0.00825216	0.00669609	-0.0141066	-0.00171768	0.0202846	0.0825224	0	0.000502363	0.00187762	0	0	0	0	0.00546285	0	0.0143266	0.00835407	0.0102464	0.0182939	0.00108117
k__Bacteria;p__Actinobacteria	0.00772248	0.00657541	0.0518239	0.0388285	-0.0800499	-0.00815299	0.0235778	0.0825224	0.018161	0.0152536	0.00411718	0.00202935	0.00845213	0.00167921	0.00436494	0.068808	0.0079295	0.0618434	0.0542126	0.116732	0.0515343	0.00170826
k__Bacteria;p__unidentified_Bacteria	0.00101534	0.00195295	0.0279425	0.0263293	-0.0512803	-0.00257404	0.0352677	0.0829404	0.00101507	0.000753545	0.00533876	0	0	0	0	0.0450461	0	0.0468004	0.0463918	0.0570363	0.000323007	0
k__Bacteria;p__Actinobacteriota	0.000558982	0.000774574	0.0371652	0.0358631	-0.0697743	-0.00343812	0.0355459	0.0829404	0.000595803	0.00166693	0.00162878	2.13616e-05	0	0	0	0.0862414	0	0.0517849	0.0497689	0.069131	0.00323007	0
k__Bacteria;p__Thermotogota	0.000241064	0.000245897	0.00623731	0.00704659	-0.0125134	0.000520892	0.0653333	0.123937	0.000264801	9.13388e-05	0.000542925	8.54464e-05	0.000617911	8.50232e-05	0	0.014687	0.000407803	0.00993911	0.0157305	0.00285344	0	4.3247e-05
k__Bacteria;p__Gemmatimonadota	0.000572466	0.00136953	0.0112773	0.0131446	-0.0228647	0.00145502	0.0748574	0.123937	0	0.00034252	0.00366474	0	0	0	0	0.0226574	0	0.011133	0.0103982	0.0343709	0.000381735	0
k__Bacteria;p__Myxococcota	4.52438e-05	0.000119704	0.0015178	0.00184805	-0.00318185	0.000236732	0.0796736	0.123937	0	0	0.000316706	0	0	0	0	0.00310457	0.000271868	0.000149236	8.88731e-05	0.00492866	0.00149758	0.000583834
k__Archaea;p__unidentified_Archaea	0.000208774	0.000552365	0.000798113	0.000651028	-0.00129452	0.000115838	0.0934395	0.130815	0	0.00146142	0	0	0	0	0	0.000865697	0.000724982	8.95415e-05	0.00189596	0.00123217	0	0.000778446
k__Archaea;p__Crenarchaeota	0.00124511	0.00293234	0.0055855	0.00733042	-0.0112412	0.00256042	0.184485	0.225103	0.000860604	0.00785514	0	0	0	0	0	0.00391056	0.00031718	0.0052531	0.0203223	0.00920882	0	8.6494e-05
k__Bacteria;p__Cyanobacteria	0.0514559	0.0770114	0.00866664	0.00781651	-0.0284514	0.11403	0.192945	0.225103	0.0991019	0.206312	0.0113788	0.000598124	0.0399876	0.00161544	0.00119822	0.0206573	0.00339836	0.00555158	0.0191373	0.0057393	0.00466892	0.00151364
k__Bacteria;p__Verrucomicrobiota	0.000187847	0.000237417	0.000609385	0.00138506	-0.00170391	0.000860835	0.456014	0.491092	0.000529603	2.28347e-05	0	0.000299062	0.000463433	0	0	5.97033e-05	0	0.000447708	0	0.00372892	2.93643e-05	0
k__Bacteria;p__Proteobacteria	0.406857	0.0889501	0.403066	0.0274578	-0.0790956	0.0866769	0.917174	0.917174	0.333297	0.310894	0.348807	0.513639	0.396235	0.540875	0.404249	0.384519	0.421736	0.434366	0.37937	0.438262	0.389664	0.373546
