# Supplementary material for: 16S rRNA Sequencing Analysis Uncovers Dose-Dependent Cupric Chloride Effects on Silkworm Gut Microbiome Composition and Diversity
Source: Animals (Basel). 2024 Dec 17;14(24):3634. doi: 10.3390/ani14243634 (PMC11672621; doi:10.3390/ani14243634)
Supplement: Supplementary file 1 [file animals-14-03634-s001.zip › Table S7.xlsx]

## Sheet: Sheet1
Taxonomy	CMK_1	CMK_2	CMK_3	CMK_4	CMK_5	CMK_6	CMK_7	CMF_1	CMF_2	CMF_3	CMF_4	CMF_5	CMF_6	CMF_7	CME_1	CME_2	CME_3	CME_4	CME_5	CME_6	CME_7
k__Archaea;p__Crenarchaeota	0	0	0	0	6.46872e-05	0.00148005	0	0.000860604	0.00785514	0	0	0	0	0	0.00391056	0.00031718	0.0052531	0.0203223	0.00920882	0	8.6494e-05
k__Archaea;p__Crenarchaeota;c__Nitrososphaeria	0	0	0	0	6.46872e-05	0.00148005	0	0.000860604	0.00785514	0	0	0	0	0	0.00391056	0.00031718	0.0052531	0.0203223	0.00920882	0	8.6494e-05
k__Archaea;p__Crenarchaeota;c__Nitrososphaeria;o__Nitrosopumilales	0	0	0	0	6.46872e-05	0.00148005	0	0.000860604	0.00785514	0	0	0	0	0	0.00382101	0.00031718	0.00358166	0.0168266	0.0077821	0	8.6494e-05
k__Archaea;p__Crenarchaeota;c__Nitrososphaeria;o__Nitrosopumilales;f__Nitrosopumilaceae	0	0	0	0	6.46872e-05	0.00148005	0	0.000860604	0.00785514	0	0	0	0	0	0.00382101	0.00031718	0.00358166	0.0168266	0.0077821	0	8.6494e-05
k__Archaea;p__Crenarchaeota;c__Nitrososphaeria;o__Nitrososphaerales	0	0	0	0	0	0	0	0	0	0	0	0	0	0	8.95549e-05	0	0.00167144	0.00349567	0.00142672	0	0
k__Archaea;p__Crenarchaeota;c__Nitrososphaeria;o__Nitrososphaerales;f__Nitrososphaeraceae	0	0	0	0	0	0	0	0	0	0	0	0	0	0	8.95549e-05	0	0.00167144	0.00349567	0.00142672	0	0
k__Archaea;p__unidentified_Archaea	0	4.35313e-05	0	0	0	0.00129211	0	0	0.00146142	0	0	0	0	0	0.000865697	0.000724982	8.95415e-05	0.00189596	0.00123217	0	0.000778446
k__Archaea;p__unidentified_Archaea;c__Thermoplasmata	0	4.35313e-05	0	0	0	0.00129211	0	0	0.00146142	0	0	0	0	0	0.000865697	0.000724982	8.95415e-05	0.00189596	0.00123217	0	0.000778446
k__Archaea;p__unidentified_Archaea;c__Thermoplasmata;o__unidentified_Thermoplasmata	0	4.35313e-05	0	0	0	0.000610816	0	0	0.00146142	0	0	0	0	0	0.000865697	0	8.95415e-05	0.00189596	0.00123217	0	0.000778446
k__Archaea;p__unidentified_Archaea;c__Thermoplasmata;o__unidentified_Thermoplasmata;f__unidentified_Thermoplasmata	0	4.35313e-05	0	0	0	0.000610816	0	0	0.00146142	0	0	0	0	0	0.000865697	0	8.95415e-05	0.00189596	0.00123217	0	0.000778446
k__Archaea;p__unidentified_Archaea;c__Thermoplasmata;o__unidentified_Thermoplasmata;f__unidentified_Thermoplasmata;g__unidentified_Thermoplasmata	0	4.35313e-05	0	0	0	0.000610816	0	0	0.00146142	0	0	0	0	0	0.000865697	0	8.95415e-05	0.00189596	0.00123217	0	0.000778446
k__Archaea;p__unidentified_Archaea;c__Thermoplasmata;o__unidentified_Thermoplasmata;f__unidentified_Thermoplasmata;g__unidentified_Thermoplasmata;s__hydrothermal_vent_metagenome	0	0	0	0	0	0	0	0	0	0	0	0	0	0	0.000686588	0	0	0.000829482	0.000129702	0	0
k__Archaea;p__unidentified_Archaea;c__Thermoplasmata;o__unidentified_Thermoplasmata;f__unidentified_Thermoplasmata;g__unidentified_Thermoplasmata;s__marine_metagenome	0	4.35313e-05	0	0	0	0.000610816	0	0	0.00146142	0	0	0	0	0	0	0	0	0	0	0	0.000778446
k__Archaea;p__unidentified_Archaea;c__Thermoplasmata;o__unidentified_Thermoplasmata;f__unidentified_Thermoplasmata;g__unidentified_Thermoplasmata;s__seawater_metagenome	0	0	0	0	0	0	0	0	0	0	0	0	0	0	0.00017911	0	8.95415e-05	0.00106648	0.00110246	0	0
k__Bacteria;p__Acidobacteriota	0	0	4.28532e-05	0.000195143	0	0	0.000221956	0	0.000502363	0.00187762	0	0	0	0	0.00546285	0	0.0143266	0.00835407	0.0102464	0.0182939	0.00108117
k__Bacteria;p__Acidobacteriota;c__Acidobacteriae	0	0	0	6.50477e-05	0	0	0	0	0	0	0	0	0	0	0.00107466	0	0.00226839	0.000799858	0	0.00646014	0
k__Bacteria;p__Acidobacteriota;c__Acidobacteriae;o__Bryobacterales	0	0	0	0	0	0	0	0	0	0	0	0	0	0	0.00107466	0	0	0.000562863	0	0	0
k__Bacteria;p__Acidobacteriota;c__Acidobacteriae;o__Bryobacterales;f__Bryobacteraceae	0	0	0	0	0	0	0	0	0	0	0	0	0	0	0.00107466	0	0	0.000562863	0	0	0
k__Bacteria;p__Acidobacteriota;c__Acidobacteriae;o__Bryobacterales;f__Bryobacteraceae;g__Bryobacter	0	0	0	0	0	0	0	0	0	0	0	0	0	0	0.00107466	0	0	0.000562863	0	0	0
k__Bacteria;p__Acidobacteriota;c__Acidobacteriae;o__unidentified_Acidobacteriae	0	0	0	0	0	0	0	0	0	0	0	0	0	0	0	0	0.00226839	0.000236995	0	0.00170313	0
k__Bacteria;p__Acidobacteriota;c__Acidobacteriae;o__unidentified_Acidobacteriae;f__unidentified_Acidobacteriae	0	0	0	0	0	0	0	0	0	0	0	0	0	0	0	0	0.00226839	0.000236995	0	0.00170313	0
k__Bacteria;p__Acidobacteriota;c__Acidobacteriae;o__unidentified_Acidobacteriae;f__unidentified_Acidobacteriae;g__Paludibaculum	0	0	0	0	0	0	0	0	0	0	0	0	0	0	0	0	0	0	0	0.00170313	0
k__Bacteria;p__Acidobacteriota;c__Acidobacteriae;o__unidentified_Acidobacteriae;f__unidentified_Acidobacteriae;g__unidentified_Acidobacteriae	0	0	0	0	0	0	0	0	0	0	0	0	0	0	0	0	0.00226839	0.000236995	0	0	0
k__Bacteria;p__Acidobacteriota;c__Acidobacteriae;o__unidentified_Acidobacteriae;f__unidentified_Acidobacteriae;g__unidentified_Acidobacteriae;s__metagenome	0	0	0	0	0	0	0	0	0	0	0	0	0	0	0	0	0.00226839	0.000236995	0	0	0
k__Bacteria;p__Acidobacteriota;c__Blastocatellia	0	0	4.28532e-05	0	0	0	0.000221956	0	9.13388e-05	0	0	0	0	0	0.000716439	0	0.000716332	0.00145159	0.00366407	5.87285e-05	0.00108117
k__Bacteria;p__Acidobacteriota;c__Blastocatellia;o__unidentified_Blastocatellia	0	0	0	0	0	0	0	0	9.13388e-05	0	0	0	0	0	0.000716439	0	0.000716332	0.00145159	0.00366407	5.87285e-05	0
k__Bacteria;p__Acidobacteriota;c__Blastocatellia;o__unidentified_Blastocatellia;f__Pyrinomonadaceae	0	0	0	0	0	0	0	0	9.13388e-05	0	0	0	0	0	0.000716439	0	0.000716332	0.00145159	0.00366407	5.87285e-05	0
k__Bacteria;p__Acidobacteriota;c__Holophagae	0	0	0	0	0	0	0	0	0	0	0	0	0	0	0	0	0	0	0	0.00170313	0
k__Bacteria;p__Acidobacteriota;c__Thermoanaerobaculia	0	0	0	4.33651e-05	0	0	0	0	0	0	0	0	0	0	0	0	0	0	0	0.00140948	0
k__Bacteria;p__Acidobacteriota;c__Thermoanaerobaculia;o__Thermoanaerobaculales	0	0	0	4.33651e-05	0	0	0	0	0	0	0	0	0	0	0	0	0	0	0	0.00140948	0
k__Bacteria;p__Acidobacteriota;c__Thermoanaerobaculia;o__Thermoanaerobaculales;f__Thermoanaerobaculaceae	0	0	0	4.33651e-05	0	0	0	0	0	0	0	0	0	0	0	0	0	0	0	0.00140948	0
k__Bacteria;p__Acidobacteriota;c__Vicinamibacteria	0	0	0	8.67303e-05	0	0	0	0	0.000411025	0.00133469	0	0	0	0	0.00367175	0	0.00967049	0.00610262	0.00658236	0.00640141	0
k__Bacteria;p__Acidobacteriota;c__Vicinamibacteria;o__Vicinamibacterales	0	0	0	4.33651e-05	0	0	0	0	0.000411025	0.00133469	0	0	0	0	0.00352249	0	0.00925263	0.00607299	0.00372892	0.00393481	0
k__Bacteria;p__Acidobacteriota;c__Vicinamibacteria;o__Vicinamibacterales;f__Vicinamibacteraceae	0	0	0	0	0	0	0	0	0	0	0	0	0	0	0	0	0.00167144	0.000740609	0.00194553	0	0
k__Bacteria;p__Actinobacteria	0.000634585	0.000783563	0.00293544	0.00440156	0.00405373	0.00718884	0.00548231	0.018161	0.0152536	0.00411718	0.00202935	0.00845213	0.00167921	0.00436494	0.068808	0.0079295	0.0618434	0.0542126	0.116732	0.0515343	0.00170826
k__Bacteria;p__Actinobacteria;c__unidentified_Actinobacteria	0.000634585	0.000783563	0.00293544	0.00440156	0.00405373	0.00718884	0.00548231	0.018161	0.0149339	0.00411718	0.00202935	0.00845213	0.00167921	0.00436494	0.0659423	0.0079295	0.0615747	0.0537978	0.113975	0.0515343	0.00170826
k__Bacteria;p__Actinobacteria;c__unidentified_Actinobacteria;o__Actinomycetales	0	0	0	0	0	0	0	0	0	0	0	0	0	0	0.00414938	0	0.00143266	0.00299206	0.000194553	0	0
k__Bacteria;p__Actinobacteria;c__unidentified_Actinobacteria;o__Actinomycetales;f__Actinomycetaceae	0	0	0	0	0	0	0	0	0	0	0	0	0	0	0.00414938	0	0.00143266	0.00299206	0.000194553	0	0
k__Bacteria;p__Actinobacteria;c__unidentified_Actinobacteria;o__Actinomycetales;f__Actinomycetaceae;g__Actinomyces	0	0	0	0	0	0	0	0	0	0	0	0	0	0	0.00414938	0	0.00143266	0.00299206	0.000194553	0	0
k__Bacteria;p__Actinobacteria;c__unidentified_Actinobacteria;o__Actinomycetales;f__Actinomycetaceae;g__Actinomyces;s__Actinomyces_oris	0	0	0	0	0	0	0	0	0	0	0	0	0	0	0.00202991	0	0.000149236	0	0	0	0
k__Bacteria;p__Actinobacteria;c__unidentified_Actinobacteria;o__Bifidobacteriales	0	2.17656e-05	0.000107133	0.000411969	0	0.00253724	0.00159808	0.000904738	0.000753545	0	0.000213616	0	0	0.000813078	0	0.000770294	0	0.000177746	0	0.000675378	0.000194611
k__Bacteria;p__Actinobacteria;c__unidentified_Actinobacteria;o__Bifidobacteriales;f__Bifidobacteriaceae	0	2.17656e-05	0.000107133	0.000411969	0	0.00253724	0.00159808	0.000904738	0.000753545	0	0.000213616	0	0	0.000813078	0	0.000770294	0	0.000177746	0	0.000675378	0.000194611
k__Bacteria;p__Actinobacteria;c__unidentified_Actinobacteria;o__Bifidobacteriales;f__Bifidobacteriaceae;g__Bifidobacterium	0	2.17656e-05	0.000107133	0.000238508	0	0.0019969	0.00159808	0.000176534	0.000365355	0	0.000213616	0	0	0.000813078	0	0.000770294	0	0.000177746	0	0.000675378	6.48705e-05
k__Bacteria;p__Actinobacteria;c__unidentified_Actinobacteria;o__Bifidobacteriales;f__Bifidobacteriaceae;g__Bifidobacterium;s__Bifidobacterium_adolescentis	0	0	0	0.000108413	0	0.00039938	6.65868e-05	0	0.000365355	0	0	0	0	0.000149777	0	0	0	0	0	5.87285e-05	6.48705e-05
k__Bacteria;p__Actinobacteria;c__unidentified_Actinobacteria;o__Bifidobacteriales;f__Bifidobacteriaceae;g__Bifidobacterium;s__Bifidobacterium_animalis	0	0	0	0	0	0.00138608	0	0	0	0	0.000213616	0	0	0	0	0	0	0	0	0	0
k__Bacteria;p__Actinobacteria;c__unidentified_Actinobacteria;o__Bifidobacteriales;f__Bifidobacteriaceae;g__Bifidobacterium;s__Bifidobacterium_longum	0	2.17656e-05	0	0	0	0	0.000332934	0.000176534	0	0	0	0	0	0.0006633	0	0.000362491	0	0.000177746	0	0.00061665	0
k__Bacteria;p__Actinobacteria;c__unidentified_Actinobacteria;o__Bifidobacteriales;f__Bifidobacteriaceae;g__Gardnerella	0	0	0	0.000173461	0	0.000540337	0	0.000728204	0.00038819	0	0	0	0	0	0	0	0	0	0	0	0.000129741
k__Bacteria;p__Actinobacteria;c__unidentified_Actinobacteria;o__Corynebacteriales	0.000465362	0.000195891	0.000578518	0.00158283	0.00196218	0.00178546	0.000466107	0.00935631	0.00470395	0.0014478	0.000769017	0.00108134	0.000297581	0.00179733	0.00238813	0.00160855	0.00340258	0.00322906	0.00171855	0.0313904	0.00043247
k__Bacteria;p__Actinobacteria;c__unidentified_Actinobacteria;o__Corynebacteriales;f__Corynebacteriaceae	0.000465362	0.000108828	0.000342825	0.00158283	0.00185437	0.00162101	0.000133174	0.00935631	0.00470395	0.0014478	0.000769017	0.000948934	0.000170046	0.00179733	0	0.00144996	0	0	0	0.0294524	0.000324352
k__Bacteria;p__Actinobacteria;c__unidentified_Actinobacteria;o__Corynebacteriales;f__Corynebacteriaceae;g__Corynebacterium	0.000465362	6.52969e-05	0.000342825	0.001366	0.00140156	0.00162101	0.000133174	0.00823091	0.00424725	0.0012442	0.000512678	0.000639979	0.000170046	0.00160476	0	0.00144996	0	0	0	0.0254882	0.000324352
k__Bacteria;p__Actinobacteria;c__unidentified_Actinobacteria;o__Corynebacteriales;f__Corynebacteriaceae;g__Corynebacterium;s__Corynebacterium_minutissimum	0	0	0	0	0	0	0	0.000264801	0.000228347	0.000113109	0.000106808	0	0	0.000385142	0	0	0	0	0	8.80928e-05	0
k__Bacteria;p__Actinobacteria;c__unidentified_Actinobacteria;o__Corynebacteriales;f__Corynebacteriaceae;g__Corynebacterium;s__Corynebacterium_simulans	0	0	0	6.50477e-05	0.000237187	7.04788e-05	0	0.000970938	0.00194095	0	0	0	0	0	0	0.000226557	0	0	0	0.00378799	0
k__Bacteria;p__Actinobacteria;c__unidentified_Actinobacteria;o__Corynebacteriales;f__Corynebacteriaceae;g__Corynebacterium;s__Corynebacterium_tuberculostearicum	0	2.17656e-05	6.42797e-05	8.67303e-05	0.000301874	0.000140958	6.65868e-05	0.00132401	0.000502363	0	0	0.000353092	0.000127535	0	0	0	0	0	0	0.004434	2.16235e-05
k__Bacteria;p__Actinobacteria;c__unidentified_Actinobacteria;o__Corynebacteriales;f__Corynebacteriaceae;g__Lawsonella	0	4.35313e-05	0	0.000216826	0.000452811	0	0	0.00112541	0.000456694	0.000203597	0.000256339	0.000308955	0	0.000192571	0	0	0	0	0	0.00396418	0
k__Bacteria;p__Actinobacteria;c__unidentified_Actinobacteria;o__Corynebacteriales;f__Mycobacteriaceae	0	2.17656e-05	8.57063e-05	0	0	0	0.000155369	0	0	0	0	0	0	0	0.00238813	0	0.00340258	0.00251807	0.00171855	0.00146821	0
k__Bacteria;p__Actinobacteria;c__unidentified_Actinobacteria;o__Corynebacteriales;f__Mycobacteriaceae;g__Mycobacterium	0	2.17656e-05	8.57063e-05	0	0	0	0.000155369	0	0	0	0	0	0	0	0.00238813	0	0.00340258	0.00251807	0.00171855	0.00146821	0
k__Bacteria;p__Actinobacteria;c__unidentified_Actinobacteria;o__Corynebacteriales;f__Nocardiaceae	0	6.52969e-05	0.000149986	0	0.000107812	0.000164451	0.000177565	0	0	0	0	0.000132409	0.000127535	0	0	0.00015859	0	0.000710985	0	0.000469828	0.000108117
k__Bacteria;p__Actinobacteria;c__unidentified_Actinobacteria;o__Corynebacteriales;f__Nocardiaceae;g__Rhodococcus	0	6.52969e-05	0.000149986	0	0.000107812	0.000164451	0.000177565	0	0	0	0	0.000132409	0.000127535	0	0	0.00015859	0	0.000710985	0	0.000469828	0.000108117
k__Bacteria;p__Actinobacteria;c__unidentified_Actinobacteria;o__Corynebacteriales;f__Nocardiaceae;g__Rhodococcus;s__Rhodococcus_erythropolis	0	6.52969e-05	0.000149986	0	0.000107812	0.000164451	0.000177565	0	0	0	0	0.000132409	0.000127535	0	0	0.00015859	0	0.000710985	0	0.000469828	0.000108117
k__Bacteria;p__Actinobacteria;c__unidentified_Actinobacteria;o__Frankiales	0	4.35313e-05	0.000149986	0	0.000323436	4.69859e-05	0.000133174	0.000198601	0.000319686	0.000226219	0	0.000220682	8.50232e-05	0.000128381	0.0176722	0.00015859	0.014267	0.00805783	0.0301881	0.000352371	0.00043247
k__Bacteria;p__Actinobacteria;c__unidentified_Actinobacteria;o__Frankiales;f__Geodermatophilaceae	0	4.35313e-05	0.000149986	0	0.000323436	4.69859e-05	0.000133174	0.000198601	0.000319686	0.000226219	0	0.000220682	8.50232e-05	0.000128381	0.0176722	0.00015859	0.014267	0.00805783	0.0301881	0.000352371	0.00043247
k__Bacteria;p__Actinobacteria;c__unidentified_Actinobacteria;o__Frankiales;f__Geodermatophilaceae;g__Blastococcus	0	4.35313e-05	0.000149986	0	0.000323436	4.69859e-05	0.000133174	0.000198601	0.000319686	0.000226219	0	0.000220682	8.50232e-05	0.000128381	0.0139109	0.00015859	0.00871538	0.00539163	0.016083	0.000323007	0.00043247
k__Bacteria;p__Actinobacteria;c__unidentified_Actinobacteria;o__Frankiales;f__Geodermatophilaceae;g__Geodermatophilus	0	0	0	0	0	0	0	0	0	0	0	0	0	0	0.00310457	0	0.00504417	0.00239957	0.0134565	2.93643e-05	0
k__Bacteria;p__Actinobacteria;c__unidentified_Actinobacteria;o__Frankiales;f__Geodermatophilaceae;g__Modestobacter	0	0	0	0	0	0	0	0	0	0	0	0	0	0	0.000656736	0	0.000507402	0.000266619	0.000648508	0	0
k__Bacteria;p__Actinobacteria;c__unidentified_Actinobacteria;o__Frankiales;f__Geodermatophilaceae;g__Modestobacter;s__Modestobacter_marinus	0	0	0	0	0	0	0	0	0	0	0	0	0	0	0.000656736	0	0.000507402	0.000266619	0.000648508	0	0
k__Bacteria;p__Actinobacteria;c__unidentified_Actinobacteria;o__Kineosporiales	0	0	0	0	0	0	0	0.000375135	0.000616537	2.26219e-05	0	0.000264819	0.000233814	0	0	0	0	0	0	0	0
k__Bacteria;p__Actinobacteria;c__unidentified_Actinobacteria;o__Kineosporiales;f__Kineosporiaceae	0	0	0	0	0	0	0	0.000375135	0.000616537	2.26219e-05	0	0.000264819	0.000233814	0	0	0	0	0	0	0	0
k__Bacteria;p__Actinobacteria;c__unidentified_Actinobacteria;o__Micrococcales	0	0.000326484	0.00113561	0.00145273	0.000495935	0.00115115	0.00213078	0.00165501	0.00148426	0.00036195	0.000256339	0.00536258	0.000318837	0.00053492	0.014896	0.00314914	0.00808859	0.0200261	0.0192607	0.00143885	0
k__Bacteria;p__Actinobacteria;c__unidentified_Actinobacteria;o__Micrococcales;f__Cellulomonadaceae	0	0	0	0	0	0	0	0	0	0	0	0	0	0	0.000447775	0	0	0.00103685	0	0	0
k__Bacteria;p__Actinobacteria;c__unidentified_Actinobacteria;o__Micrococcales;f__Cellulomonadaceae;g__Cellulomonas	0	0	0	0	0	0	0	0	0	0	0	0	0	0	0.000447775	0	0	0.00103685	0	0	0
k__Bacteria;p__Actinobacteria;c__unidentified_Actinobacteria;o__Micrococcales;f__Intrasporangiaceae	0	0	0	6.50477e-05	0	0	0	0	0	0	0	0.000441365	0	0	0.0019105	0	8.95415e-05	0	0.00171855	0.000851564	0
k__Bacteria;p__Actinobacteria;c__unidentified_Actinobacteria;o__Micrococcales;f__Microbacteriaceae	0	0	0	0	0	0	0	0	0	0	0	0	0	0	8.95549e-05	0	0	0	0.00304799	0	0
k__Bacteria;p__Actinobacteria;c__unidentified_Actinobacteria;o__Micrococcales;f__Microbacteriaceae;g__Agromyces	0	0	0	0	0	0	0	0	0	0	0	0	0	0	8.95549e-05	0	0	0	0.00304799	0	0
k__Bacteria;p__Actinobacteria;c__unidentified_Actinobacteria;o__Micrococcales;f__Micrococcaceae	0	0.000326484	0.00113561	2.16826e-05	0.000495935	0.000892731	0.00208639	0.000441335	0.00148426	0.00036195	0.000256339	0.00492122	0.000318837	0.00053492	0.0124481	0.00314914	0.00725287	0.0189892	0.0133593	0.000587285	0
k__Bacteria;p__Actinobacteria;c__unidentified_Actinobacteria;o__Micrococcales;f__Micrococcaceae;g__Arthrobacter	0	0.000326484	0.000921343	2.16826e-05	0.000366561	0.00079876	0.00208639	0.000441335	0.00107323	9.04875e-05	0.000256339	0.00183166	0.000318837	0.00053492	0.00411953	0.000657015	0.00137297	0.00521389	0.000713359	0.000469828	0
k__Bacteria;p__Actinobacteria;c__unidentified_Actinobacteria;o__Micrococcales;f__Micrococcaceae;g__Arthrobacter;s__Arthrobacter_crystallopoietes	0	0	0	0	0	0	0	0	0	0	0	0	0	0	0.00411953	0	0.00137297	0.00521389	0.000713359	0	0
k__Bacteria;p__Actinobacteria;c__unidentified_Actinobacteria;o__Micrococcales;f__Micrococcaceae;g__Kocuria	0	0	0	0	0	0	0	0	0	0	0	0.00253785	0	0	0	0.000181246	0	0	0	8.80928e-05	0
k__Bacteria;p__Actinobacteria;c__unidentified_Actinobacteria;o__Micrococcales;f__Micrococcaceae;g__Pseudarthrobacter	0	0	0	0	0	0	0	0	0.000411025	0.000248841	0	0	0	0	0.00588077	0	0.00540234	0.010487	0.00719844	2.93643e-05	0
k__Bacteria;p__Actinobacteria;c__unidentified_Actinobacteria;o__Micrococcales;f__Micrococcaceae;g__Rothia	0	0	0	0	0	0	0	0	0	0	0	0	0	0	0	0.00231088	0	0.00171821	0	0	0
k__Bacteria;p__Actinobacteria;c__unidentified_Actinobacteria;o__Micrococcales;f__Promicromonosporaceae	0	0	0	0	0	0	0	0	0	0	0	0	0	0	0	0	0.00074618	0	0.00113489	0	0
k__Bacteria;p__Actinobacteria;c__unidentified_Actinobacteria;o__Micrococcales;f__Promicromonosporaceae;g__Promicromonospora	0	0	0	0	0	0	0	0	0	0	0	0	0	0	0	0	0.00074618	0	0.00113489	0	0
k__Bacteria;p__Actinobacteria;c__unidentified_Actinobacteria;o__Micromonosporales	0	0	0.000171413	4.33651e-05	6.46872e-05	0.000117465	0.00019976	0.000132401	0	0	0	0	0	0	0.00125377	0	0.00435769	0.000770233	0.00885214	0.00293643	0
k__Bacteria;p__Actinobacteria;c__unidentified_Actinobacteria;o__Micromonosporales;f__Micromonosporaceae	0	0	0.000171413	4.33651e-05	6.46872e-05	0.000117465	0.00019976	0.000132401	0	0	0	0	0	0	0.00125377	0	0.00435769	0.000770233	0.00885214	0.00293643	0
k__Bacteria;p__Actinobacteria;c__unidentified_Actinobacteria;o__Micromonosporales;f__Micromonosporaceae;g__Actinoplanes	0	0	0	2.16826e-05	0	0	0	0	0	0	0	0	0	0	0	0	8.95415e-05	0	0	0.00140948	0
k__Bacteria;p__Actinobacteria;c__unidentified_Actinobacteria;o__Micromonosporales;f__Micromonosporaceae;g__Micromonospora	0	0	0	0	0	0	0	0	0	0	0	0	0	0	0	0	0	0	0.00226978	0	0
k__Bacteria;p__Actinobacteria;c__unidentified_Actinobacteria;o__Micromonosporales;f__Micromonosporaceae;g__Planosporangium	0	0	0	0	0	0	0	0	0	0	0	0	0	0	0	0	0.00179083	0	0	0	0
k__Bacteria;p__Actinobacteria;c__unidentified_Actinobacteria;o__Propionibacteriales	0.000169223	0.000195891	0.00074993	0.000910668	0.0012075	0.00150355	0.00095441	0.00553876	0.00669057	0.00205859	0.000790379	0.00152271	0.000743953	0.00109124	0.0120302	0.00224291	0.0194305	0.0112869	0.0304799	0.0147409	0.000648705
k__Bacteria;p__Actinobacteria;c__unidentified_Actinobacteria;o__Propionibacteriales;f__Nocardioidaceae	0	0.000195891	0.000257119	2.16826e-05	0.000150937	0.000258422	0.000133174	2.20668e-05	0.00077638	0.00106323	0	0.000353092	0.000318837	0	0.0113735	0.000271868	0.0186545	0.00959829	0.02607	0.000587285	0.000324352
k__Bacteria;p__Actinobacteria;c__unidentified_Actinobacteria;o__Propionibacteriales;f__Nocardioidaceae;g__Aeromicrobium	0	0	0	0	0	0	0	0	0	0	0	0	0	0	0.00268665	0	0.00137297	0	0.00181582	0	0
k__Bacteria;p__Actinobacteria;c__unidentified_Actinobacteria;o__Propionibacteriales;f__Nocardioidaceae;g__Kribbella	0	0	0	0	0	9.39717e-05	0	0	0	0.000769144	0	0	0	0	2.98516e-05	0	0.000716332	0.00195521	0.00123217	8.80928e-05	0
k__Bacteria;p__Actinobacteria;c__unidentified_Actinobacteria;o__Propionibacteriales;f__Nocardioidaceae;g__Marmoricola	0	0	0	0	0	0	0	0	0	0	0	0	0	0	0.00164184	0	0	0	0	0	0
k__Bacteria;p__Actinobacteria;c__unidentified_Actinobacteria;o__Propionibacteriales;f__Nocardioidaceae;g__Nocardioides	0	0.000195891	0.000257119	2.16826e-05	0.000150937	0.000164451	0.000133174	2.20668e-05	0.00077638	0.000294084	0	0.000353092	0.000318837	0	0.00701513	0.000271868	0.0129537	0.00755421	0.023022	0.000499192	0.000324352
k__Bacteria;p__Actinobacteria;c__unidentified_Actinobacteria;o__Propionibacteriales;f__Nocardioidaceae;g__Nocardioides;s__Nocardioides_albus	0	0	0	0	0	0	0	0	0	0	0	0	0	0	0	0	0.00020893	2.96244e-05	0.00184825	0	0
k__Bacteria;p__Actinobacteria;c__unidentified_Actinobacteria;o__Propionibacteriales;f__Nocardioidaceae;g__Nocardioides;s__Nocardioides_sp	0	0	0	0	0	0	0	0	0	0	0	0	0	0	0.000567181	0	5.96944e-05	5.92487e-05	0.00123217	0	0
k__Bacteria;p__Actinobacteria;c__unidentified_Actinobacteria;o__Propionibacteriales;f__Nocardioidaceae;g__Nocardioides;s__metagenome	0	0	4.28532e-05	0	0	0	0	0	0	0	0	0	0	0	0.00035822	0	0.00152221	0	0.000745785	0	0
k__Bacteria;p__Actinobacteria;c__unidentified_Actinobacteria;o__Propionibacteriales;f__Propionibacteriaceae	0.000169223	0	0.000492811	0.000888985	0.00105656	0.00124513	0.000821237	0.00551669	0.00591419	0.000995363	0.000790379	0.00116962	0.000425116	0.00109124	0.000656736	0.00197105	0.000776027	0.00168859	0.00440986	0.0141536	0.000324352
k__Bacteria;p__Actinobacteria;c__unidentified_Actinobacteria;o__Propionibacteriales;f__Propionibacteriaceae;g__Cutibacterium	0.000169223	0	0.000492811	0.000888985	0.00105656	0.00124513	0.000821237	0.00551669	0.00591419	0.000995363	0.000790379	0.00116962	0.000425116	0.00109124	0.000597033	0.00197105	0.000417861	0.00168859	0.000551232	0.0141536	0.000324352
k__Bacteria;p__Actinobacteria;c__unidentified_Actinobacteria;o__Propionibacteriales;f__Propionibacteriaceae;g__Cutibacterium;s__Cutibacterium_acnes	0.000169223	0	0.000492811	0.000888985	0.00105656	0.00124513	0.000821237	0.00551669	0.00591419	0.000995363	0.000790379	0.00116962	0.000425116	0.00109124	0	0.00197105	0.000238777	0.00148122	0.00035668	0.0137718	0.000324352
k__Bacteria;p__Actinobacteria;c__unidentified_Actinobacteria;o__Propionibacteriales;f__Propionibacteriaceae;g__Cutibacterium;s__Cutibacterium_granulosum	0	0	0	0	0	0	0	0	0	0	0	0	0	0	0.000597033	0	0.000179083	0.000207371	0.000194553	0.000381735	0
k__Bacteria;p__Actinobacteria;c__unidentified_Actinobacteria;o__Propionibacteriales;f__Propionibacteriaceae;g__Microlunatus	0	0	0	0	0	0	0	0	0	0	0	0	0	0	0	0	0.000358166	0	0.00145914	0	0
k__Bacteria;p__Actinobacteria;c__unidentified_Actinobacteria;o__Pseudonocardiales	0	0	0	0	0	0	0	0	0	0	0	0	0	0	0.00692558	0	0.00665592	0.00565825	0.0173152	0	0
k__Bacteria;p__Actinobacteria;c__unidentified_Actinobacteria;o__Pseudonocardiales;f__Pseudonocardiaceae	0	0	0	0	0	0	0	0	0	0	0	0	0	0	0.00692558	0	0.00665592	0.00565825	0.0173152	0	0
k__Bacteria;p__Actinobacteria;c__unidentified_Actinobacteria;o__Pseudonocardiales;f__Pseudonocardiaceae;g__Actinophytocola	0	0	0	0	0	0	0	0	0	0	0	0	0	0	0.00119407	0	0	0.00100723	0	0	0
k__Bacteria;p__Actinobacteria;c__unidentified_Actinobacteria;o__Pseudonocardiales;f__Pseudonocardiaceae;g__Crossiella	0	0	0	0	0	0	0	0	0	0	0	0	0	0	0.000447775	0	0.000925263	0.000355492	0.00343709	0	0
k__Bacteria;p__Actinobacteria;c__unidentified_Actinobacteria;o__Pseudonocardiales;f__Pseudonocardiaceae;g__Pseudonocardia	0	0	0	0	0	0	0	0	0	0	0	0	0	0	0.00382101	0	0.00573066	0.00314018	0.013035	0	0
k__Bacteria;p__Actinobacteria;c__unidentified_Actinobacteria;o__Pseudonocardiales;f__Pseudonocardiaceae;g__Saccharopolyspora	0	0	0	0	0	0	0	0	0	0	0	0	0	0	0.00146273	0	0	0	0.000194553	0	0
k__Bacteria;p__Actinobacteria;c__unidentified_Actinobacteria;o__Streptomycetales	0	0	4.28532e-05	0	0	4.69859e-05	0	0	0.000365355	0	0	0	0	0	0.00588077	0	0.00289518	0.00154047	0.00596628	0	0
k__Bacteria;p__Actinobacteria;c__unidentified_Actinobacteria;o__Streptomycetales;f__Streptomycetaceae	0	0	4.28532e-05	0	0	4.69859e-05	0	0	0.000365355	0	0	0	0	0	0.00588077	0	0.00289518	0.00154047	0.00596628	0	0
k__Bacteria;p__Actinobacteria;c__unidentified_Actinobacteria;o__Streptomycetales;f__Streptomycetaceae;g__Streptomyces	0	0	4.28532e-05	0	0	4.69859e-05	0	0	0.000365355	0	0	0	0	0	0.00588077	0	0.00289518	0.00154047	0.00596628	0	0
k__Bacteria;p__Actinobacteria;c__unidentified_Actinobacteria;o__Streptomycetales;f__Streptomycetaceae;g__Streptomyces;s__Streptomyces_scabiei	0	0	0	0	0	0	0	0	0	0	0	0	0	0	0	0	0	0	0.00214008	0	0
k__Bacteria;p__Actinobacteria;c__unidentified_Actinobacteria;o__Streptosporangiales	0	0	0	0	0	0	0	0	0	0	0	0	0	0	0.000746291	0	0.00104465	5.92487e-05	0	0	0
k__Bacteria;p__Actinobacteria;c__unidentified_Actinobacteria;o__Streptosporangiales;f__Thermomonosporaceae	0	0	0	0	0	0	0	0	0	0	0	0	0	0	0.000746291	0	0.00104465	5.92487e-05	0	0	0
k__Bacteria;p__Actinobacteria;c__unidentified_Actinobacteria;o__Streptosporangiales;f__Thermomonosporaceae;g__Actinomadura	0	0	0	0	0	0	0	0	0	0	0	0	0	0	0.000746291	0	0.00104465	5.92487e-05	0	0	0
k__Bacteria;p__Actinobacteriota	2.11528e-05	0	0	0.000151778	0	0.0010102	0.00164247	0.000595803	0.00166693	0.00162878	2.13616e-05	0	0	0	0.0862414	0	0.0517849	0.0497689	0.069131	0.00323007	0
k__Bacteria;p__Actinobacteriota;c__Acidimicrobiia	2.11528e-05	0	0	0	0	0	0	0	0.00034252	0.00128945	0	0	0	0	0.0113138	0	0.00734241	0.0122349	0.00807393	0	0
k__Bacteria;p__Actinobacteriota;c__Acidimicrobiia;o__unidentified_Acidimicrobiia	2.11528e-05	0	0	0	0	0	0	0	0.000159843	0	0	0	0	0	0.000626884	0	0.00241762	0.0032883	0.00226978	0	0
k__Bacteria;p__Actinobacteriota;c__Acidimicrobiia;o__unidentified_Acidimicrobiia;f__Iamiaceae	0	0	0	0	0	0	0	0	0	0	0	0	0	0	0.000268665	0	0.00194007	0	0	0	0
k__Bacteria;p__Actinobacteriota;c__Acidimicrobiia;o__unidentified_Acidimicrobiia;f__Iamiaceae;g__Iamia	0	0	0	0	0	0	0	0	0	0	0	0	0	0	0.000268665	0	0.00194007	0	0	0	0
k__Bacteria;p__Actinobacteriota;c__Acidimicrobiia;o__unidentified_Acidimicrobiia;f__Ilumatobacteraceae	2.11528e-05	0	0	0	0	0	0	0	0.000159843	0	0	0	0	0	0.00035822	0	0.000477555	0.00177746	0.00226978	0	0
k__Bacteria;p__Actinobacteriota;c__Acidimicrobiia;o__unidentified_Acidimicrobiia;f__unidentified_Acidimicrobiia	0	0	0	0	0	0	0	0	0	0	0	0	0	0	0	0	0	0.00151084	0	0	0
k__Bacteria;p__Actinobacteriota;c__Acidimicrobiia;o__unidentified_Acidimicrobiia;f__unidentified_Acidimicrobiia;g__unidentified_Acidimicrobiia	0	0	0	0	0	0	0	0	0	0	0	0	0	0	0	0	0	0.00151084	0	0	0
k__Bacteria;p__Actinobacteriota;c__Acidimicrobiia;o__unidentified_Acidimicrobiia;f__unidentified_Acidimicrobiia;g__unidentified_Acidimicrobiia;s__bacterium_YC_ZSS_LKJ173	0	0	0	0	0	0	0	0	0	0	0	0	0	0	0	0	0	0.00151084	0	0	0
k__Bacteria;p__Actinobacteriota;c__Coriobacteriia	0	0	0	2.16826e-05	0	0.000892731	0.00159808	0.000419269	0.000570867	0	2.13616e-05	0	0	0	0.00122392	0	8.95415e-05	0.00272544	0	0	0
k__Bacteria;p__Actinobacteriota;c__Coriobacteriia;o__Coriobacteriales	0	0	0	2.16826e-05	0	0.000892731	0.00159808	0.000419269	0.000570867	0	2.13616e-05	0	0	0	0.00122392	0	8.95415e-05	0.00272544	0	0	0
k__Bacteria;p__Actinobacteriota;c__Coriobacteriia;o__Coriobacteriales;f__Coriobacteriaceae	0	0	0	2.16826e-05	0	0.000892731	0.00159808	0.000419269	0.000570867	0	2.13616e-05	0	0	0	0.00122392	0	8.95415e-05	0.00272544	0	0	0
k__Bacteria;p__Actinobacteriota;c__Coriobacteriia;o__Coriobacteriales;f__Coriobacteriaceae;g__Collinsella	0	0	0	2.16826e-05	0	0.000892731	0.00159808	0.000419269	0.000570867	0	2.13616e-05	0	0	0	0.00122392	0	8.95415e-05	0.00272544	0	0	0
k__Bacteria;p__Actinobacteriota;c__Coriobacteriia;o__Coriobacteriales;f__Coriobacteriaceae;g__Collinsella;s__Collinsella_aerofaciens	0	0	0	2.16826e-05	0	0.000892731	0.000976606	0.000419269	0.000456694	0	2.13616e-05	0	0	0	0	0	0	0	0	0	0
k__Bacteria;p__Actinobacteriota;c__Rubrobacteria	0	0	0	0	0	0.000117465	0	0.000176534	9.13388e-05	0	0	0	0	0	0.0375832	0	0.0248926	0.0226626	0.0292802	0.000146821	0
k__Bacteria;p__Actinobacteriota;c__Rubrobacteria;o__Rubrobacterales	0	0	0	0	0	0.000117465	0	0.000176534	9.13388e-05	0	0	0	0	0	0.0375832	0	0.0248926	0.0226626	0.0292802	0.000146821	0
k__Bacteria;p__Actinobacteriota;c__Rubrobacteria;o__Rubrobacterales;f__unidentified_Rubrobacterales	0	0	0	0	0	0.000117465	0	0.000176534	9.13388e-05	0	0	0	0	0	0.0375832	0	0.0248926	0.0226626	0.0292802	0.000146821	0
k__Bacteria;p__Actinobacteriota;c__Rubrobacteria;o__Rubrobacterales;f__unidentified_Rubrobacterales;g__Rubrobacter	0	0	0	0	0	0.000117465	0	0.000176534	9.13388e-05	0	0	0	0	0	0.0375832	0	0.0248926	0.0226626	0.0292802	0.000146821	0
k__Bacteria;p__Actinobacteriota;c__Thermoleophilia	0	0	0	4.33651e-05	0	0	4.43912e-05	0	0.000662206	0.000339328	0	0	0	0	0.0307472	0	0.0124761	0.0110203	0.0256809	0.0016444	0
k__Bacteria;p__Actinobacteriota;c__Thermoleophilia;o__Gaiellales	0	0	0	4.33651e-05	0	0	0	0	0	0.000339328	0	0	0	0	0.0108958	0	0.00447708	0.0013331	0.00544747	0.00135076	0
k__Bacteria;p__Actinobacteriota;c__Thermoleophilia;o__Gaiellales;f__Gaiellaceae	0	0	0	4.33651e-05	0	0	0	0	0	0.000339328	0	0	0	0	0.00764202	0	0.0020893	5.92487e-05	0.00476654	0.00117457	0
k__Bacteria;p__Actinobacteriota;c__Thermoleophilia;o__Gaiellales;f__Gaiellaceae;g__Gaiella	0	0	0	4.33651e-05	0	0	0	0	0	0.000339328	0	0	0	0	0.00764202	0	0.0020893	5.92487e-05	0.00476654	0.00117457	0
k__Bacteria;p__Actinobacteriota;c__Thermoleophilia;o__Solirubrobacterales	0	0	0	0	0	0	4.43912e-05	0	0.000525198	0	0	0	0	0	0.015493	0	0.00752149	0.00968717	0.0202335	0.000293643	0
k__Bacteria;p__Actinobacteriota;c__Thermoleophilia;o__Solirubrobacterales;f__Solirubrobacteraceae	0	0	0	0	0	0	4.43912e-05	0	0.000456694	0	0	0	0	0	0.00800024	0	0.00361151	0.00515464	0.0127432	0.000146821	0
k__Bacteria;p__Actinobacteriota;c__Thermoleophilia;o__Solirubrobacterales;f__Solirubrobacteraceae;g__Conexibacter	0	0	0	0	0	0	0	0	0	0	0	0	0	0	0.00167169	0	5.96944e-05	0.00177746	0.00207523	0	0
k__Bacteria;p__Actinobacteriota;c__Thermoleophilia;o__Solirubrobacterales;f__Solirubrobacteraceae;g__Parviterribacter	0	0	0	0	0	0	0	0	0	0	0	0	0	0	0	0	0.000537249	0	0.00113489	0	0
k__Bacteria;p__Actinobacteriota;c__Thermoleophilia;o__Solirubrobacterales;f__Solirubrobacteraceae;g__Solirubrobacter	0	0	0	0	0	0	4.43912e-05	0	0.000456694	0	0	0	0	0	0.00632855	0	0.00301457	0.00337718	0.00781453	0.000146821	0
k__Bacteria;p__Armatimonadota	0	0	0	0	0	0	0	0	0	0	0	0	0	0	0	0	0	0.00198483	0	0	0
k__Bacteria;p__Armatimonadota;c__unidentified_Armatimonadota	0	0	0	0	0	0	0	0	0	0	0	0	0	0	0	0	0	0.00198483	0	0	0
k__Bacteria;p__Armatimonadota;c__unidentified_Armatimonadota;o__unidentified_Armatimonadota	0	0	0	0	0	0	0	0	0	0	0	0	0	0	0	0	0	0.00198483	0	0	0
k__Bacteria;p__Armatimonadota;c__unidentified_Armatimonadota;o__unidentified_Armatimonadota;f__unidentified_Armatimonadota	0	0	0	0	0	0	0	0	0	0	0	0	0	0	0	0	0	0.00198483	0	0	0
k__Bacteria;p__Armatimonadota;c__unidentified_Armatimonadota;o__unidentified_Armatimonadota;f__unidentified_Armatimonadota;g__unidentified_Armatimonadota	0	0	0	0	0	0	0	0	0	0	0	0	0	0	0	0	0	0.00198483	0	0	0
k__Bacteria;p__Armatimonadota;c__unidentified_Armatimonadota;o__unidentified_Armatimonadota;f__unidentified_Armatimonadota;g__unidentified_Armatimonadota;s__metagenome	0	0	0	0	0	0	0	0	0	0	0	0	0	0	0	0	0	0.00198483	0	0	0
k__Bacteria;p__Bacteroidota	0.492755	0.456882	0.508367	0.458391	0.499191	0.531175	0.583145	0.529934	0.437604	0.61812	0.476919	0.527144	0.44635	0.585587	0.0812562	0.342781	0.042383	0.0987676	0.0321984	0.430157	0.61748
k__Bacteria;p__Bacteroidota;c__Bacteroidia	0.492755	0.456882	0.508367	0.458391	0.499191	0.531175	0.583145	0.529934	0.437604	0.61812	0.476919	0.527144	0.44635	0.585587	0.0812562	0.342781	0.042383	0.0987676	0.0321984	0.430157	0.61748
k__Bacteria;p__Bacteroidota;c__Bacteroidia;o__Bacteroidales	0	0.000174125	0.000107133	0.000346921	0.000237187	0.000704788	0.000488303	0.000154467	0.000433859	0.000271463	0.000299062	0.00273646	0	0	0.028568	0.000294524	0.0188336	0.0351345	0.0133917	0	0.000108117
k__Bacteria;p__Bacteroidota;c__Bacteroidia;o__Bacteroidales;f__Bacteroidaceae	0	0	0	0	4.31248e-05	0	0	0	0.000159843	0	0	8.82729e-05	0	0	0	0	0.000417861	0.000710985	0	0	0
k__Bacteria;p__Bacteroidota;c__Bacteroidia;o__Bacteroidales;f__Bacteroidaceae;g__Bacteroides	0	0	0	0	4.31248e-05	0	0	0	0.000159843	0	0	8.82729e-05	0	0	0	0	0.000417861	0.000710985	0	0	0
k__Bacteria;p__Bacteroidota;c__Bacteroidia;o__Bacteroidales;f__Bacteroidaceae;g__Bacteroides;s__Bacteroides_plebeius	0	0	0	0	4.31248e-05	0	0	0	0.000159843	0	0	8.82729e-05	0	0	0	0	0.000417861	0.000710985	0	0	0
k__Bacteria;p__Bacteroidota;c__Bacteroidia;o__Bacteroidales;f__Dysgonomonadaceae	0	6.52969e-05	0.000107133	0.000216826	0.000194062	0	4.43912e-05	0	0	0.000271463	0.000213616	0.000132409	0	0	0	9.06228e-05	0	0	0	0	0
k__Bacteria;p__Bacteroidota;c__Bacteroidia;o__Bacteroidales;f__Muribaculaceae	0	0.000108828	0	4.33651e-05	0	0.000704788	0.000110978	0.000154467	0	0	6.40848e-05	0.00103721	0	0	0.0104779	0.000203901	0.00752149	0.0159379	0.0039559	0	8.6494e-05
k__Bacteria;p__Bacteroidota;c__Bacteroidia;o__Bacteroidales;f__Prevotellaceae	0	0	0	8.67303e-05	0	0	0.00019976	0	0.000274016	0	0	0	0	0	0.0100003	0	0.00617837	0.00669511	0.007393	0	0
k__Bacteria;p__Bacteroidota;c__Bacteroidia;o__Bacteroidales;f__Prevotellaceae;g__unidentified_Prevotellaceae	0	0	0	8.67303e-05	0	0	0.000155369	0	6.85041e-05	0	0	0	0	0	0.00301502	0	0.00226839	0.00148122	0.00149157	0	0
k__Bacteria;p__Bacteroidota;c__Bacteroidia;o__Bacteroidales;f__Prevotellaceae;g__unidentified_Prevotellaceae;s__Prevotellaceae_bacterium	0	0	0	8.67303e-05	0	0	0.000155369	0	6.85041e-05	0	0	0	0	0	0.00017911	0	0.00167144	0.000533239	0.00142672	0	0
k__Bacteria;p__Bacteroidota;c__Bacteroidia;o__Bacteroidales;f__Prevotellaceae;g__unidentified_Prevotellaceae;s__metagenome	0	0	0	0	0	0	0	0	0	0	0	0	0	0	0.00283591	0	0.000596944	0.00094798	6.48508e-05	0	0
k__Bacteria;p__Bacteroidota;c__Bacteroidia;o__Bacteroidales;f__Rikenellaceae	0	0	0	0	0	0	0	0	0	0	0	0.00127996	0	0	0.00176125	0	0.00238777	0.00788008	0.00107004	0	0
k__Bacteria;p__Bacteroidota;c__Bacteroidia;o__Chitinophagales	0	8.70625e-05	4.28532e-05	0.000173461	8.62496e-05	0	0.000110978	6.62003e-05	0.000548033	0	0	0	0.000127535	0.000149777	0	0.00031718	0.00191022	0	0	2.93643e-05	0
k__Bacteria;p__Bacteroidota;c__Bacteroidia;o__Chitinophagales;f__Chitinophagaceae	0	8.70625e-05	4.28532e-05	0.000173461	8.62496e-05	0	0.000110978	6.62003e-05	0.000548033	0	0	0	0.000127535	0.000149777	0	0.00031718	0.00191022	0	0	2.93643e-05	0
k__Bacteria;p__Bacteroidota;c__Bacteroidia;o__Chitinophagales;f__Chitinophagaceae;g__Sediminibacterium	0	8.70625e-05	4.28532e-05	0.000173461	8.62496e-05	0	0.000110978	6.62003e-05	0.000548033	0	0	0	0.000127535	0.000149777	0	0.00031718	0.000358166	0	0	0	0
k__Bacteria;p__Bacteroidota;c__Bacteroidia;o__Cytophagales	0	0	0	0	0	0	0	0	0	0.00147042	0.000320424	0	0.000850232	0	0.00149258	0	0.000596944	0	0	0	0
k__Bacteria;p__Bacteroidota;c__Bacteroidia;o__Cytophagales;f__Hymenobacteraceae	0	0	0	0	0	0	0	0	0	0.00147042	0	0	0	0	0.00149258	0	0.000596944	0	0	0	0
k__Bacteria;p__Bacteroidota;c__Bacteroidia;o__Cytophagales;f__Hymenobacteraceae;g__Adhaeribacter	0	0	0	0	0	0	0	0	0	0.00147042	0	0	0	0	0.00149258	0	0.000596944	0	0	0	0
k__Bacteria;p__Bacteroidota;c__Bacteroidia;o__Cytophagales;f__unidentified_Cytophagales	0	0	0	0	0	0	0	0	0	0	0.000320424	0	0.000850232	0	0	0	0	0	0	0	0
k__Bacteria;p__Bacteroidota;c__Bacteroidia;o__Cytophagales;f__unidentified_Cytophagales;g__Spirosoma	0	0	0	0	0	0	0	0	0	0	0.000320424	0	0.000850232	0	0	0	0	0	0	0	0
k__Bacteria;p__Bacteroidota;c__Bacteroidia;o__Cytophagales;f__unidentified_Cytophagales;g__Spirosoma;s__Spirosoma_carri	0	0	0	0	0	0	0	0	0	0	0.000320424	0	0.000850232	0	0	0	0	0	0	0	0
k__Bacteria;p__Bacteroidota;c__Bacteroidia;o__Flavobacteriales	0.492755	0.456621	0.508217	0.457871	0.498868	0.53047	0.582545	0.529713	0.436622	0.616378	0.476299	0.524407	0.445373	0.585437	0.0511956	0.342169	0.0210423	0.0616779	0.0188067	0.430128	0.617372
k__Bacteria;p__Bacteroidota;c__Bacteroidia;o__Flavobacteriales;f__Flavobacteriaceae	0	2.17656e-05	0	0	0	0	0	0	0	0.00210383	0	0	0	0	0.00259709	0	0.000895415	0.00331793	0	0	0
k__Bacteria;p__Bacteroidota;c__Bacteroidia;o__Flavobacteriales;f__Flavobacteriaceae;g__Flavobacterium	0	2.17656e-05	0	0	0	0	0	0	0	0.00210383	0	0	0	0	0	0	0	0	0	0	0
k__Bacteria;p__Bacteroidota;c__Bacteroidia;o__Flavobacteriales;f__Flavobacteriaceae;g__Flavobacterium;s__Flavobacterium_flevense	0	2.17656e-05	0	0	0	0	0	0	0	0.00210383	0	0	0	0	0	0	0	0	0	0	0
k__Bacteria;p__Bacteroidota;c__Bacteroidia;o__Flavobacteriales;f__Weeksellaceae	0.492755	0.456599	0.508217	0.457871	0.498868	0.53047	0.582545	0.529713	0.436622	0.614274	0.476299	0.524407	0.445373	0.585437	0.0485985	0.342169	0.0201468	0.05836	0.0188067	0.430128	0.617372
k__Bacteria;p__Bacteroidota;c__Bacteroidia;o__Flavobacteriales;f__Weeksellaceae;g__Chryseobacterium	0.492755	0.456599	0.508217	0.457827	0.498868	0.53047	0.582545	0.529713	0.436622	0.614274	0.476299	0.524407	0.445373	0.585437	0.0485985	0.342169	0.0201468	0.05836	0.0188067	0.426604	0.617372
k__Bacteria;p__Bacteroidota;c__Bacteroidia;o__Flavobacteriales;f__Weeksellaceae;g__Chryseobacterium;s__Chryseobacterium_indologenes	0.492755	0.456599	0.508217	0.457827	0.498868	0.53047	0.582545	0.529713	0.436622	0.614274	0.476299	0.524407	0.445373	0.585437	0.0485985	0.342169	0.0201468	0.05836	0.0188067	0.426604	0.617372
k__Bacteria;p__Bacteroidota;c__Bacteroidia;o__Flavobacteriales;f__Weeksellaceae;g__Cloacibacterium	0	0	0	4.33651e-05	0	0	0	0	0	0	0	0	0	0	0	0	0	0	0	0.00352371	0
k__Bacteria;p__Campylobacterota	0	0.000130594	0.000214266	4.33651e-05	0.000323436	0.000281915	0.000266347	0.000220668	0	0	0	4.41365e-05	6.37674e-05	0.000149777	0	0	0	0	0	0	0
k__Bacteria;p__Campylobacterota;c__unidentified_Campylobacterota	0	0.000130594	0.000214266	4.33651e-05	0.000323436	0.000281915	0.000266347	0.000220668	0	0	0	4.41365e-05	6.37674e-05	0.000149777	0	0	0	0	0	0	0
k__Bacteria;p__Campylobacterota;c__unidentified_Campylobacterota;o__Campylobacterales	0	0.000130594	0.000214266	4.33651e-05	0.000323436	0.000281915	0.000266347	0.000220668	0	0	0	4.41365e-05	6.37674e-05	0.000149777	0	0	0	0	0	0	0
k__Bacteria;p__Campylobacterota;c__unidentified_Campylobacterota;o__Campylobacterales;f__Arcobacteraceae	0	0.000130594	0.000214266	4.33651e-05	0.000323436	0.000281915	0.000266347	0.000220668	0	0	0	4.41365e-05	6.37674e-05	0.000149777	0	0	0	0	0	0	0
k__Bacteria;p__Campylobacterota;c__unidentified_Campylobacterota;o__Campylobacterales;f__Arcobacteraceae;g__Malaciobacter	0	0.000130594	0.000214266	4.33651e-05	0.000323436	0.000281915	0.000266347	0.000220668	0	0	0	4.41365e-05	6.37674e-05	0.000149777	0	0	0	0	0	0	0
k__Bacteria;p__Cyanobacteria	0.000528821	0.000239422	0.000257119	0.000325239	0.00250124	0.000869238	0.000865628	0.0991019	0.206312	0.0113788	0.000598124	0.0399876	0.00161544	0.00119822	0.0206573	0.00339836	0.00555158	0.0191373	0.0057393	0.00466892	0.00151364
k__Bacteria;p__Cyanobacteria;c__unidentified_Cyanobacteria	0.000528821	0	0.000128559	0.000325239	0.00170343	0.000281915	0.000488303	0.0964539	0	0	0.000448593	0	0.00133911	0.000620507	0.00397027	0.00308118	0.00277579	0.00592487	0.00152399	0.000998385	0.00105955
k__Bacteria;p__Cyanobacteria;c__unidentified_Cyanobacteria;o__unidentified_Cyanobacteria	0.000528821	0	0.000128559	0.000325239	0.00170343	0.000281915	0.000488303	0.0964539	0	0	0.000448593	0	0.00133911	0.000620507	0.00397027	0.00308118	0.00277579	0.00592487	0.00152399	0.000998385	0.00105955
k__Bacteria;p__Cyanobacteria;c__unidentified_Cyanobacteria;o__unidentified_Cyanobacteria;f__unidentified_Cyanobacteria	0.000528821	0	0.000128559	0.000325239	0.00170343	0.000281915	0.000488303	0.0964539	0	0	0.000448593	0	0.00133911	0.000620507	0.00397027	0.00308118	0.00277579	0.00592487	0.00152399	0.000998385	0.00105955
k__Bacteria;p__Cyanobacteria;c__unidentified_Cyanobacteria;o__unidentified_Cyanobacteria;f__unidentified_Cyanobacteria;g__unidentified_Cyanobacteria	0.000528821	0	0.000128559	0.000325239	0.00170343	0.000281915	0.000488303	0.0964539	0	0	0.000448593	0	0.00133911	0.000620507	0.00397027	0.00308118	0.00277579	0.00592487	0.00152399	0.000998385	0.00105955
k__Bacteria;p__Cyanobacteria;c__unidentified_Cyanobacteria;o__unidentified_Cyanobacteria;f__unidentified_Cyanobacteria;g__unidentified_Cyanobacteria;s__Cercis_gigantea	0	0	0	0.000238508	0	0	0	0	0	0	0	0	0	0	0	0.00201636	0	0	0	0	0
k__Bacteria;p__Cyanobacteria;c__unidentified_Cyanobacteria;o__unidentified_Cyanobacteria;f__unidentified_Cyanobacteria;g__unidentified_Cyanobacteria;s__Citrus_maxima	0.000528821	0	0.000128559	8.67303e-05	0.00170343	0.000281915	0.000488303	0.0964539	0	0	0.000448593	0	0.00133911	0.000620507	0.000656736	0.00106482	0.00196991	0	0	0.000998385	0.00105955
k__Bacteria;p__Cyanobacteria;c__unidentified_Cyanobacteria;o__unidentified_Cyanobacteria;f__unidentified_Cyanobacteria;g__unidentified_Cyanobacteria;s__Triparma_laevis	0	0	0	0	0	0	0	0	0	0	0	0	0	0	0.00331353	0	0.000805874	0.00592487	0.00152399	0	0
k__Bacteria;p__Desulfobacterota	0	0	0	8.67303e-05	0	0	0	0	0	0	0	0	0	0	0	0	0	0	0	0.00146821	0
k__Bacteria;p__Desulfobacterota;c__Desulfomonilia	0	0	0	8.67303e-05	0	0	0	0	0	0	0	0	0	0	0	0	0	0	0	0.00146821	0
k__Bacteria;p__Desulfobacterota;c__Desulfomonilia;o__Desulfomonilales	0	0	0	8.67303e-05	0	0	0	0	0	0	0	0	0	0	0	0	0	0	0	0.00146821	0
k__Bacteria;p__Desulfobacterota;c__Desulfomonilia;o__Desulfomonilales;f__Desulfomonilaceae	0	0	0	8.67303e-05	0	0	0	0	0	0	0	0	0	0	0	0	0	0	0	0.00146821	0
k__Bacteria;p__Desulfobacterota;c__Desulfomonilia;o__Desulfomonilales;f__Desulfomonilaceae;g__Desulfomonile	0	0	0	8.67303e-05	0	0	0	0	0	0	0	0	0	0	0	0	0	0	0	0.00146821	0
k__Bacteria;p__Firmicutes	0.000655738	0.00206773	0.00171413	0.00839115	0.00935809	0.0371423	0.00557109	0.0160205	0.0172402	0.00420767	0.00640848	0.0270557	0.00933129	0.00445053	0.241828	0.222434	0.300084	0.275121	0.184792	0.0970783	0.00317865
k__Bacteria;p__Firmicutes;c__Bacilli	0.000655738	0.0013277	0.00149986	0.00711188	0.00918559	0.00838698	0.00284104	0.0144758	0.0156418	0.00380048	0.00634439	0.0246282	0.00933129	0.00385142	0.0848981	0.2201	0.213586	0.10804	0.114721	0.0910586	0.00240021
k__Bacteria;p__Firmicutes;c__Bacilli;o__Bacillales	0.000317292	8.70625e-05	0.000107133	0.000433651	0.0057356	0.000352394	0.000266347	0.000463402	0.00771813	0.00101798	0	8.82729e-05	0.00865111	0.000192571	0.0186871	0.000135934	0.0153713	0.0172414	0.0273995	0.00675378	0.000281105
k__Bacteria;p__Firmicutes;c__Bacilli;o__Bacillales;f__Bacillaceae	0.000317292	8.70625e-05	0.000107133	0.000433651	0.0057356	0.000352394	0.000266347	0.000463402	0.00771813	0.00101798	0	8.82729e-05	0.00865111	0.000192571	0.0182991	0.000135934	0.012894	0.0149899	0.0236057	0.00675378	0.000281105
k__Bacteria;p__Firmicutes;c__Bacilli;o__Bacillales;f__Bacillaceae;g__Anoxybacillus	0	0	0	0	0	0	0	0	0	0	0	0	0	0	0	6.79671e-05	0	0.0010961	0	0.000939656	0
k__Bacteria;p__Firmicutes;c__Bacilli;o__Bacillales;f__Bacillaceae;g__Anoxybacillus;s__Anoxybacillus_flavithermus	0	0	0	0	0	0	0	0	0	0	0	0	0	0	0	6.79671e-05	0	0.0010961	0	0.000939656	0
k__Bacteria;p__Firmicutes;c__Bacilli;o__Bacillales;f__Bacillaceae;g__Bacillus	0.000317292	8.70625e-05	0.000107133	0.000433651	0.00564935	0.000352394	0.000266347	0.000463402	0.00771813	0.00101798	0	8.82729e-05	0.00865111	0.000192571	0.013881	6.79671e-05	0.00856614	0.0131532	0.017607	0.00581412	0.000281105
k__Bacteria;p__Firmicutes;c__Bacilli;o__Bacillales;f__Bacillaceae;g__Bacillus;s__Bacillus_anthracis	0	2.17656e-05	0	0	8.62496e-05	0.000117465	4.43912e-05	0	0.00739844	0.000339328	0	0	0	0.000192571	0.000298516	0	0.0010148	0.00130347	0.0021725	0	0.000129741
k__Bacteria;p__Firmicutes;c__Bacilli;o__Bacillales;f__Bacillaceae;g__Bacillus;s__Bacillus_safensis	0	0	0	0.000216826	0	7.04788e-05	0	0	0	0.000588169	0	0	0	0	0	0	0	0	0	0.00581412	0
k__Bacteria;p__Firmicutes;c__Bacilli;o__Bacillales;f__Bacillaceae;g__Bacillus;s__Bacillus_simplex	0	0	0	0	0	0	0	0	0	0	0	0	0	0	0.00101496	0	0.000805874	0.00154047	0.00911154	0	0
k__Bacteria;p__Firmicutes;c__Bacilli;o__Bacillales;f__Bacillaceae;g__Bacillus;s__Bacillus_thermoamylovorans	0	0	0	0.000216826	0	9.39717e-05	0	0.000463402	0	0	0	0	0	0	0.012478	0	0.00456662	0.00805783	0.00444228	0	0
k__Bacteria;p__Firmicutes;c__Bacilli;o__Bacillales;f__Planococcaceae	0	0	0	0	0	0	0	0	0	0	0	0	0	0	0.000388071	0	0.00247732	0.00225145	0.00379377	0	0
k__Bacteria;p__Firmicutes;c__Bacilli;o__Bacillales;f__Planococcaceae;g__Lysinibacillus	0	0	0	0	0	0	0	0	0	0	0	0	0	0	0.000388071	0	0.000925263	0	0.00317769	0	0
k__Bacteria;p__Firmicutes;c__Bacilli;o__Bacillales;f__Planococcaceae;g__Rummeliibacillus	0	0	0	0	0	0	0	0	0	0	0	0	0	0	0	0	0	0.00225145	0.000616083	0	0
k__Bacteria;p__Firmicutes;c__Bacilli;o__Erysipelotrichales	0	0.000304719	8.57063e-05	0	0	4.69859e-05	0.000177565	8.82671e-05	0	0	0.000427232	0	6.37674e-05	0.000106984	0	0.000385147	0	0	0	5.87285e-05	0
k__Bacteria;p__Firmicutes;c__Bacilli;o__Erysipelotrichales;f__Erysipelotrichaceae	0	0.000304719	8.57063e-05	0	0	4.69859e-05	0.000177565	8.82671e-05	0	0	0.000427232	0	6.37674e-05	0.000106984	0	0.000385147	0	0	0	5.87285e-05	0
k__Bacteria;p__Firmicutes;c__Bacilli;o__Erysipelotrichales;f__Erysipelotrichaceae;g__Ileibacterium	0	0.000304719	8.57063e-05	0	0	4.69859e-05	0.000177565	8.82671e-05	0	0	0.000427232	0	6.37674e-05	0.000106984	0	0.000385147	0	0	0	5.87285e-05	0
k__Bacteria;p__Firmicutes;c__Bacilli;o__Erysipelotrichales;f__Erysipelotrichaceae;g__Ileibacterium;s__Ileibacterium_valens	0	0.000304719	8.57063e-05	0	0	4.69859e-05	0.000177565	8.82671e-05	0	0	0.000427232	0	6.37674e-05	0.000106984	0	0.000385147	0	0	0	5.87285e-05	0
k__Bacteria;p__Firmicutes;c__Bacilli;o__Lactobacillales	0.00029614	0.000935922	0.00113561	0.00613617	0.00237187	0.00772917	0.00230834	0.00889291	0.0067134	0.00219432	0.00418687	0.0237896	0.000552651	0.00355187	0.0615541	0.206552	0.194156	0.0857329	0.0842088	0.0733813	0.00196774
k__Bacteria;p__Firmicutes;c__Bacilli;o__Lactobacillales;f__Carnobacteriaceae	0	0	0	0	0	0	0	0	0	0	0	0	0	0.000299555	0	0.00122341	0	0	0	0	0
k__Bacteria;p__Firmicutes;c__Bacilli;o__Lactobacillales;f__Carnobacteriaceae;g__Granulicatella	0	0	0	0	0	0	0	0	0	0	0	0	0	0.000299555	0	0.00122341	0	0	0	0	0
k__Bacteria;p__Firmicutes;c__Bacilli;o__Lactobacillales;f__Enterococcaceae	0.00014807	0.000282953	0.000428532	0.00075889	0.00105656	0.000681295	0.00075465	0.000375135	0.00168977	0.000294084	0.00104672	0.00114755	0.000382604	0.000556316	0.00125377	0.000657015	0.00110435	0.00186633	0.00158885	0.000587285	0.000108117
k__Bacteria;p__Firmicutes;c__Bacilli;o__Lactobacillales;f__Enterococcaceae;g__Enterococcus	0.00014807	0.000282953	0.000428532	0.00075889	0.00105656	0.000681295	0.00075465	0.000375135	0.00168977	0.000294084	0.00104672	0.00114755	0.000382604	0.000556316	0.00125377	0.000657015	0.00110435	0.00186633	0.00158885	0.000587285	0.000108117
k__Bacteria;p__Firmicutes;c__Bacilli;o__Lactobacillales;f__Enterococcaceae;g__Enterococcus;s__Enterococcus_faecalis	0.000126917	0.000282953	0.000278546	0.000303556	0.000819372	0.000516844	0.000599281	2.20668e-05	0.00077638	0.000248841	0.00104672	0.00114755	0.000297581	0.000299555	0.00017911	0.000181246	0	5.92487e-05	0	0.000557921	6.48705e-05
k__Bacteria;p__Firmicutes;c__Bacilli;o__Lactobacillales;f__Lactobacillaceae	0	0.000544141	0.000449958	0.00255854	0.000905621	0.0063196	0.00130954	0.00655383	0.00454411	0.000791766	0.000384509	0.000706184	4.25116e-05	0.00226806	0.0525986	0.163325	0.186485	0.0672473	0.0794099	0.00613713	0.000756822
k__Bacteria;p__Firmicutes;c__Bacilli;o__Lactobacillales;f__Lactobacillaceae;g__Fructilactobacillus	0	0	0	0	0	0	0	0	0	0	0	0	0	0	0.0198812	0	0.0774833	0.0200557	0.0247406	0	0
k__Bacteria;p__Firmicutes;c__Bacilli;o__Lactobacillales;f__Lactobacillaceae;g__Fructilactobacillus;s__Lactobacillus_fructivorans	0	0	0	0	0	0	0	0	0	0	0	0	0	0	0.0198812	0	0.0774833	0.0200557	0.0247406	0	0
k__Bacteria;p__Firmicutes;c__Bacilli;o__Lactobacillales;f__Lactobacillaceae;g__Lactiplantibacillus	0	8.70625e-05	8.57063e-05	0.000173461	0	0.000234929	6.65868e-05	0.000242735	0	0.000294084	0	8.82729e-05	0	0.000106984	0.0192245	0.00031718	0.0956304	0.0226626	0.0376459	0	0
k__Bacteria;p__Firmicutes;c__Bacilli;o__Lactobacillales;f__Lactobacillaceae;g__Lactobacillus	0	0.000370016	0.000192839	0.00151778	0.00071156	0.00378236	0.00055489	0.00463402	0.00454411	0.000429816	0.000170893	0.000132409	2.12558e-05	0.00216107	0.00656736	0.162668	0.00793935	0.010724	0.0103761	0.00325943	0.000410846
k__Bacteria;p__Firmicutes;c__Bacilli;o__Lactobacillales;f__Lactobacillaceae;g__Lactobacillus;s__Lactobacillus_helveticus	0	4.35313e-05	0	0.000281873	0	4.69859e-05	0.000221956	0	0	0.000158353	0	0	0	0	0	0	0	0	0	0.00161503	0
k__Bacteria;p__Firmicutes;c__Bacilli;o__Lactobacillales;f__Lactobacillaceae;g__Lactobacillus;s__Lactobacillus_iners	0	0	0	0.000975716	0.000215624	0.00239628	6.65868e-05	0.00335415	0.00347087	0.000271463	0	0	0	0.00190431	0	0.161988	8.95415e-05	0	0.000324254	0.000499192	6.48705e-05
k__Bacteria;p__Firmicutes;c__Bacilli;o__Lactobacillales;f__Lactobacillaceae;g__Lactobacillus;s__Lactobacillus_johnsonii	0	0.000282953	0.000192839	0.000195143	0.000344999	0.00110417	0.000133174	0.000838537	0.000616537	0	0.000170893	0	2.12558e-05	0.000256761	0	0.00031718	5.96944e-05	0	0	0.00114521	0.000237858
k__Bacteria;p__Firmicutes;c__Bacilli;o__Lactobacillales;f__Lactobacillaceae;g__Ligilactobacillus	0	8.70625e-05	0	0.000563747	0.000194062	0.00157403	0.000421716	0.000993005	0	6.78656e-05	0.000213616	0.000485501	0	0	0.00304487	0	0.00402937	0.0121756	0.00411803	0.00182058	0
k__Bacteria;p__Firmicutes;c__Bacilli;o__Lactobacillales;f__Lactobacillaceae;g__Ligilactobacillus;s__Lactobacillus_murinus	0	8.70625e-05	0	0.000173461	0.000194062	0.00157403	4.43912e-05	0.000551669	0	6.78656e-05	0.000213616	0.000485501	0	0	0.00304487	0	0.00402937	0.0121756	0.00411803	8.80928e-05	0
k__Bacteria;p__Firmicutes;c__Bacilli;o__Lactobacillales;f__Lactobacillaceae;g__Ligilactobacillus;s__Lactobacillus_salivarius	0	0	0	0.000390286	0	0	0.000377325	0.000441335	0	0	0	0	0	0	0	0	0	0	0	0.00173249	0
k__Bacteria;p__Firmicutes;c__Bacilli;o__Lactobacillales;f__Lactobacillaceae;g__Limosilactobacillus	0	0	8.57063e-05	6.50477e-05	0	0.000540337	0.000110978	0.000154467	0	0	0	0	0	0	0.00388071	0.000339836	0.00140282	0.00162934	0.00252918	0.000499192	0.000345976
k__Bacteria;p__Firmicutes;c__Bacilli;o__Lactobacillales;f__Lactobacillaceae;g__Limosilactobacillus;s__Lactobacillus_reuteri	0	0	8.57063e-05	6.50477e-05	0	0.000540337	0.000110978	0	0	0	0	0	0	0	0.00388071	0.000339836	0.000447708	0.000710985	0.00252918	0.000499192	0
k__Bacteria;p__Firmicutes;c__Bacilli;o__Lactobacillales;f__Lactobacillaceae;g__Weissella	0	0	8.57063e-05	0.000238508	0	0.000187943	0.000155369	0.000529603	0	0	0	0	2.12558e-05	0	0	0	0	0	0	0.000557921	0
k__Bacteria;p__Firmicutes;c__Bacilli;o__Lactobacillales;f__Lactobacillaceae;g__Weissella;s__Weissella_cibaria	0	0	8.57063e-05	0.000238508	0	0.000187943	0.000155369	0.000529603	0	0	0	0	2.12558e-05	0	0	0	0	0	0	0.000557921	0
k__Bacteria;p__Firmicutes;c__Bacilli;o__Lactobacillales;f__Listeriaceae	0	6.52969e-05	0	0.00255854	0.000129374	0	6.65868e-05	0	0	0.000791766	0.00243522	0.0213841	0	0	0.00170154	4.53114e-05	0.00146251	0.00399929	0	0.058523	0
k__Bacteria;p__Firmicutes;c__Bacilli;o__Lactobacillales;f__Listeriaceae;g__Listeria	0	6.52969e-05	0	0.00255854	0.000129374	0	6.65868e-05	0	0	0.000791766	0.00243522	0.0213841	0	0	0.00170154	4.53114e-05	0.00146251	0.00399929	0	0.058523	0
k__Bacteria;p__Firmicutes;c__Bacilli;o__Lactobacillales;f__Listeriaceae;g__Listeria;s__Listeria_monocytogenes	0	6.52969e-05	0	0.00255854	0.000129374	0	6.65868e-05	0	0	0.000791766	0.00243522	0.0213841	0	0	0.00170154	4.53114e-05	0.00146251	0.00399929	0	0.058523	0
k__Bacteria;p__Firmicutes;c__Bacilli;o__Lactobacillales;f__Streptococcaceae	0.00014807	4.35313e-05	0.000257119	0.000260191	0.000280311	0.000728281	0.000177565	0.00196394	0.000479529	0.000316706	0.000320424	0.000551706	0.000127535	0.000427936	0.00600018	0.0413013	0.00510387	0.01262	0.00321012	0.0081339	0.0011028
k__Bacteria;p__Firmicutes;c__Bacilli;o__Lactobacillales;f__Streptococcaceae;g__Streptococcus	0.00014807	4.35313e-05	0.000257119	0.000260191	0.000280311	0.000728281	0.000177565	0.00196394	0.000479529	0.000316706	0.000320424	0.000551706	0.000127535	0.000427936	0.00600018	0.0413013	0.00510387	0.01262	0.00321012	0.0081339	0.0011028
k__Bacteria;p__Firmicutes;c__Bacilli;o__Lactobacillales;f__Streptococcaceae;g__Streptococcus;s__Streptococcus_dysgalactiae	0.000126917	4.35313e-05	0.000257119	6.50477e-05	0.000237187	0.000634309	2.21956e-05	0.00196394	0.000319686	6.78656e-05	0.000234977	0	0.000127535	0	0	0.000226557	0	0	0	0.00255469	0.000172988
k__Bacteria;p__Firmicutes;c__Bacilli;o__Lactobacillales;f__Streptococcaceae;g__Streptococcus;s__Streptococcus_equinus	2.11528e-05	0	0	0	4.31248e-05	0	2.21956e-05	0	0	0	0	0	0	0	0.00465686	0	0.00385029	0.0104278	0.00256161	0	0
k__Bacteria;p__Firmicutes;c__Bacilli;o__Lactobacillales;f__Streptococcaceae;g__Streptococcus;s__Streptococcus_pneumoniae	0	0	0	6.50477e-05	0	9.39717e-05	0.000133174	0	0.000159843	0.000248841	8.54464e-05	0.000551706	0	0.000427936	0	0.0410748	0.000238777	0	0.00042153	0	0.00092981
k__Bacteria;p__Firmicutes;c__Bacilli;o__unidentified_Bacilli	4.23057e-05	0	0.000171413	0.000542064	0.00107812	0.000258422	8.87824e-05	0.00503122	0.00121024	0.000588169	0.00173029	0.00075032	6.37674e-05	0	0.00319413	0.013027	0.00223854	0.00234032	0.0021725	0.0108648	0.000151364
k__Bacteria;p__Firmicutes;c__Bacilli;o__unidentified_Bacilli;f__Gemellaceae	0	0	0	0	0	9.39717e-05	0	0	0	0	0	0	0	0	0	0.0105576	0	0	0	0	0
k__Bacteria;p__Firmicutes;c__Bacilli;o__unidentified_Bacilli;f__Gemellaceae;g__Gemella	0	0	0	0	0	9.39717e-05	0	0	0	0	0	0	0	0	0	0.0105576	0	0	0	0	0
k__Bacteria;p__Firmicutes;c__Bacilli;o__unidentified_Bacilli;f__Paenibacillaceae	0	0	0	0	0	0	0	0	0	0	0	0	0	0	0	0	0	0	0.00214008	0	0
k__Bacteria;p__Firmicutes;c__Bacilli;o__unidentified_Bacilli;f__Paenibacillaceae;g__Paenibacillus	0	0	0	0	0	0	0	0	0	0	0	0	0	0	0	0	0	0	0.00214008	0	0
k__Bacteria;p__Firmicutes;c__Bacilli;o__unidentified_Bacilli;f__Staphylococcaceae	4.23057e-05	0	0.000171413	0.000542064	0.00107812	0.000164451	8.87824e-05	0.00503122	0.00121024	0.000588169	0.00173029	0.00075032	6.37674e-05	0	0.00319413	0.00246947	0.00223854	0.00234032	3.24254e-05	0.0108648	0.000151364
k__Bacteria;p__Firmicutes;c__Bacilli;o__unidentified_Bacilli;f__Staphylococcaceae;g__Staphylococcus	4.23057e-05	0	0.000171413	0.000542064	0.00107812	0.000164451	8.87824e-05	0.00503122	0.00121024	0.000588169	0.00173029	0.00075032	6.37674e-05	0	0.00319413	0.00246947	0.00223854	0.00234032	3.24254e-05	0.0108648	0.000151364
k__Bacteria;p__Firmicutes;c__Bacilli;o__unidentified_Bacilli;f__Staphylococcaceae;g__Staphylococcus;s__Staphylococcus_aureus	2.11528e-05	0	6.42797e-05	0.000151778	0.000495935	0	8.87824e-05	0.00112541	0.000137008	0	0	0.000353092	6.37674e-05	0	0.00035822	0.00129137	0.00217884	0.00159972	3.24254e-05	0.00393481	0.000151364
k__Bacteria;p__Firmicutes;c__Bacilli;o__unidentified_Bacilli;f__Staphylococcaceae;g__Staphylococcus;s__Staphylococcus_epidermidis	2.11528e-05	0	0.000107133	0.000260191	0.000366561	0.000164451	0	0.00116954	9.13388e-05	6.78656e-05	0.000918548	0.000198614	0	0	0	0	0	0	0	0.00628395	0
k__Bacteria;p__Firmicutes;c__Bacilli;o__unidentified_Bacilli;f__Staphylococcaceae;g__Staphylococcus;s__Staphylococcus_succinus	0	0	0	0	0	0	0	0	0	0	0	0	0	0	0.00283591	0	5.96944e-05	0.00047399	0	0	0
k__Bacteria;p__Firmicutes;c__Clostridia	0	0.000718266	0.000214266	0.00125759	0.000172499	0.0287553	0.00273006	0.00130194	0.00152992	0.000407194	6.40848e-05	0.00231716	0	0.00059911	0.06036	0.00224291	0.0284444	0.0633073	0.0256485	0.00599031	0.000778446
k__Bacteria;p__Firmicutes;c__Clostridia;o__Clostridiales	0	0	0	8.67303e-05	0	0.000634309	0	0.000551669	0.000137008	9.04875e-05	0	0	0	0.000128381	0	0.000430458	0.00194007	2.96244e-05	0	0	0
k__Bacteria;p__Firmicutes;c__Clostridia;o__Clostridiales;f__Clostridiaceae	0	0	0	8.67303e-05	0	0.000634309	0	0.000551669	0.000137008	9.04875e-05	0	0	0	0.000128381	0	0.000430458	0.00194007	2.96244e-05	0	0	0
k__Bacteria;p__Firmicutes;c__Clostridia;o__Lachnospirales	0	0	0.000107133	0.000173461	0	0.0223418	0.00164247	0.00061787	0.000456694	0	0	0.00147857	0	8.55871e-05	0.0345085	0.000498425	0.00981972	0.0285579	0.0217575	0.000176186	0.000670328
k__Bacteria;p__Firmicutes;c__Clostridia;o__Lachnospirales;f__Lachnospiraceae	0	0	0.000107133	0.000173461	0	0.0223418	0.00164247	0.00061787	0.000456694	0	0	0.00147857	0	8.55871e-05	0.0345085	0.000498425	0.00981972	0.0285579	0.0217575	0.000176186	0.000670328
k__Bacteria;p__Firmicutes;c__Clostridia;o__Lachnospirales;f__Lachnospiraceae;g__Agathobacter	0	0	0	0	0	0	0	0	0	0	0	0	0	0	0.00149258	0	0	0	0	0	0
k__Bacteria;p__Firmicutes;c__Clostridia;o__Lachnospirales;f__Lachnospiraceae;g__Blautia	0	0	2.14266e-05	0.000151778	0	0.000234929	0.00128734	0	0	0	0	0.000353092	0	0	0.00313442	0	0.00232808	0.00278469	0.00437743	0.000176186	0.00049734
k__Bacteria;p__Firmicutes;c__Clostridia;o__Lachnospirales;f__Lachnospiraceae;g__Blautia;s__metagenome	0	0	2.14266e-05	0	0	0	0	0	0	0	0	0	0	0	0	0	0.000447708	0.00139235	0.00298314	0	0
k__Bacteria;p__Firmicutes;c__Clostridia;o__Lachnospirales;f__Lachnospiraceae;g__Dorea	0	0	0	0	0	0	0.000266347	0	0	0	0	0	0	0	0	0	0	0.00159972	0	0	0
k__Bacteria;p__Firmicutes;c__Clostridia;o__Lachnospirales;f__Lachnospiraceae;g__Lachnoclostridium	0	0	0	0	0	0	2.21956e-05	0	0	0	0	0	0	0	0.0036419	0	0.00152221	0.00648774	0.00337224	0	0
k__Bacteria;p__Firmicutes;c__Clostridia;o__Lachnospirales;f__Lachnospiraceae;g__Roseburia	0	0	2.14266e-05	0	0	0.00126862	0	0	0	0	0	0	0	0	0	0	0	0	0	0	8.6494e-05
k__Bacteria;p__Firmicutes;c__Clostridia;o__Lachnospirales;f__Lachnospiraceae;g__unidentified_Lachnospiraceae	0	0	0	0	0	0.00180896	0	0	0	0	0	0	0	0	0.00116421	0	0.000179083	0	0.000583658	0	0
k__Bacteria;p__Firmicutes;c__Clostridia;o__Lachnospirales;f__Lachnospiraceae;g__unidentified_Lachnospiraceae;s__Clostridiales_bacterium_CIEAF_020	0	0	0	0	0	0.00180896	0	0	0	0	0	0	0	0	0	0	0	0	0	0	0
k__Bacteria;p__Firmicutes;c__Clostridia;o__Lachnospirales;f__Lachnospiraceae;g__unidentified_Lachnospiraceae;s__Lachnospiraceae_bacterium_A2	0	0	0	0	0	0	0	0	0	0	0	0	0	0	0.00116421	0	0.000179083	0	0.000583658	0	0
k__Bacteria;p__Firmicutes;c__Clostridia;o__Monoglobales	0	0	0	0	0	0	0	0	0	0	0	0	0	0	0.00235828	0	0.00223854	0.0034068	0.000389105	0	0
k__Bacteria;p__Firmicutes;c__Clostridia;o__Monoglobales;f__Monoglobaceae	0	0	0	0	0	0	0	0	0	0	0	0	0	0	0.00235828	0	0.00223854	0.0034068	0.000389105	0	0
k__Bacteria;p__Firmicutes;c__Clostridia;o__Monoglobales;f__Monoglobaceae;g__Monoglobus	0	0	0	0	0	0	0	0	0	0	0	0	0	0	0.00235828	0	0.00223854	0.0034068	0.000389105	0	0
k__Bacteria;p__Firmicutes;c__Clostridia;o__unidentified_Clostridia	0	0.000718266	0.000107133	0.000997398	0.000172499	0.00577926	0.00108758	0.000132401	0.000936223	0.000316706	6.40848e-05	0.000838593	0	0.000385142	0.0161199	0.00131403	0.00993911	0.0215073	0.00249676	0.00581412	0.000108117
k__Bacteria;p__Firmicutes;c__Clostridia;o__unidentified_Clostridia;f__Caldicoprobacteraceae	0	0	0	0	0	0	0	0	0	0	0	0	0	0	0.00137318	0	0.000447708	0.0048584	0	0	0
k__Bacteria;p__Firmicutes;c__Clostridia;o__unidentified_Clostridia;f__Caldicoprobacteraceae;g__Caldicoprobacter	0	0	0	0	0	0	0	0	0	0	0	0	0	0	0.00137318	0	0.000447708	0.0048584	0	0	0
k__Bacteria;p__Firmicutes;c__Clostridia;o__unidentified_Clostridia;f__Hungateiclostridiaceae	0	0	0	0	0	0	0	0	0	0	0	0	0	0	0.00301502	0	0.00134312	0.00482877	0.000583658	0	0
k__Bacteria;p__Firmicutes;c__Clostridia;o__unidentified_Clostridia;f__Hungateiclostridiaceae;g__unidentified_Hungateiclostridiaceae	0	0	0	0	0	0	0	0	0	0	0	0	0	0	0.00137318	0	0.00134312	0.00482877	0.000583658	0	0
k__Bacteria;p__Firmicutes;c__Clostridia;o__unidentified_Clostridia;f__Hungateiclostridiaceae;g__unidentified_Hungateiclostridiaceae;s__Hungateiclostridium_saccincola	0	0	0	0	0	0	0	0	0	0	0	0	0	0	0.00137318	0	0.00134312	0.00482877	0.000583658	0	0
k__Bacteria;p__Firmicutes;c__Clostridia;o__unidentified_Clostridia;f__Oscillospiraceae	0	0	0	4.33651e-05	0	0.00112766	0.000355129	0	0.000251182	0	6.40848e-05	0.000772388	0	0	0.00208961	0.000113279	0.00468601	0.00601375	0.00107004	0	0
k__Bacteria;p__Firmicutes;c__Clostridia;o__unidentified_Clostridia;f__Oscillospiraceae;g__Colidextribacter	0	0	0	4.33651e-05	0	0	0.000355129	0	0.000251182	0	6.40848e-05	0.000772388	0	0	0.00208961	0	0.00468601	0.00402891	0.00107004	0	0
k__Bacteria;p__Firmicutes;c__Clostridia;o__unidentified_Clostridia;f__Oscillospiraceae;g__Oscillibacter	0	0	0	0	0	0.00112766	0	0	0	0	0	0	0	0	0	0.000113279	0	0	0	0	0
k__Bacteria;p__Firmicutes;c__Clostridia;o__unidentified_Clostridia;f__Peptostreptococcaceae	0	0.000674734	8.57063e-05	0.000910668	0	0.00249025	0	0	0	0	0	6.62047e-05	0	0.000385142	0.000208961	0.000135934	0.000119389	0.000562863	0	0.00554985	0
k__Bacteria;p__Firmicutes;c__Clostridia;o__unidentified_Clostridia;f__Peptostreptococcaceae;g__Romboutsia	0	0.000674734	8.57063e-05	0.000910668	0	0.00249025	0	0	0	0	0	6.62047e-05	0	0.000385142	0.000208961	0.000135934	0.000119389	0.000562863	0	0.00554985	0
k__Bacteria;p__Firmicutes;c__Clostridia;o__unidentified_Clostridia;f__Ruminococcaceae	0	4.35313e-05	2.14266e-05	0	0.000129374	0.00216135	0.000732454	0.000132401	9.13388e-05	0.000248841	0	0	0	0	0.00943312	0.000498425	0.00334288	0.00524351	0.000843061	0	0
k__Bacteria;p__Firmicutes;c__Clostridia;o__unidentified_Clostridia;f__Ruminococcaceae;g__Faecalibacterium	0	2.17656e-05	2.14266e-05	0	0.000129374	0.000140958	0.000732454	0.000132401	9.13388e-05	0.000248841	0	0	0	0	0.00791068	0.000498425	0.00182068	0.00263657	0.000843061	0	0
k__Bacteria;p__Firmicutes;c__Clostridia;o__unidentified_Clostridia;f__Ruminococcaceae;g__Faecalibacterium;s__Faecalibacterium_prausnitzii	0	2.17656e-05	2.14266e-05	0	0.000107812	9.39717e-05	0.000732454	0.000132401	9.13388e-05	0	0	0	0	0	0	0.000498425	0	0	0	0	0
k__Bacteria;p__Firmicutes;c__Clostridia;o__unidentified_Clostridia;f__Ruminococcaceae;g__Harryflintia	0	0	0	0	0	0	0	0	0	0	0	0	0	0	0.00152243	0	0.00152221	0.00151084	0	0	0
k__Bacteria;p__Firmicutes;c__Clostridia;o__unidentified_Clostridia;f__Ruminococcaceae;g__Ruminococcus	0	2.17656e-05	0	0	0	0.00202039	0	0	0	0	0	0	0	0	0	0	0	0.0010961	0	0	0
k__Bacteria;p__Firmicutes;c__Clostridia;o__unidentified_Clostridia;f__unidentified_Clostridia	0	0	0	4.33651e-05	4.31248e-05	0	0	0	0.000593702	6.78656e-05	0	0	0	0	0	0.000566393	0	0	0	0.000264278	0.000108117
k__Bacteria;p__Firmicutes;c__Clostridia;o__unidentified_Clostridia;f__unidentified_Clostridia;g__Finegoldia	0	0	0	4.33651e-05	4.31248e-05	0	0	0	0.000593702	6.78656e-05	0	0	0	0	0	0.000566393	0	0	0	0.000264278	0.000108117
k__Bacteria;p__Firmicutes;c__Clostridia;o__unidentified_Clostridia;f__unidentified_Clostridia;g__Finegoldia;s__Finegoldia_magna	0	0	0	4.33651e-05	4.31248e-05	0	0	0	0.000593702	6.78656e-05	0	0	0	0	0	0.000566393	0	0	0	0.000264278	0.000108117
k__Bacteria;p__Firmicutes;c__Dethiobacteria	0	0	0	0	0	0	0	0.000242735	0	0	0	0	0	0	0.000955252	0	0.00393983	0.0021922	0.00155642	0	0
k__Bacteria;p__Firmicutes;c__Dethiobacteria;o__Dethiobacterales	0	0	0	0	0	0	0	0.000242735	0	0	0	0	0	0	0.000955252	0	0.00393983	0.0021922	0.00155642	0	0
k__Bacteria;p__Firmicutes;c__Dethiobacteria;o__Dethiobacterales;f__Dethiobacteraceae	0	0	0	0	0	0	0	0.000242735	0	0	0	0	0	0	0.000955252	0	0.00393983	0.0021922	0.00155642	0	0
k__Bacteria;p__Firmicutes;c__Dethiobacteria;o__Dethiobacterales;f__Dethiobacteraceae;g__Dethiobacter	0	0	0	0	0	0	0	0.000242735	0	0	0	0	0	0	0.000955252	0	0.00393983	0.0021922	0.00155642	0	0
k__Bacteria;p__Firmicutes;c__Limnochordia	0	0	0	0	0	0	0	0	0	0	0	0	0	0	0.019314	0	0.0156399	0.0260102	0.007393	0	0
k__Bacteria;p__Firmicutes;c__Negativicutes	0	2.17656e-05	0	2.16826e-05	0	0	0	0	0	0	0	0.000110341	0	0	0.0533449	9.06228e-05	0.0242359	0.0490283	0.0276913	2.93643e-05	0
k__Bacteria;p__Firmicutes;c__Negativicutes;o__unidentified_Negativicutes	0	2.17656e-05	0	2.16826e-05	0	0	0	0	0	0	0	0.000110341	0	0	0.0533449	9.06228e-05	0.0242359	0.0490283	0.0276913	2.93643e-05	0
k__Bacteria;p__Firmicutes;c__Negativicutes;o__unidentified_Negativicutes;f__Selenomonadaceae	0	0	0	0	0	0	0	0	0	0	0	0	0	0	0.00208961	0	0	0	0.000162127	2.93643e-05	0
k__Bacteria;p__Firmicutes;c__Negativicutes;o__unidentified_Negativicutes;f__Selenomonadaceae;g__Megamonas	0	0	0	0	0	0	0	0	0	0	0	0	0	0	0.00208961	0	0	0	0.000162127	2.93643e-05	0
k__Bacteria;p__Firmicutes;c__Negativicutes;o__unidentified_Negativicutes;f__Veillonellaceae	0	2.17656e-05	0	2.16826e-05	0	0	0	0	0	0	0	0.000110341	0	0	0.0512553	9.06228e-05	0.0242359	0.0490283	0.0275292	0	0
k__Bacteria;p__Firmicutes;c__Negativicutes;o__unidentified_Negativicutes;f__Veillonellaceae;g__Veillonella	0	2.17656e-05	0	2.16826e-05	0	0	0	0	0	0	0	0.000110341	0	0	0.0512553	9.06228e-05	0.0242359	0.0490283	0.0275292	0	0
k__Bacteria;p__Firmicutes;c__unidentified_Firmicutes	0	0	0	0	0	0	0	0	6.85041e-05	0	0	0	0	0	0.021135	0	0.0142371	0.0265434	0.0077821	0	0
k__Bacteria;p__Firmicutes;c__unidentified_Firmicutes;o__unidentified_Firmicutes	0	0	0	0	0	0	0	0	6.85041e-05	0	0	0	0	0	0.021135	0	0.0142371	0.0265434	0.0077821	0	0
k__Bacteria;p__Firmicutes;c__unidentified_Firmicutes;o__unidentified_Firmicutes;f__unidentified_Firmicutes	0	0	0	0	0	0	0	0	6.85041e-05	0	0	0	0	0	0.021135	0	0.0142371	0.0265434	0.0077821	0	0
k__Bacteria;p__Firmicutes;c__unidentified_Firmicutes;o__unidentified_Firmicutes;f__unidentified_Firmicutes;g__Dehalobacter	0	0	0	0	0	0	0	0	6.85041e-05	0	0	0	0	0	0.00901519	0	0.00379059	0.00589525	0.00184825	0	0
k__Bacteria;p__Firmicutes;c__unidentified_Firmicutes;o__unidentified_Firmicutes;f__unidentified_Firmicutes;g__Dehalobacter;s__Dehalobacter_sp_12DCB1	0	0	0	0	0	0	0	0	6.85041e-05	0	0	0	0	0	0.00901519	0	0.00379059	0.00589525	0.00184825	0	0
k__Bacteria;p__Firmicutes;c__unidentified_Firmicutes;o__unidentified_Firmicutes;f__unidentified_Firmicutes;g__Gelria	0	0	0	0	0	0	0	0	0	0	0	0	0	0	0.00414938	0	0.002149	0.00625074	0.000162127	0	0
k__Bacteria;p__Firmicutes;c__unidentified_Firmicutes;o__unidentified_Firmicutes;f__unidentified_Firmicutes;g__Gelria;s__anaerobic_digester_metagenome	0	0	0	0	0	0	0	0	0	0	0	0	0	0	0.00414938	0	0.002149	0.00625074	0.000162127	0	0
k__Bacteria;p__Firmicutes;c__unidentified_Firmicutes;o__unidentified_Firmicutes;f__unidentified_Firmicutes;g__Syntrophaceticus	0	0	0	0	0	0	0	0	0	0	0	0	0	0	0.00194036	0	0.000328319	0.00154047	0.000551232	0	0
k__Bacteria;p__Firmicutes;c__unidentified_Firmicutes;o__unidentified_Firmicutes;f__unidentified_Firmicutes;g__unidentified_Firmicutes	0	0	0	0	0	0	0	0	0	0	0	0	0	0	0.00603003	0	0.0079692	0.012857	0.00522049	0	0
k__Bacteria;p__Firmicutes;c__unidentified_Firmicutes;o__unidentified_Firmicutes;f__unidentified_Firmicutes;g__unidentified_Firmicutes;s__anaerobic_digester_metagenome	0	0	0	0	0	0	0	0	0	0	0	0	0	0	0.00603003	0	0.0079692	0.012857	0.00522049	0	0
k__Bacteria;p__Gemmatimonadota	8.46113e-05	2.17656e-05	0	0	0	0	4.43912e-05	0	0.00034252	0.00366474	0	0	0	0	0.0226574	0	0.011133	0.0103982	0.0343709	0.000381735	0
k__Bacteria;p__Gemmatimonadota;c__Gemmatimonadetes	8.46113e-05	2.17656e-05	0	0	0	0	4.43912e-05	0	0.00034252	0.00142518	0	0	0	0	0.0211051	0	0.011133	0.0103982	0.0343709	0.000381735	0
k__Bacteria;p__Gemmatimonadota;c__Gemmatimonadetes;o__Gemmatimonadales	8.46113e-05	2.17656e-05	0	0	0	0	4.43912e-05	0	0.00034252	0.00142518	0	0	0	0	0.0211051	0	0.011133	0.0103982	0.0343709	0.000381735	0
k__Bacteria;p__Gemmatimonadota;c__Gemmatimonadetes;o__Gemmatimonadales;f__Gemmatimonadaceae	8.46113e-05	2.17656e-05	0	0	0	0	4.43912e-05	0	0.00034252	0.00142518	0	0	0	0	0.0211051	0	0.011133	0.0103982	0.0343709	0.000381735	0
k__Bacteria;p__Gemmatimonadota;c__Gemmatimonadetes;o__Gemmatimonadales;f__Gemmatimonadaceae;g__Gemmatimonas	0	0	0	0	0	0	0	0	0	0	0	0	0	0	0	0	0	0	0.00171855	0	0
k__Bacteria;p__Gemmatimonadota;c__Gemmatimonadetes;o__Gemmatimonadales;f__Gemmatimonadaceae;g__unidentified_Gemmatimonadaceae	0	0	0	0	0	0	0	0	0	0.00140256	0	0	0	0	0	0	0	0	0	0	0
k__Bacteria;p__Gemmatimonadota;c__Gemmatimonadetes;o__Gemmatimonadales;f__Gemmatimonadaceae;g__unidentified_Gemmatimonadaceae;s__metagenome	0	0	0	0	0	0	0	0	0	0.00140256	0	0	0	0	0	0	0	0	0	0	0
k__Bacteria;p__Gemmatimonadota;c__Longimicrobia	0	0	0	0	0	0	0	0	0	0.00223957	0	0	0	0	0	0	0	0	0	0	0
k__Bacteria;p__Gemmatimonadota;c__Longimicrobia;o__Longimicrobiales	0	0	0	0	0	0	0	0	0	0.00223957	0	0	0	0	0	0	0	0	0	0	0
k__Bacteria;p__Gemmatimonadota;c__Longimicrobia;o__Longimicrobiales;f__Longimicrobiaceae	0	0	0	0	0	0	0	0	0	0.00223957	0	0	0	0	0	0	0	0	0	0	0
k__Bacteria;p__Gemmatimonadota;c__unidentified_Gemmatimonadota	0	0	0	0	0	0	0	0	0	0	0	0	0	0	0.00155229	0	0	0	0	0	0
k__Bacteria;p__Gemmatimonadota;c__unidentified_Gemmatimonadota;o__unidentified_Gemmatimonadota	0	0	0	0	0	0	0	0	0	0	0	0	0	0	0.00155229	0	0	0	0	0	0
k__Bacteria;p__Gemmatimonadota;c__unidentified_Gemmatimonadota;o__unidentified_Gemmatimonadota;f__unidentified_Gemmatimonadota	0	0	0	0	0	0	0	0	0	0	0	0	0	0	0.00155229	0	0	0	0	0	0
k__Bacteria;p__Gemmatimonadota;c__unidentified_Gemmatimonadota;o__unidentified_Gemmatimonadota;f__unidentified_Gemmatimonadota;g__unidentified_Gemmatimonadota	0	0	0	0	0	0	0	0	0	0	0	0	0	0	0.00155229	0	0	0	0	0	0
k__Bacteria;p__Gemmatimonadota;c__unidentified_Gemmatimonadota;o__unidentified_Gemmatimonadota;f__unidentified_Gemmatimonadota;g__unidentified_Gemmatimonadota;s__metagenome	0	0	0	0	0	0	0	0	0	0	0	0	0	0	0.00155229	0	0	0	0	0	0
k__Bacteria;p__Myxococcota	0	0	0	4.33651e-05	2.15624e-05	4.69859e-05	0.000177565	0	0	0.000316706	0	0	0	0	0.00310457	0.000271868	0.000149236	8.88731e-05	0.00492866	0.00149758	0.000583834
k__Bacteria;p__Myxococcota;c__unidentified_Myxococcota	0	0	0	4.33651e-05	2.15624e-05	4.69859e-05	0.000177565	0	0	0.000316706	0	0	0	0	0.000805994	0.000271868	0	0	0.00431258	0.00149758	0.000583834
k__Bacteria;p__Myxococcota;c__unidentified_Myxococcota;o__Haliangiales	0	0	0	4.33651e-05	2.15624e-05	4.69859e-05	0.000177565	0	0	0.000316706	0	0	0	0	0.000447775	0.000271868	0	0	0.00123217	0.00149758	0.000583834
k__Bacteria;p__Myxococcota;c__unidentified_Myxococcota;o__Haliangiales;f__Haliangiaceae	0	0	0	4.33651e-05	2.15624e-05	4.69859e-05	0.000177565	0	0	0.000316706	0	0	0	0	0.000447775	0.000271868	0	0	0.00123217	0.00149758	0.000583834
k__Bacteria;p__Myxococcota;c__unidentified_Myxococcota;o__Haliangiales;f__Haliangiaceae;g__Haliangium	0	0	0	4.33651e-05	2.15624e-05	4.69859e-05	0.000177565	0	0	0.000316706	0	0	0	0	0.000447775	0.000271868	0	0	0.00123217	0.00149758	0.000583834
k__Bacteria;p__Myxococcota;c__unidentified_Myxococcota;o__Polyangiales	0	0	0	0	0	0	0	0	0	0	0	0	0	0	0.00035822	0	0	0	0.00308042	0	0
k__Bacteria;p__Myxococcota;c__unidentified_Myxococcota;o__Polyangiales;f__Sandaracinaceae	0	0	0	0	0	0	0	0	0	0	0	0	0	0	0.00035822	0	0	0	0.00308042	0	0
k__Bacteria;p__Nitrospirota	0	0	0	6.50477e-05	0	0	0	0	0	0	0	0	0	0	0.00441804	0	0.0016416	0.000385117	0.00243191	0.00149758	0
k__Bacteria;p__Nitrospirota;c__Nitrospiria	0	0	0	0	0	0	0	0	0	0	0	0	0	0	0.00441804	0	0.0016416	0.000385117	0.00243191	0	0
k__Bacteria;p__Nitrospirota;c__Nitrospiria;o__Nitrospirales	0	0	0	0	0	0	0	0	0	0	0	0	0	0	0.00441804	0	0.0016416	0.000385117	0.00243191	0	0
k__Bacteria;p__Nitrospirota;c__Nitrospiria;o__Nitrospirales;f__Nitrospiraceae	0	0	0	0	0	0	0	0	0	0	0	0	0	0	0.00441804	0	0.0016416	0.000385117	0.00243191	0	0
k__Bacteria;p__Nitrospirota;c__Nitrospiria;o__Nitrospirales;f__Nitrospiraceae;g__Nitrospira	0	0	0	0	0	0	0	0	0	0	0	0	0	0	0.00441804	0	0.0016416	0.000385117	0.00243191	0	0
k__Bacteria;p__Nitrospirota;c__Nitrospiria;o__Nitrospirales;f__Nitrospiraceae;g__Nitrospira;s__Nitrospira_defluvii	0	0	0	0	0	0	0	0	0	0	0	0	0	0	0.00301502	0	0.0010148	0.000385117	0.0021725	0	0
k__Bacteria;p__Nitrospirota;c__Thermodesulfovibrionia	0	0	0	6.50477e-05	0	0	0	0	0	0	0	0	0	0	0	0	0	0	0	0.00149758	0
k__Bacteria;p__Planctomycetes	0	0	0	0	0	0	0	0	0	0	0	0	0	0	0.00155229	0	0.00182068	0.0032883	0.0038262	0	0
k__Bacteria;p__Planctomycetes;c__unidentified_Planctomycetes	0	0	0	0	0	0	0	0	0	0	0	0	0	0	0.00155229	0	0.00182068	0.0032883	0.0038262	0	0
k__Bacteria;p__Planctomycetes;c__unidentified_Planctomycetes;o__Gemmatales	0	0	0	0	0	0	0	0	0	0	0	0	0	0	0.00155229	0	0	0.00174784	0	0	0
k__Bacteria;p__Planctomycetes;c__unidentified_Planctomycetes;o__Gemmatales;f__Gemmataceae	0	0	0	0	0	0	0	0	0	0	0	0	0	0	0.00155229	0	0	0.00174784	0	0	0
k__Bacteria;p__Planctomycetes;c__unidentified_Planctomycetes;o__Isosphaerales	0	0	0	0	0	0	0	0	0	0	0	0	0	0	0	0	0.00182068	0.00154047	0.0038262	0	0
k__Bacteria;p__Planctomycetes;c__unidentified_Planctomycetes;o__Isosphaerales;f__Isosphaeraceae	0	0	0	0	0	0	0	0	0	0	0	0	0	0	0	0	0.00182068	0.00154047	0.0038262	0	0
k__Bacteria;p__Planctomycetota	0	0	0	0	0	0	0	0	0	0	0	0	0	0	0	0	0.000835721	0.000977604	6.48508e-05	0	0
k__Bacteria;p__Planctomycetota;c__Phycisphaerae	0	0	0	0	0	0	0	0	0	0	0	0	0	0	0	0	0.000835721	0.000977604	6.48508e-05	0	0
k__Bacteria;p__Planctomycetota;c__Phycisphaerae;o__Tepidisphaerales	0	0	0	0	0	0	0	0	0	0	0	0	0	0	0	0	0.000835721	0.000977604	6.48508e-05	0	0
k__Bacteria;p__Planctomycetota;c__Phycisphaerae;o__Tepidisphaerales;f__Tepidisphaeraceae	0	0	0	0	0	0	0	0	0	0	0	0	0	0	0	0	0.000835721	0.000977604	6.48508e-05	0	0
k__Bacteria;p__Proteobacteria	0.504664	0.539418	0.486341	0.527645	0.483408	0.418667	0.402206	0.333297	0.310894	0.348807	0.513639	0.396235	0.540875	0.404249	0.384519	0.421736	0.434366	0.37937	0.438262	0.389664	0.373546
k__Bacteria;p__Proteobacteria;c__Alphaproteobacteria	0.000486515	0.00903274	0.00182126	0.00531223	0.00435561	0.00974957	0.00435034	0.100492	0.044482	0.00637937	0.00318288	0.013263	0.00933129	0.00184012	0.146691	0.00310383	0.299845	0.136805	0.276427	0.0319483	0.00726549
k__Bacteria;p__Proteobacteria;c__Alphaproteobacteria;o__Caulobacterales	6.34585e-05	0.000413547	0.00102848	0.000477016	0.001035	0.000681295	0.0015315	0.000706137	0.000616537	0.000610791	0.000747656	0.000353092	0.000127535	0.000406539	0.00110451	0.000385147	0.000149236	0.000385117	0.00262646	0.000646014	0.00049734
k__Bacteria;p__Proteobacteria;c__Alphaproteobacteria;o__Caulobacterales;f__Caulobacteraceae	0	0.000261188	0.000535665	0.000411969	0.000474373	0.000117465	0.00117637	0.000242735	6.85041e-05	0.000339328	0.000299062	0.000264819	4.25116e-05	0	0.00110451	0.000385147	8.95415e-05	0.000385117	0.00262646	0.000646014	0.000324352
k__Bacteria;p__Proteobacteria;c__Alphaproteobacteria;o__Caulobacterales;f__Caulobacteraceae;g__Brevundimonas	0	0	0.000257119	0	0	0	8.87824e-05	0.000132401	6.85041e-05	0.000135731	8.54464e-05	0.000264819	4.25116e-05	0	0	0	0	0	0.0016537	0.000381735	0
k__Bacteria;p__Proteobacteria;c__Alphaproteobacteria;o__Caulobacterales;f__Caulobacteraceae;g__Brevundimonas;s__Brevundimonas_intermedia	0	0	0.000257119	0	0	0	8.87824e-05	0.000132401	6.85041e-05	0.000135731	8.54464e-05	0.000264819	4.25116e-05	0	0	0	0	0	0	0.000381735	0
k__Bacteria;p__Proteobacteria;c__Alphaproteobacteria;o__Caulobacterales;f__Caulobacteraceae;g__Caulobacter	0	0.000239422	0.000278546	0.000411969	0.000474373	0.000117465	0.00108758	0.000110334	0	0.000203597	0.000213616	0	0	0	0.00017911	0.000385147	8.95415e-05	8.88731e-05	0	0.000264278	0.000324352
k__Bacteria;p__Proteobacteria;c__Alphaproteobacteria;o__Caulobacterales;f__Caulobacteraceae;g__Caulobacter;s__Caulobacter_sp	0	0.000239422	0.000278546	0.000411969	0.000474373	0.000117465	0.00108758	0.000110334	0	0.000203597	0.000213616	0	0	0	0.00017911	0.000385147	8.95415e-05	8.88731e-05	0	0.000264278	0.000324352
k__Bacteria;p__Proteobacteria;c__Alphaproteobacteria;o__Caulobacterales;f__Caulobacteraceae;g__Phenylobacterium	0	2.17656e-05	0	0	0	0	0	0	0	0	0	0	0	0	0.000925401	0	0	0.000296244	0.000972763	0	0
k__Bacteria;p__Proteobacteria;c__Alphaproteobacteria;o__Caulobacterales;f__Hyphomonadaceae	6.34585e-05	0.000152359	0.000492811	6.50477e-05	0.000560623	0.00056383	0.000355129	0.000463402	0.000548033	0.000271463	0.000448593	8.82729e-05	8.50232e-05	0.000406539	0	0	5.96944e-05	0	0	0	0.000172988
k__Bacteria;p__Proteobacteria;c__Alphaproteobacteria;o__Rhizobiales	0.00014807	0.00232892	0.000449958	0.00084562	0.001035	0.00523892	0.00166467	0.0939162	0.000822049	0.00160615	0.000384509	0.0014565	0.00299707	0.000299555	0.0445386	0.000951539	0.0447409	0.0259806	0.0856355	0.0170313	0.00216235
k__Bacteria;p__Proteobacteria;c__Alphaproteobacteria;o__Rhizobiales;f__Beijerinckiaceae	0.000105764	0.000326484	0.000107133	0.000216826	0.000215624	0.00479256	0.00019976	0.00185361	0.000365355	0	0.000299062	0.000794456	0.00206181	0.000192571	0.0270456	0.000339836	0.0232211	0.0119386	0.0450065	0.000792835	0.000800069
k__Bacteria;p__Proteobacteria;c__Alphaproteobacteria;o__Rhizobiales;f__Beijerinckiaceae;g__Microvirga	0	0	0	4.33651e-05	6.46872e-05	7.04788e-05	0	0	0.000114173	0	0	0	2.12558e-05	0	0.0188662	0	0.0175501	0.00657661	0.0263943	0.000176186	0
k__Bacteria;p__Proteobacteria;c__Alphaproteobacteria;o__Rhizobiales;f__Beijerinckiaceae;g__Psychroglaciecola	0	0	0	0	0	0	0	0	0	0	0	0	0	0	0.00328368	0	0.00194007	0.00204408	0.00265888	0	0
k__Bacteria;p__Proteobacteria;c__Alphaproteobacteria;o__Rhizobiales;f__Beijerinckiaceae;g__unidentified_Beijerinckiaceae	0	0.000326484	0	0.000173461	0.000150937	0	0	0	0	0	0.000192254	0.000794456	0.00204056	0	0	0	0	0	0.000259403	0	0.000735199
k__Bacteria;p__Proteobacteria;c__Alphaproteobacteria;o__Rhizobiales;f__Beijerinckiaceae;g__unidentified_Beijerinckiaceae;s__Methylobacterium_fujisawaense	0	0.000326484	0	0.000173461	0.000150937	0	0	0	0	0	0.000192254	0.000794456	0.00204056	0	0	0	0	0	0.000259403	0	0.000735199
k__Bacteria;p__Proteobacteria;c__Alphaproteobacteria;o__Rhizobiales;f__Hyphomicrobiaceae	0	0	0	0	0	0	0	0	0	0	0	0	0	0	0	0	0.000179083	0	0.00269131	0	0
k__Bacteria;p__Proteobacteria;c__Alphaproteobacteria;o__Rhizobiales;f__Hyphomicrobiaceae;g__Pedomicrobium	0	0	0	0	0	0	0	0	0	0	0	0	0	0	0	0	0.000179083	0	0.00269131	0	0
k__Bacteria;p__Proteobacteria;c__Alphaproteobacteria;o__Rhizobiales;f__Rhizobiaceae	0	0.00165419	0	0	6.46872e-05	0	0	0.0914447	0.000114173	0.0007239	0	0	4.25116e-05	0	0.00976149	0	0.00483524	0.0057175	0.0100519	0.00135076	0
k__Bacteria;p__Proteobacteria;c__Alphaproteobacteria;o__Rhizobiales;f__Rhizobiaceae;g__Aminobacter	0	0	0	0	0	0	0	0	0	0	0	0	0	0	0.00101496	0	0.00268625	0.00183671	0.00113489	0	0
k__Bacteria;p__Proteobacteria;c__Alphaproteobacteria;o__Rhizobiales;f__Rhizobiaceae;g__Ensifer	0	0	0	0	0	0	0	0	0	0	0	0	0	0	0.000208961	0	0.0010148	0	0.00035668	0	0
k__Bacteria;p__Proteobacteria;c__Alphaproteobacteria;o__Rhizobiales;f__Rhizobiaceae;g__Mesorhizobium	0	0	0	0	0	0	0	0	0.000114173	0	0	0	0	0	0.00322398	0	0.000238777	0.000148122	0.0023022	0	0
k__Bacteria;p__Proteobacteria;c__Alphaproteobacteria;o__Rhizobiales;f__Xanthobacteraceae	0	0.00034825	0.000342825	0.000607112	0.000754684	0.000446366	0.00146491	0.00061787	0.000251182	0.000882253	8.54464e-05	0.000662047	0.000892743	0.000106984	0.00385086	0.000611704	0.00895415	0.00539163	0.0131971	0.011364	0.00136228
k__Bacteria;p__Proteobacteria;c__Alphaproteobacteria;o__Rhizobiales;f__Xanthobacteraceae;g__Bradyrhizobium	0	0.00034825	0.000214266	0.000130095	0.000452811	0.000164451	0.00122076	0	0.000205512	0.000407194	8.54464e-05	0.000331024	0.000765209	0.000106984	0	0.000589048	0.00486509	0.000266619	0.00123217	0.00619586	0
k__Bacteria;p__Proteobacteria;c__Alphaproteobacteria;o__Rhizobiales;f__Xanthobacteraceae;g__Pseudolabrys	0	0	0	0	0	0	0	0	0	0.000475059	0	0	0	0	0	0	0.000925263	8.88731e-05	0	0	0
k__Bacteria;p__Proteobacteria;c__Alphaproteobacteria;o__Rhizobiales;f__Xanthobacteraceae;g__Rhodoplanes	0	0	0	0	0	0	0	0.000242735	0	0	0	0	0	0	0.00017911	0	0.00140282	0.0021922	0.00616083	0	0
k__Bacteria;p__Proteobacteria;c__Alphaproteobacteria;o__Rhizobiales;f__unidentified_Rhizobiales	4.23057e-05	0	0	2.16826e-05	0	0	0	0	0	0	0	0	0	0	0.00170154	0	0.0025967	0.00124422	0.00304799	0.00167376	0
k__Bacteria;p__Proteobacteria;c__Alphaproteobacteria;o__Rhizobiales;f__unidentified_Rhizobiales;g__Labrys	0	0	0	0	0	0	0	0	0	0	0	0	0	0	0	0	0.000358166	0.000414741	0.00152399	0	0
k__Bacteria;p__Proteobacteria;c__Alphaproteobacteria;o__Rhizobiales;f__unidentified_Rhizobiales;g__Methyloceanibacter	0	0	0	2.16826e-05	0	0	0	0	0	0	0	0	0	0	0	0	0	0	0	0.00152694	0
k__Bacteria;p__Proteobacteria;c__Alphaproteobacteria;o__Rhizobiales;f__unidentified_Rhizobiales;g__Nordella	4.23057e-05	0	0	0	0	0	0	0	0	0	0	0	0	0	0.00170154	0	0.00223854	0.000829482	0.00152399	0.000146821	0
k__Bacteria;p__Proteobacteria;c__Alphaproteobacteria;o__Rhodobacterales	6.34585e-05	0.000282953	0.000192839	0.000281873	0.000560623	0.00079876	0.000399521	0.00251561	0.000753545	0.000294084	0.000192254	0.00108134	4.25116e-05	0.000620507	0.00501508	0.00047577	0.00137297	0.00799858	0.0038262	0.000440464	0.000345976
k__Bacteria;p__Proteobacteria;c__Alphaproteobacteria;o__Rhodobacterales;f__Rhodobacteraceae	6.34585e-05	0.000282953	0.000192839	0.000281873	0.000560623	0.00079876	0.000399521	0.00251561	0.000753545	0.000294084	0.000192254	0.00108134	4.25116e-05	0.000620507	0.00501508	0.00047577	0.00137297	0.00799858	0.0038262	0.000440464	0.000345976
k__Bacteria;p__Proteobacteria;c__Alphaproteobacteria;o__Rhodobacterales;f__Rhodobacteraceae;g__Ascidiaceihabitans	0	0	0	0	0.000107812	0.000681295	0	0	0.000159843	0	0	0.000860661	0	0	0	0	0	0	0	0	4.3247e-05
k__Bacteria;p__Proteobacteria;c__Alphaproteobacteria;o__Rhodobacterales;f__Rhodobacteraceae;g__Paracoccus	0	6.52969e-05	4.28532e-05	0.000281873	0.000172499	2.34929e-05	0.000221956	0.00154467	0.000593702	0.000294084	0.000192254	0.000132409	0	0.000513523	0.00167169	0.000430458	0.000447708	0.00417704	0	0.000440464	0.000172988
k__Bacteria;p__Proteobacteria;c__Alphaproteobacteria;o__Rhodobacterales;f__Rhodobacteraceae;g__Planktomarina	0	0	0	0	0	0	0	0	0	0	0	0	0	0	0	0	0.000388013	0.00186633	0.00100519	0	0
k__Bacteria;p__Proteobacteria;c__Alphaproteobacteria;o__Rhodobacterales;f__Rhodobacteraceae;g__Rhodobacter	6.34585e-05	0.000217656	0.000149986	0	0.000280311	9.39717e-05	0.000177565	0.000970938	0	0	0	8.82729e-05	4.25116e-05	0	0	4.53114e-05	0	0	0	0	0.000129741
k__Bacteria;p__Proteobacteria;c__Alphaproteobacteria;o__Rhodobacterales;f__Rhodobacteraceae;g__Rubellimicrobium	0	0	0	0	0	0	0	0	0	0	0	0	0	0.000106984	0.000925401	0	0	0	0.000551232	0	0
k__Bacteria;p__Proteobacteria;c__Alphaproteobacteria;o__Rickettsiales	0.000126917	0	0	6.50477e-05	0.000646872	0.000211436	0.000155369	0.00247148	0.0388875	0.00192286	0	0.00534051	0.000531395	0.000513523	0.0587182	0.00031718	0.188007	0.0565825	0.0831388	0.000352371	0.0011028
k__Bacteria;p__Proteobacteria;c__Alphaproteobacteria;o__Rickettsiales;f__Anaplasmataceae	0	0	0	0	0	0	0	0	0	0	0	0	0	0	0.0585391	0	0.187948	0.0565825	0.0831388	0	0
k__Bacteria;p__Proteobacteria;c__Alphaproteobacteria;o__Rickettsiales;f__Anaplasmataceae;g__Wolbachia	0	0	0	0	0	0	0	0	0	0	0	0	0	0	0.0585391	0	0.187948	0.0565825	0.0831388	0	0
k__Bacteria;p__Proteobacteria;c__Alphaproteobacteria;o__Rickettsiales;f__unidentified_Rickettsiales	0	0	0	6.50477e-05	0	0.000211436	4.43912e-05	0.000551669	0.0228347	0	0	0.000154478	0	0	0	9.06228e-05	0	0	0	0.000117457	0.00105955
k__Bacteria;p__Proteobacteria;c__Alphaproteobacteria;o__Rickettsiales;f__unidentified_Rickettsiales;g__unidentified_Rickettsiales	0	0	0	6.50477e-05	0	0.000211436	4.43912e-05	0.000551669	0.0228347	0	0	0.000154478	0	0	0	9.06228e-05	0	0	0	0.000117457	0.00105955
k__Bacteria;p__Proteobacteria;c__Alphaproteobacteria;o__Rickettsiales;f__unidentified_Rickettsiales;g__unidentified_Rickettsiales;s__Syzygium_luehmannii	0	0	0	6.50477e-05	0	0.000211436	4.43912e-05	0.000551669	0.0228347	0	0	0.000154478	0	0	0	9.06228e-05	0	0	0	0.000117457	0.00105955
k__Bacteria;p__Proteobacteria;c__Alphaproteobacteria;o__Sphingomonadales	8.46113e-05	0.00598555	0.000149986	0.00284042	0.00107812	0.00039938	0.000266347	0.000331002	0.0011189	0.00110847	0.00162348	0.00483294	0.00563278	0	0.00779128	0.000657015	0.0152221	0.00622112	0.0233139	0.0036999	0.00300567
k__Bacteria;p__Proteobacteria;c__Alphaproteobacteria;o__Sphingomonadales;f__Sphingomonadaceae	8.46113e-05	0.00598555	0.000149986	0.00284042	0.00107812	0.00039938	0.000266347	0.000331002	0.0011189	0.00110847	0.00162348	0.00483294	0.00563278	0	0.00779128	0.000657015	0.0152221	0.00622112	0.0233139	0.0036999	0.00300567
k__Bacteria;p__Proteobacteria;c__Alphaproteobacteria;o__Sphingomonadales;f__Sphingomonadaceae;g__Altererythrobacter	0	0	0	0.000130095	0	0	0	0	0	0	0	0	0	0	0	0	0	0	0	0.00296579	0
k__Bacteria;p__Proteobacteria;c__Alphaproteobacteria;o__Sphingomonadales;f__Sphingomonadaceae;g__Altererythrobacter;s__metagenome	0	0	0	0.000130095	0	0	0	0	0	0	0	0	0	0	0	0	0	0	0	0.00129203	0
k__Bacteria;p__Proteobacteria;c__Alphaproteobacteria;o__Sphingomonadales;f__Sphingomonadaceae;g__Novosphingobium	0	0.0020895	0	0.00140937	0.000388123	0	0	0	0	0	0.000213616	0.000684115	0.00306083	0	0	0	0	0.000177746	0	0	0
k__Bacteria;p__Proteobacteria;c__Alphaproteobacteria;o__Sphingomonadales;f__Sphingomonadaceae;g__Porphyrobacter	8.46113e-05	0.000108828	0.000149986	0.000108413	0.000560623	0.000258422	0.000266347	0.000331002	0.000137008	2.26219e-05	0	6.62047e-05	0.000297581	0	0	0	0	0.000207371	0	0	0
k__Bacteria;p__Proteobacteria;c__Alphaproteobacteria;o__Sphingomonadales;f__Sphingomonadaceae;g__Sphingoaurantiacus	0	0	0	0	0	0	0	0	0	0	0	0	0	0	0.000417923	0	0.000656638	0.000592487	0.00139429	0	0
k__Bacteria;p__Proteobacteria;c__Alphaproteobacteria;o__Sphingomonadales;f__Sphingomonadaceae;g__Sphingobium	0	0.000282953	0	0.000195143	0	0	0	0	0	0	0.00012817	0.000419296	0	0	0	0	0	0	0	0	0.000172988
k__Bacteria;p__Proteobacteria;c__Alphaproteobacteria;o__Sphingomonadales;f__Sphingomonadaceae;g__Sphingomonas	0	0.00165419	0	0.000997398	0.000129374	0.000140958	0	0	0.000981892	0.00108585	0.0012817	0.00346471	0.00227437	0	0.00647781	0.000657015	0.0100287	0.00299206	0.0126783	0.000440464	0.00283268
k__Bacteria;p__Proteobacteria;c__Alphaproteobacteria;o__Sphingomonadales;f__Sphingomonadaceae;g__Sphingomonas;s__Sphingomonas_faeni	0	0.000261188	0	0.000130095	0	4.69859e-05	0	0	0	0	0.000234977	0.00302335	0.000871487	0	0	0	0	0	0	0.000146821	0.000410846
k__Bacteria;p__Proteobacteria;c__Alphaproteobacteria;o__unidentified_Alphaproteobacteria	0	2.17656e-05	0	0.000650477	0	0.00241977	0.000332934	0.000551669	0.00228347	0.000452438	0.000234977	0.000198614	0	0	0.0237619	0.00031718	0.0486509	0.033357	0.068061	0.00678314	0.000151364
k__Bacteria;p__Proteobacteria;c__Alphaproteobacteria;o__unidentified_Alphaproteobacteria;f__Acetobacteraceae	0	0	0	8.67303e-05	0	0	0.000133174	0.000397202	0	0	0	0	0	0	0.0120302	0	0.0338169	0.0125015	0.0367056	0	0
k__Bacteria;p__Proteobacteria;c__Alphaproteobacteria;o__unidentified_Alphaproteobacteria;f__Acetobacteraceae;g__Acetobacter	0	0	0	0	0	0	0.000133174	0.000397202	0	0	0	0	0	0	0.0072838	0	0.0308321	0.00710985	0.0129702	0	0
k__Bacteria;p__Proteobacteria;c__Alphaproteobacteria;o__unidentified_Alphaproteobacteria;f__Acetobacteraceae;g__Acetobacter;s__Acetobacter_pasteurianus	0	0	0	0	0	0	0.000133174	0.000397202	0	0	0	0	0	0	0.0072838	0	0.0308321	0.00710985	0.0129702	0	0
k__Bacteria;p__Proteobacteria;c__Alphaproteobacteria;o__unidentified_Alphaproteobacteria;f__Acetobacteraceae;g__Commensalibacter	0	0	0	8.67303e-05	0	0	0	0	0	0	0	0	0	0	0.000328368	0	5.96944e-05	0.00278469	0.005869	0	0
k__Bacteria;p__Proteobacteria;c__Alphaproteobacteria;o__unidentified_Alphaproteobacteria;f__Acetobacteraceae;g__unidentified_Acetobacteraceae	0	0	0	0	0	0	0	0	0	0	0	0	0	0	0.00107466	0	0.00173114	8.88731e-05	0.00917639	0	0
k__Bacteria;p__Proteobacteria;c__Alphaproteobacteria;o__unidentified_Alphaproteobacteria;f__Acetobacteraceae;g__unidentified_Acetobacteraceae;s__Craurococcus_roseus	0	0	0	0	0	0	0	0	0	0	0	0	0	0	0.00107466	0	0.00173114	8.88731e-05	0.00917639	0	0
k__Bacteria;p__Proteobacteria;c__Alphaproteobacteria;o__unidentified_Alphaproteobacteria;f__Azospirillaceae	0	0	0	0	0	0	0	0	0.000296851	0	0	0	0	0	0.00226872	0	0.00695439	0.00411779	0.00742542	0.000146821	0
k__Bacteria;p__Proteobacteria;c__Alphaproteobacteria;o__unidentified_Alphaproteobacteria;f__Azospirillaceae;g__Skermanella	0	0	0	0	0	0	0	0	0.000296851	0	0	0	0	0	0.00226872	0	0.00486509	0.00411779	0.00661479	0.000146821	0
k__Bacteria;p__Proteobacteria;c__Alphaproteobacteria;o__unidentified_Alphaproteobacteria;f__Dongiaceae	0	2.17656e-05	0	0.000173461	0	0	0	0	0	0	0	0	0	0	0.000865697	0	0.00104465	0.000207371	0.00136187	0.0064895	0
k__Bacteria;p__Proteobacteria;c__Alphaproteobacteria;o__unidentified_Alphaproteobacteria;f__Dongiaceae;g__Dongia	0	2.17656e-05	0	0.000173461	0	0	0	0	0	0	0	0	0	0	0.000865697	0	0.00104465	0.000207371	0.00136187	0.0064895	0
k__Bacteria;p__Proteobacteria;c__Alphaproteobacteria;o__unidentified_Alphaproteobacteria;f__Geminicoccaceae	0	0	0	0	0	0	0	0	0	0	0	0	0	0	0.00402997	0	0.00528295	0.005599	0.0116407	0	0
k__Bacteria;p__Proteobacteria;c__Alphaproteobacteria;o__unidentified_Alphaproteobacteria;f__Reyranellaceae	0	0	0	0.000390286	0	0	0.000155369	0	0	0.000294084	0.000234977	0	0	0	0.00211947	0	0	0.000118497	0.00447471	0.000146821	8.6494e-05
k__Bacteria;p__Proteobacteria;c__Alphaproteobacteria;o__unidentified_Alphaproteobacteria;f__Reyranellaceae;g__Reyranella	0	0	0	0.000390286	0	0	0.000155369	0	0	0.000294084	0.000234977	0	0	0	0.00211947	0	0	0.000118497	0.00447471	0.000146821	8.6494e-05
k__Bacteria;p__Proteobacteria;c__Alphaproteobacteria;o__unidentified_Alphaproteobacteria;f__unidentified_Alphaproteobacteria	0	0	0	0	0	0.00241977	4.43912e-05	0.000154467	0.00198662	0.000158353	0	0.000198614	0	0	0.00244783	0.00031718	0.00155205	0.0108129	0.00645266	0	6.48705e-05
k__Bacteria;p__Proteobacteria;c__Alphaproteobacteria;o__unidentified_Alphaproteobacteria;f__unidentified_Alphaproteobacteria;g__unidentified_Alphaproteobacteria	0	0	0	0	0	0.00241977	4.43912e-05	0.000154467	0.00198662	0.000158353	0	0.000198614	0	0	0.00244783	0.00031718	0.00155205	0.0108129	0.00645266	0	6.48705e-05
k__Bacteria;p__Proteobacteria;c__Alphaproteobacteria;o__unidentified_Alphaproteobacteria;f__unidentified_Alphaproteobacteria;g__unidentified_Alphaproteobacteria;s__Candidatus_Pelagibacter_ubique	0	0	0	0	0	0.00241977	4.43912e-05	0.000154467	0.00198662	0.000158353	0	0.000198614	0	0	0.00244783	0.00031718	0.00155205	0.00755421	0.00476654	0	6.48705e-05
k__Bacteria;p__Proteobacteria;c__Alphaproteobacteria;o__unidentified_Alphaproteobacteria;f__unidentified_Alphaproteobacteria;g__unidentified_Alphaproteobacteria;s__alpha_proteobacterium_SCGC_AAA015_N04	0	0	0	0	0	0	0	0	0	0	0	0	0	0	0	0	0	0	0.00168612	0	0
k__Bacteria;p__Proteobacteria;c__Alphaproteobacteria;o__unidentified_Alphaproteobacteria;f__unidentified_Alphaproteobacteria;g__unidentified_Alphaproteobacteria;s__hydrothermal_vent_metagenome	0	0	0	0	0	0	0	0	0	0	0	0	0	0	0	0	0	0.00168859	0	0	0
k__Bacteria;p__Proteobacteria;c__Alphaproteobacteria;o__unidentified_Alphaproteobacteria;f__unidentified_Alphaproteobacteria;g__unidentified_Alphaproteobacteria;s__metagenome	0	0	0	0	0	0	0	0	0	0	0	0	0	0	0	0	0	0.00157009	0	0	0
k__Bacteria;p__Proteobacteria;c__Gammaproteobacteria	0.504178	0.530385	0.484519	0.522333	0.479052	0.408918	0.397856	0.232804	0.266412	0.342427	0.510456	0.382972	0.531544	0.402409	0.237828	0.418632	0.134521	0.240491	0.161835	0.357715	0.36628
k__Bacteria;p__Proteobacteria;c__Gammaproteobacteria;o__Burkholderiales	0.463628	0.0226363	0.0286688	0.0193408	0.0418742	0.026594	0.0288099	0.0210738	0.0249583	0.0234363	0.0243736	0.0275412	0.0225949	0.0230015	0.197081	0.0301094	0.104197	0.1893	0.102594	0.0252239	0.0329758
k__Bacteria;p__Proteobacteria;c__Gammaproteobacteria;o__Burkholderiales;f__Burkholderiaceae	4.23057e-05	0.00108828	0.000728504	0.000173461	0.00109968	0.000751774	0.00135393	0.000728204	0.000228347	0.000520303	0.0015594	0.000595842	0.000850232	0.000427936	0.138601	0.000770294	0.0650967	0.127503	0.054799	0.00308325	0.00149202
k__Bacteria;p__Proteobacteria;c__Gammaproteobacteria;o__Burkholderiales;f__Burkholderiaceae;g__Lautropia	0	0	0	0	0	0	0	0.000198601	0	0	0	0	0	0	0.121227	0	0.0523221	0.112484	0.0440661	0	0
k__Bacteria;p__Proteobacteria;c__Gammaproteobacteria;o__Burkholderiales;f__Burkholderiaceae;g__Lautropia;s__Lautropia_mirabilis	0	0	0	0	0	0	0	0.000198601	0	0	0	0	0	0	0.0373145	0	0.011133	0.0355196	0.00901427	0	0
k__Bacteria;p__Proteobacteria;c__Gammaproteobacteria;o__Burkholderiales;f__Burkholderiaceae;g__Ralstonia	4.23057e-05	8.70625e-05	4.28532e-05	0	0.000474373	4.69859e-05	0.000443912	0	0	0	0	8.82729e-05	0.000191302	0.000171174	0.0173737	0.000657015	0.0127746	0.0150196	0.0107328	0.000646014	0.000367599
k__Bacteria;p__Proteobacteria;c__Gammaproteobacteria;o__Burkholderiales;f__Burkholderiaceae;g__unidentified_Burkholderiaceae	0	0.00034825	6.42797e-05	8.67303e-05	0.000517498	0.000187943	0.000310738	0.000286868	0	0.000158353	0.000619486	0.000507569	0	0.000192571	0	0.000113279	0	0	0	0.00240787	0.000540587
k__Bacteria;p__Proteobacteria;c__Gammaproteobacteria;o__Burkholderiales;f__Burkholderiaceae;g__unidentified_Burkholderiaceae;s__Burkholderia_cenocepacia	0	0	0	4.33651e-05	0	0	0	0	0	0	0.000106808	0	0	0	0	0	0	0	0	0.00190868	0
k__Bacteria;p__Proteobacteria;c__Gammaproteobacteria;o__Burkholderiales;f__Burkholderiaceae;g__unidentified_Burkholderiaceae;s__Paraburkholderia_terrae	0	0.00034825	6.42797e-05	4.33651e-05	0.000517498	0.000187943	0.000310738	0.000286868	0	0.000158353	0.000512678	0.000507569	0	0.000192571	0	0.000113279	0	0	0	0.000499192	0.000540587
k__Bacteria;p__Proteobacteria;c__Gammaproteobacteria;o__Burkholderiales;f__Comamonadaceae	0.463585	0.0180437	0.0239978	0.0142888	0.0370442	0.0215195	0.0249256	0.016859	0.0231316	0.0195679	0.0196527	0.0220462	0.0180249	0.0215466	0.0272545	0.0215229	0.0275788	0.0344828	0.0203956	0.0133314	0.0287376
k__Bacteria;p__Proteobacteria;c__Gammaproteobacteria;o__Burkholderiales;f__Comamonadaceae;g__Acidovorax	6.34585e-05	0.000304719	0.000321399	0.000390286	0.00155249	0.000516844	0.00095441	0.000507536	0.000274016	0.000158353	0.000662209	8.82729e-05	0.000956511	0.000406539	0.00411953	0.00106482	0.00283548	0.00909468	0.00415045	0.000264278	0.00121092
k__Bacteria;p__Proteobacteria;c__Gammaproteobacteria;o__Burkholderiales;f__Comamonadaceae;g__Aquabacterium	0	0	0.000128559	0	0	0.000187943	2.21956e-05	0	0.000137008	0.000158353	0	0	0.00065893	0	0.00164184	0	0	0	0	0	0
k__Bacteria;p__Proteobacteria;c__Gammaproteobacteria;o__Burkholderiales;f__Comamonadaceae;g__Comamonas	0	0	0	0	0	0	0	0	0	0	0	0	0	0	0.000417923	0	0.000686485	0.000592487	0	0	0
k__Bacteria;p__Proteobacteria;c__Gammaproteobacteria;o__Burkholderiales;f__Comamonadaceae;g__Comamonas;s__Comamonas_aquatica	0	0	0	0	0	0	0	0	0	0	0	0	0	0	0.000417923	0	0.000686485	0.000592487	0	0	0
k__Bacteria;p__Proteobacteria;c__Gammaproteobacteria;o__Burkholderiales;f__Comamonadaceae;g__Curvibacter	0	0	0	0	0	0	0	0	0	0	0	0	0	0	0.00594048	0	0.00396968	0.00909468	0.00252918	0	0
k__Bacteria;p__Proteobacteria;c__Gammaproteobacteria;o__Burkholderiales;f__Comamonadaceae;g__Delftia	0.463014	0.0170207	0.0221551	0.0132697	0.0346508	0.0196636	0.0224175	0.0151599	0.0190441	0.0188893	0.0187768	0.0205235	0.0157505	0.0204553	0.00223887	0.0191441	0.00907354	0.0012146	0.00327497	0.0121862	0.0266185
k__Bacteria;p__Proteobacteria;c__Gammaproteobacteria;o__Burkholderiales;f__Comamonadaceae;g__Delftia;s__Delftia_tsuruhatensis	0.0432575	0.008358	0.00994193	0.00617953	0.0114281	0.00794061	0.0114085	0.00853984	0.0113032	0.00760095	0.0113003	0.0123361	0.00756706	0.011918	0.00223887	0.0113732	0.00907354	0.0012146	0.00327497	0.0061665	0.0079142
k__Bacteria;p__Proteobacteria;c__Gammaproteobacteria;o__Burkholderiales;f__Comamonadaceae;g__Limnohabitans	0	0	0	0	0	0	0	0	0	0	0	0	0	0	0.000328368	0	0.00116404	0.00207371	0.00207523	0	0
k__Bacteria;p__Proteobacteria;c__Gammaproteobacteria;o__Burkholderiales;f__Comamonadaceae;g__Ottowia	0	0	0	0	0	0	0	0	0	0	0	0	0	0	5.97033e-05	0	0.00155205	0.00245882	0.000810636	0	0
k__Bacteria;p__Proteobacteria;c__Gammaproteobacteria;o__Burkholderiales;f__Comamonadaceae;g__Pelomonas	0	0	0	0	0	0.000117465	0.000110978	0.000286868	0	0.000113109	0	0.000639979	2.12558e-05	0	0	0.000135934	0	0	0	0.0004111	8.6494e-05
k__Bacteria;p__Proteobacteria;c__Gammaproteobacteria;o__Burkholderiales;f__Comamonadaceae;g__Ramlibacter	0	0	0	0	0	0	0	0	0	0	0	0	0	0	0	0	0.00113419	0.00183671	0	0	0
k__Bacteria;p__Proteobacteria;c__Gammaproteobacteria;o__Burkholderiales;f__Comamonadaceae;g__Ramlibacter;s__Ramlibacter_sp	0	0	0	0	0	0	0	0	0	0	0	0	0	0	0	0	0.00113419	0.00183671	0	0	0
k__Bacteria;p__Proteobacteria;c__Gammaproteobacteria;o__Burkholderiales;f__Comamonadaceae;g__Sphaerotilus	0	0	0	0	0	0	0	0	0	0	0	0	0	0	0.000865697	0	0.000626791	0.00139235	0.00275616	0	0
k__Bacteria;p__Proteobacteria;c__Gammaproteobacteria;o__Burkholderiales;f__Comamonadaceae;g__Sphaerotilus;s__Sphaerotilus_natans	0	0	0	0	0	0	0	0	0	0	0	0	0	0	0.000865697	0	0.000626791	0.00139235	0.00275616	0	0
k__Bacteria;p__Proteobacteria;c__Gammaproteobacteria;o__Burkholderiales;f__Comamonadaceae;g__Tepidimonas	0	0	0	0	0	0	0	0	0.00248898	0	0	0	0	0	0	0	0	0.000266619	0	0.000234914	0
k__Bacteria;p__Proteobacteria;c__Gammaproteobacteria;o__Burkholderiales;f__Comamonadaceae;g__Variovorax	0	0	0.000364252	0.000195143	0	0.000140958	0	0	0	0.000113109	0	0	0	0	0	0.000498425	0	0	0	2.93643e-05	0
k__Bacteria;p__Proteobacteria;c__Gammaproteobacteria;o__Burkholderiales;f__Gallionellaceae	0	0	0	0.000108413	0	0	0	0	0	0	0	0	0	0	0	0	0	0	0	0.00152694	0
k__Bacteria;p__Proteobacteria;c__Gammaproteobacteria;o__Burkholderiales;f__Gallionellaceae;g__Gallionella	0	0	0	0.000108413	0	0	0	0	0	0	0	0	0	0	0	0	0	0	0	0.00152694	0
k__Bacteria;p__Proteobacteria;c__Gammaproteobacteria;o__Burkholderiales;f__Methylophilaceae	0	0	0	0	0	0.000610816	0	8.82671e-05	0.000502363	0	0	0	0	0.000171174	0	9.06228e-05	0	0	0	0	0
k__Bacteria;p__Proteobacteria;c__Gammaproteobacteria;o__Burkholderiales;f__Neisseriaceae	0	0	0	0	0	0	0	0	0	0	0	0	0	0	0.0258814	0.00645687	0.00680516	0.0182782	0.0113813	0	0.000108117
k__Bacteria;p__Proteobacteria;c__Gammaproteobacteria;o__Burkholderiales;f__Neisseriaceae;g__Neisseria	0	0	0	0	0	0	0	0	0	0	0	0	0	0	0.0258814	0.00645687	0.00680516	0.0182782	0.0113813	0	0.000108117
k__Bacteria;p__Proteobacteria;c__Gammaproteobacteria;o__Burkholderiales;f__Neisseriaceae;g__Neisseria;s__Neisseria_sp_oral_clone_AP067	0	0	0	0	0	0	0	0	0	0	0	0	0	0	0	0.00133669	0	0	0	0	0
k__Bacteria;p__Proteobacteria;c__Gammaproteobacteria;o__Burkholderiales;f__Nitrosomonadaceae	0	0	0	0	0	0	0	0	0.000228347	0	0	0	0	0	0.00534344	0	0.00444723	0.00598412	0.0117056	0.000352371	0
k__Bacteria;p__Proteobacteria;c__Gammaproteobacteria;o__Burkholderiales;f__Oxalobacteraceae	0	0.00350427	0.00394249	0.0047268	0.0037303	0.00371188	0.0025303	0.00339828	0.000867719	0.00325755	0.00316151	0.00372953	0.00371976	0.000855871	0	0.00126872	0	0	0.0017834	0.00149758	0.00263807
k__Bacteria;p__Proteobacteria;c__Gammaproteobacteria;o__Burkholderiales;f__Oxalobacteraceae;g__Collimonas	0	0.00350427	0.00394249	0.0047268	0.0037303	0.00371188	0.0025303	0.00339828	0.000867719	0.00325755	0.00316151	0.00372953	0.00371976	0.000855871	0	0.00126872	0	0	0	0.00149758	0.00263807
k__Bacteria;p__Proteobacteria;c__Gammaproteobacteria;o__Cardiobacteriales	0	0	0	0	0	0	0	0	0	0	0	0	0	0	0	0	0	0	0.00226978	0	0
k__Bacteria;p__Proteobacteria;c__Gammaproteobacteria;o__Cardiobacteriales;f__unidentified_Cardiobacteriales	0	0	0	0	0	0	0	0	0	0	0	0	0	0	0	0	0	0	0.00226978	0	0
k__Bacteria;p__Proteobacteria;c__Gammaproteobacteria;o__Cardiobacteriales;f__unidentified_Cardiobacteriales;g__Ignatzschineria	0	0	0	0	0	0	0	0	0	0	0	0	0	0	0	0	0	0	0.00226978	0	0
k__Bacteria;p__Proteobacteria;c__Gammaproteobacteria;o__Enterobacterales	0.00649392	0.0142565	0.0186197	0.0155247	0.0270177	0.0229996	0.0254361	0.0189112	0.0278583	0.0101798	0.0126247	0.0259302	0.0267398	0.0185938	0.0177319	0.0277759	0.00450692	0.00956867	0.00531777	0.0150345	0.0315919
k__Bacteria;p__Proteobacteria;c__Gammaproteobacteria;o__Enterobacterales;f__Aeromonadaceae	0	6.52969e-05	6.42797e-05	0.000303556	2.15624e-05	0.000117465	0.000244151	0.000176534	0.00303702	0.000384572	0.000170893	0.000463433	0.000170046	0.001348	0	0.000113279	0	0	0	0.00020555	2.16235e-05
k__Bacteria;p__Proteobacteria;c__Gammaproteobacteria;o__Enterobacterales;f__Aeromonadaceae;g__Aeromonas	0	6.52969e-05	6.42797e-05	0.000303556	2.15624e-05	0.000117465	0.000244151	0.000176534	0.00303702	0.000384572	0.000170893	0.000463433	0.000170046	0.001348	0	0.000113279	0	0	0	0.00020555	2.16235e-05
k__Bacteria;p__Proteobacteria;c__Gammaproteobacteria;o__Enterobacterales;f__Aeromonadaceae;g__Aeromonas;s__Aeromonas_salmonicida	0	2.17656e-05	0	0	0	0.000117465	0.000110978	0.000176534	0.000753545	0	0	0	0	0.000299555	0	0	0	0	0	0	0
k__Bacteria;p__Proteobacteria;c__Gammaproteobacteria;o__Enterobacterales;f__Aeromonadaceae;g__Aeromonas;s__Aeromonas_veronii	0	4.35313e-05	6.42797e-05	0	2.15624e-05	0	0	0	9.13388e-05	0	2.13616e-05	0.000463433	0.000170046	0.000342349	0	0.000113279	0	0	0	0.00020555	2.16235e-05
k__Bacteria;p__Proteobacteria;c__Gammaproteobacteria;o__Enterobacterales;f__Enterobacteriaceae	0.00192491	0.00476667	0.00171413	0.00617953	0.00448498	0.00359442	0.0030408	0.00553876	0.00965908	0.00441127	0.00576763	0.0184049	0.0179824	0.00776703	0.00337324	0.00806543	0.0010745	0.00524351	0.00275616	0.00775217	0.0196125
k__Bacteria;p__Proteobacteria;c__Gammaproteobacteria;o__Enterobacterales;f__Enterobacteriaceae;g__Klebsiella	0	0.000108828	6.42797e-05	4.33651e-05	0.000129374	0.000446366	2.21956e-05	0.000132401	0	0	2.13616e-05	0	0	0.000513523	0	9.06228e-05	0.000626791	0.00216258	0	0	0
k__Bacteria;p__Proteobacteria;c__Gammaproteobacteria;o__Enterobacterales;f__Enterobacteriaceae;g__Klebsiella;s__Klebsiella_variicola	0	0.000108828	6.42797e-05	4.33651e-05	8.62496e-05	0.000352394	2.21956e-05	0.000132401	0	0	2.13616e-05	0	0	0.000406539	0	9.06228e-05	0	0	0	0	0
k__Bacteria;p__Proteobacteria;c__Gammaproteobacteria;o__Enterobacterales;f__Enterobacteriaceae;g__unidentified_Enterobacteriaceae	0.00192491	0.00461431	0.00145701	0.00589766	0.0042478	0.00314805	0.00284104	0.00520776	0.00943073	0.00432078	0.00557537	0.0182504	0.0179399	0.00725351	0.00173139	0.00781622	0.000447708	0.00308093	0.00116732	0.00763471	0.0196125
k__Bacteria;p__Proteobacteria;c__Gammaproteobacteria;o__Enterobacterales;f__Enterobacteriaceae;g__unidentified_Enterobacteriaceae;s__Escherichia_coli	0.00192491	0.00461431	0.00145701	0.00589766	0.0042478	0.00314805	0.00284104	0.00520776	0.00943073	0.00432078	0.00557537	0.0182504	0.0179399	0.00725351	0.00173139	0.00781622	0.000447708	0.00308093	0.00116732	0.00763471	0.0196125
k__Bacteria;p__Proteobacteria;c__Gammaproteobacteria;o__Enterobacterales;f__Morganellaceae	0	0	0	0	0	0	0	0	0	0	0	0	0	0	0.000417923	0	0.00125358	0.000829482	0	0	0
k__Bacteria;p__Proteobacteria;c__Gammaproteobacteria;o__Enterobacterales;f__Morganellaceae;g__Morganella	0	0	0	0	0	0	0	0	0	0	0	0	0	0	0.000417923	0	0.00125358	0.000829482	0	0	0
k__Bacteria;p__Proteobacteria;c__Gammaproteobacteria;o__Enterobacterales;f__Pasteurellaceae	0	0	0	0	0	0	0	0	0	0	0	0	0	0	0	0.00770294	0	0	0	0	0
k__Bacteria;p__Proteobacteria;c__Gammaproteobacteria;o__Enterobacterales;f__Pasteurellaceae;g__Haemophilus	0	0	0	0	0	0	0	0	0	0	0	0	0	0	0	0.00770294	0	0	0	0	0
k__Bacteria;p__Proteobacteria;c__Gammaproteobacteria;o__Enterobacterales;f__Pasteurellaceae;g__Haemophilus;s__Haemophilus_haemolyticus	0	0	0	0	0	0	0	0	0	0	0	0	0	0	0	0.00770294	0	0	0	0	0
k__Bacteria;p__Proteobacteria;c__Gammaproteobacteria;o__Enterobacterales;f__Vibrionaceae	0.00456901	0.00942452	0.0168413	0.00904163	0.0225112	0.0192877	0.0221512	0.0131959	0.0151622	0.00538401	0.00668618	0.00706184	0.00858734	0.00947877	0.00904505	0.0118942	0.00217884	0.00349567	0.00256161	0.00707679	0.0119578
k__Bacteria;p__Proteobacteria;c__Gammaproteobacteria;o__Enterobacterales;f__Vibrionaceae;g__Salinivibrio	0.00450555	0.00909803	0.016777	0.00852125	0.022274	0.0191232	0.0219958	0.0130194	0.0148426	0.00538401	0.00638711	0.00675288	0.00858734	0.009329	0.00904505	0.0115318	0.00217884	0.00349567	0.00239948	0.00628395	0.0118713
k__Bacteria;p__Proteobacteria;c__Gammaproteobacteria;o__Enterobacterales;f__Vibrionaceae;g__Vibrio	6.34585e-05	0.000326484	6.42797e-05	0.000520382	0.000237187	0.000164451	0.000155369	0.000176534	0.000319686	0	0.000299062	0.000308955	0	0.000149777	0	0.000362491	0	0	0.000162127	0.000792835	8.6494e-05
k__Bacteria;p__Proteobacteria;c__Gammaproteobacteria;o__Enterobacterales;f__Yersiniaceae	0	0	0	0	0	0	0	0	0	0	0	0	0	0	0.00489567	0	0	0	0	0	0
k__Bacteria;p__Proteobacteria;c__Gammaproteobacteria;o__Enterobacterales;f__Yersiniaceae;g__Serratia	0	0	0	0	0	0	0	0	0	0	0	0	0	0	0.00489567	0	0	0	0	0	0
k__Bacteria;p__Proteobacteria;c__Gammaproteobacteria;o__Enterobacterales;f__Yersiniaceae;g__Serratia;s__Serratia_liquefaciens	0	0	0	0	0	0	0	0	0	0	0	0	0	0	0.00149258	0	0	0	0	0	0
k__Bacteria;p__Proteobacteria;c__Gammaproteobacteria;o__Pseudomonadales	0.000211528	0.00352603	0.00107133	0.001366	0.00209155	0.00342997	0.00104319	0.00436922	0.00317402	0.00117634	0.00130306	0.00315576	0.00112656	0.00136939	0.00585092	0.00194839	0.00253701	0.00408816	0.0162127	0.0109235	0.00116767
k__Bacteria;p__Proteobacteria;c__Gammaproteobacteria;o__Pseudomonadales;f__Marinobacteraceae	0	0.000152359	0.000171413	0	0.000194062	7.04788e-05	0.000221956	0	0	0	0.000213616	0	0	0	0	0	0	0	0	0.000117457	0.000194611
k__Bacteria;p__Proteobacteria;c__Gammaproteobacteria;o__Pseudomonadales;f__Marinobacteraceae;g__Marinobacter	0	0.000152359	0.000171413	0	0.000194062	7.04788e-05	0.000221956	0	0	0	0.000213616	0	0	0	0	0	0	0	0	0.000117457	0.000194611
k__Bacteria;p__Proteobacteria;c__Gammaproteobacteria;o__Pseudomonadales;f__Moraxellaceae	6.34585e-05	0.000152359	0.000899916	0.00101908	0.00168187	0.000516844	0.000799041	0.00147847	0.00191811	0.0007239	0.000854464	0.000882729	0.0011053	0.00136939	0.00137318	0.00165387	0.000656638	0.00159972	0.00321012	0.00531493	0.00086494
k__Bacteria;p__Proteobacteria;c__Gammaproteobacteria;o__Pseudomonadales;f__Moraxellaceae;g__Acinetobacter	6.34585e-05	0.000130594	0.000449958	0.000303556	0.000970309	7.04788e-05	0.000621476	0.000926805	0.00073071	0.000248841	0.000576763	0.000662047	0.000573906	0.000962855	0.000119407	0.00115544	0.000388013	0.000859107	0.000226978	0.00499192	0.000670328
k__Bacteria;p__Proteobacteria;c__Gammaproteobacteria;o__Pseudomonadales;f__Moraxellaceae;g__Acinetobacter;s__Acinetobacter_baumannii	0	0	0	0.000108413	0	0	0	0	0	6.78656e-05	0	0	0	6.41903e-05	0	0.00101951	0	0	0.000162127	0.00422845	0
k__Bacteria;p__Proteobacteria;c__Gammaproteobacteria;o__Pseudomonadales;f__Moraxellaceae;g__Acinetobacter;s__Acinetobacter_junii	6.34585e-05	0.000130594	0.000449958	0.000195143	0.000970309	7.04788e-05	0.000621476	0.000926805	0.00073071	0.000180975	0.000576763	0.000662047	0.000573906	0.000898665	0.000119407	0.000135934	0.000388013	0.000859107	6.48508e-05	0.000763471	0.000670328
k__Bacteria;p__Proteobacteria;c__Gammaproteobacteria;o__Pseudomonadales;f__Moraxellaceae;g__Enhydrobacter	0	2.17656e-05	0.000449958	0.000715525	0.00071156	0.000446366	0.000177565	0.000551669	0.000890553	0.000475059	0.000277701	0	0.000531395	0.000406539	0.00035822	0.000498425	0	0	0	0.000234914	0.000194611
k__Bacteria;p__Proteobacteria;c__Gammaproteobacteria;o__Pseudomonadales;f__Moraxellaceae;g__Enhydrobacter;s__Moraxella_osloensis	0	2.17656e-05	0.000449958	0.000715525	0.00071156	0.000446366	0.000177565	0.000551669	0.000890553	0.000475059	0.000277701	0	0.000531395	0.000406539	0.00035822	0.000498425	0	0	0	0.000234914	0.000194611
k__Bacteria;p__Proteobacteria;c__Gammaproteobacteria;o__Pseudomonadales;f__Moraxellaceae;g__Psychrobacter	0	0	0	0	0	0	0	0	0.000296851	0	0	0.000220682	0	0	0.000895549	0	0.000268625	0.000740609	0.00298314	8.80928e-05	0
k__Bacteria;p__Proteobacteria;c__Gammaproteobacteria;o__Pseudomonadales;f__Pseudomonadaceae	0.00014807	0.00322131	0	0.000346921	0.000215624	0.00239628	2.21956e-05	0.00289075	0.000525198	0.000158353	0.000234977	0.00227303	2.12558e-05	0	0.00388071	0.000294524	0.00188037	0.00100723	0.0127108	0.00549112	0.000108117
k__Bacteria;p__Proteobacteria;c__Gammaproteobacteria;o__Pseudomonadales;f__Pseudomonadaceae;g__Pseudomonas	0.00014807	0.00322131	0	0.000346921	0.000215624	0.00239628	2.21956e-05	0.00289075	0.000525198	0.000158353	0.000234977	0.00227303	2.12558e-05	0	0.00388071	0.000294524	0.00188037	0.00100723	0.0127108	0.00549112	0.000108117
k__Bacteria;p__Proteobacteria;c__Gammaproteobacteria;o__Pseudomonadales;f__Pseudomonadaceae;g__Pseudomonas;s__Pseudomonas_aeruginosa	6.34585e-05	0	0	0.000238508	8.62496e-05	0.0023258	0	0.00278041	0.00038819	0.000158353	0.000192254	0.00205235	2.12558e-05	0	0	0.000135934	0	0.000207371	0	0.00510938	0.000108117
k__Bacteria;p__Proteobacteria;c__Gammaproteobacteria;o__Pseudomonadales;f__Pseudomonadaceae;g__Pseudomonas;s__Pseudomonas_sp_B10	0	0.000783563	0	0	2.15624e-05	0	0	0	0	0	0	0	0	0	0.000716439	0	0	0	0.00223735	0	0
k__Bacteria;p__Proteobacteria;c__Gammaproteobacteria;o__Pseudomonadales;f__unidentified_Pseudomonadales	0	0	0	0	0	0.000446366	0	0	0.00073071	0.000294084	0	0	0	0	0	0	0	0	0	0	0
k__Bacteria;p__Proteobacteria;c__Gammaproteobacteria;o__Pseudomonadales;f__unidentified_Pseudomonadales;g__unidentified_Pseudomonadales	0	0	0	0	0	0.000446366	0	0	0.00073071	0.000294084	0	0	0	0	0	0	0	0	0	0	0
k__Bacteria;p__Proteobacteria;c__Gammaproteobacteria;o__Pseudomonadales;f__unidentified_Pseudomonadales;g__unidentified_Pseudomonadales;s__Candidatus_Thioglobus_singularis	0	0	0	0	0	0.000446366	0	0	0.00073071	0.000294084	0	0	0	0	0	0	0	0	0	0	0
k__Bacteria;p__Proteobacteria;c__Gammaproteobacteria;o__Steroidobacterales	0	0	0	0	0	0	0	0	0	0	0	0	0	0	0.00128362	0	0.00211915	0.00207371	0.00333982	0.000352371	0
k__Bacteria;p__Proteobacteria;c__Gammaproteobacteria;o__Steroidobacterales;f__Steroidobacteraceae	0	0	0	0	0	0	0	0	0	0	0	0	0	0	0.00128362	0	0.00211915	0.00207371	0.00333982	0.000352371	0
k__Bacteria;p__Proteobacteria;c__Gammaproteobacteria;o__Steroidobacterales;f__Steroidobacteraceae;g__Steroidobacter	0	0	0	0	0	0	0	0	0	0	0	0	0	0	0.00128362	0	0.00211915	0.00207371	0.00333982	0.000352371	0
k__Bacteria;p__Proteobacteria;c__Gammaproteobacteria;o__Xanthomonadales	0.0338445	0.489857	0.436095	0.485885	0.407831	0.35573	0.342478	0.18781	0.210422	0.306753	0.471984	0.326345	0.481019	0.359445	0.015493	0.358798	0.0191917	0.0313426	0.0224708	0.298958	0.300458
k__Bacteria;p__Proteobacteria;c__Gammaproteobacteria;o__Xanthomonadales;f__Xanthomonadaceae	0.0338445	0.489857	0.436095	0.485885	0.407831	0.35573	0.342478	0.18781	0.210422	0.306753	0.471984	0.326345	0.481019	0.359445	0.015493	0.358798	0.0191917	0.0313426	0.0224708	0.298958	0.300458
k__Bacteria;p__Proteobacteria;c__Gammaproteobacteria;o__Xanthomonadales;f__Xanthomonadaceae;g__Lysobacter	0	0	0	0	0	0	0	0	0	0	0	0	0	0	0.00137318	0	0.00170129	0.00402891	0.00457198	0.000293643	0
k__Bacteria;p__Proteobacteria;c__Gammaproteobacteria;o__Xanthomonadales;f__Xanthomonadaceae;g__Stenotrophomonas	0.0338445	0.489857	0.436095	0.485885	0.407831	0.35573	0.342478	0.18781	0.210422	0.306753	0.471984	0.326345	0.481019	0.359445	0.0141198	0.358798	0.0174904	0.0273137	0.0178988	0.298664	0.300458
k__Bacteria;p__Proteobacteria;c__Gammaproteobacteria;o__Xanthomonadales;f__Xanthomonadaceae;g__Stenotrophomonas;s__Stenotrophomonas_maltophilia	0.0338445	0.489857	0.436095	0.485885	0.407831	0.35573	0.342478	0.18781	0.210422	0.306753	0.471984	0.326345	0.481019	0.359445	0.0141198	0.358798	0.0174904	0.0273137	0.0178988	0.298664	0.300458
k__Bacteria;p__Proteobacteria;c__Gammaproteobacteria;o__unidentified_Gammaproteobacteria	0	0	0	2.16826e-05	0	0	0	0	0	0	0	0	0	0	0	0	0.000119389	8.88731e-05	0.00337224	0.0024666	0
k__Bacteria;p__Proteobacteria;c__Gammaproteobacteria;o__unidentified_Gammaproteobacteria;f__unidentified_Gammaproteobacteria	0	0	0	2.16826e-05	0	0	0	0	0	0	0	0	0	0	0	0	0.000119389	8.88731e-05	0.00337224	0.0024666	0
k__Bacteria;p__Proteobacteria;c__Gammaproteobacteria;o__unidentified_Gammaproteobacteria;f__unidentified_Gammaproteobacteria;g__Acidibacter	0	0	0	0	0	0	0	0	0	0	0	0	0	0	0	0	0.000119389	8.88731e-05	0.00337224	8.80928e-05	0
k__Bacteria;p__Proteobacteria;c__Gammaproteobacteria;o__unidentified_Gammaproteobacteria;f__unidentified_Gammaproteobacteria;g__Aquicella	0	0	0	2.16826e-05	0	0	0	0	0	0	0	0	0	0	0	0	0	0	0	0.00237851	0
k__Bacteria;p__Spirochaetota	0	0	0	0	0	0	0	0	0	0	0	0	0	0	0	0	0	0.00257732	0	0	0
k__Bacteria;p__Spirochaetota;c__Spirochaetia	0	0	0	0	0	0	0	0	0	0	0	0	0	0	0	0	0	0.00257732	0	0	0
k__Bacteria;p__Spirochaetota;c__Spirochaetia;o__Spirochaetales	0	0	0	0	0	0	0	0	0	0	0	0	0	0	0	0	0	0.00257732	0	0	0
k__Bacteria;p__Spirochaetota;c__Spirochaetia;o__Spirochaetales;f__Spirochaetaceae	0	0	0	0	0	0	0	0	0	0	0	0	0	0	0	0	0	0.00257732	0	0	0
k__Bacteria;p__Spirochaetota;c__Spirochaetia;o__Spirochaetales;f__Spirochaetaceae;g__Sphaerochaeta	0	0	0	0	0	0	0	0	0	0	0	0	0	0	0	0	0	0.00257732	0	0	0
k__Bacteria;p__Thermotogota	0.000655738	0.000391781	0.000128559	0.000216826	0.001035	0.000587323	0.000288543	0.000264801	9.13388e-05	0.000542925	8.54464e-05	0.000617911	8.50232e-05	0	0.014687	0.000407803	0.00993911	0.0157305	0.00285344	0	4.3247e-05
k__Bacteria;p__Thermotogota;c__Thermotogae	0.000655738	0.000391781	0.000128559	0.000216826	0.001035	0.000587323	0.000288543	0.000264801	9.13388e-05	0.000542925	8.54464e-05	0.000617911	8.50232e-05	0	0.014687	0.000407803	0.00993911	0.0157305	0.00285344	0	4.3247e-05
k__Bacteria;p__Thermotogota;c__Thermotogae;o__Petrotogales	0.000655738	0.000391781	0.000128559	0.000216826	0.001035	0.000587323	0.000288543	0.000264801	9.13388e-05	0.000542925	8.54464e-05	0.000617911	8.50232e-05	0	0.014687	0.000407803	0.00993911	0.0157305	0.00285344	0	4.3247e-05
k__Bacteria;p__Thermotogota;c__Thermotogae;o__Petrotogales;f__Petrotogaceae	0.000655738	0.000391781	0.000128559	0.000216826	0.001035	0.000587323	0.000288543	0.000264801	9.13388e-05	0.000542925	8.54464e-05	0.000617911	8.50232e-05	0	0.014687	0.000407803	0.00993911	0.0157305	0.00285344	0	4.3247e-05
k__Bacteria;p__Thermotogota;c__Thermotogae;o__Petrotogales;f__Petrotogaceae;g__Defluviitoga	0.000655738	0.000391781	0.000128559	0.000216826	0.001035	0.000587323	0.000288543	0.000264801	9.13388e-05	0.000542925	8.54464e-05	0.000617911	8.50232e-05	0	0.014687	0.000407803	0.00993911	0.0157305	0.00285344	0	4.3247e-05
k__Bacteria;p__Verrucomicrobiota	0	2.17656e-05	0	0	4.31248e-05	0.000258422	8.87824e-05	0.000529603	2.28347e-05	0	0.000299062	0.000463433	0	0	5.97033e-05	0	0.000447708	0	0.00372892	2.93643e-05	0
k__Bacteria;p__Verrucomicrobiota;c__Verrucomicrobiae	0	2.17656e-05	0	0	4.31248e-05	0.000258422	8.87824e-05	0.000529603	2.28347e-05	0	0.000299062	0.000463433	0	0	5.97033e-05	0	0.000447708	0	0.00372892	2.93643e-05	0
k__Bacteria;p__Verrucomicrobiota;c__Verrucomicrobiae;o__Verrucomicrobiales	0	2.17656e-05	0	0	4.31248e-05	0.000258422	8.87824e-05	0.000529603	2.28347e-05	0	0.000299062	0.000463433	0	0	5.97033e-05	0	0.000447708	0	0	2.93643e-05	0
k__Bacteria;p__Verrucomicrobiota;c__Verrucomicrobiae;o__Verrucomicrobiales;f__Akkermansiaceae	0	2.17656e-05	0	0	4.31248e-05	0.000258422	8.87824e-05	0.000529603	2.28347e-05	0	0.000299062	0.000463433	0	0	5.97033e-05	0	0.000447708	0	0	2.93643e-05	0
k__Bacteria;p__Verrucomicrobiota;c__Verrucomicrobiae;o__Verrucomicrobiales;f__Akkermansiaceae;g__Akkermansia	0	2.17656e-05	0	0	4.31248e-05	0.000258422	8.87824e-05	0.000529603	2.28347e-05	0	0.000299062	0.000463433	0	0	5.97033e-05	0	0.000447708	0	0	2.93643e-05	0
k__Bacteria;p__Verrucomicrobiota;c__Verrucomicrobiae;o__Verrucomicrobiales;f__Akkermansiaceae;g__Akkermansia;s__Akkermansia_muciniphila	0	2.17656e-05	0	0	4.31248e-05	0.000258422	8.87824e-05	0.000529603	2.28347e-05	0	0.000299062	0.000463433	0	0	5.97033e-05	0	0.000447708	0	0	2.93643e-05	0
k__Bacteria;p__unidentified_Bacteria	0	0	0	4.33651e-05	0	0	0	0.00101507	0.000753545	0.00533876	0	0	0	0	0.0450461	0	0.0468004	0.0463918	0.0570363	0.000323007	0
k__Bacteria;p__unidentified_Bacteria;c__Anaerolineae	0	0	0	0	0	0	0	0	0	0.00194548	0	0	0	0	0.00244783	0	0.000238777	0.00746534	0.000453956	0	0
k__Bacteria;p__unidentified_Bacteria;c__Anaerolineae;o__Anaerolineales	0	0	0	0	0	0	0	0	0	0	0	0	0	0	0.00244783	0	0.000238777	0.00562863	0.000453956	0	0
k__Bacteria;p__unidentified_Bacteria;c__Anaerolineae;o__Anaerolineales;f__Anaerolineaceae	0	0	0	0	0	0	0	0	0	0	0	0	0	0	0.00244783	0	0.000238777	0.00562863	0.000453956	0	0
k__Bacteria;p__unidentified_Bacteria;c__Anaerolineae;o__Caldilineales	0	0	0	0	0	0	0	0	0	0.00194548	0	0	0	0	0	0	0	0	0	0	0
k__Bacteria;p__unidentified_Bacteria;c__Anaerolineae;o__Caldilineales;f__Caldilineaceae	0	0	0	0	0	0	0	0	0	0.00194548	0	0	0	0	0	0	0	0	0	0	0
k__Bacteria;p__unidentified_Bacteria;c__Anaerolineae;o__Caldilineales;f__Caldilineaceae;g__Litorilinea	0	0	0	0	0	0	0	0	0	0.00194548	0	0	0	0	0	0	0	0	0	0	0
k__Bacteria;p__unidentified_Bacteria;c__Chloroflexi	0	0	0	0	0	0	0	0	0	0.000203597	0	0	0	0	0.00746291	0	0.00417861	0.00234032	0.0108625	0.00020555	0
k__Bacteria;p__unidentified_Bacteria;c__Chloroflexi;o__unidentified_Chloroflexi	0	0	0	0	0	0	0	0	0	0	0	0	0	0	0.0018508	0	0.000626791	0.000562863	0.00103761	0	0
k__Bacteria;p__unidentified_Bacteria;c__Chloroflexi;o__unidentified_Chloroflexi;f__unidentified_Chloroflexi	0	0	0	0	0	0	0	0	0	0	0	0	0	0	0.0018508	0	0.000626791	0.000562863	0.00103761	0	0
k__Bacteria;p__unidentified_Bacteria;c__Chloroflexi;o__unidentified_Chloroflexi;f__unidentified_Chloroflexi;g__unidentified_Chloroflexi	0	0	0	0	0	0	0	0	0	0	0	0	0	0	0.0018508	0	0.000626791	0.000562863	0.00103761	0	0
k__Bacteria;p__unidentified_Bacteria;c__Chloroflexi;o__unidentified_Chloroflexi;f__unidentified_Chloroflexi;g__unidentified_Chloroflexi;s__metagenome	0	0	0	0	0	0	0	0	0	0	0	0	0	0	0.0018508	0	0.000626791	0.000562863	0.00103761	0	0
k__Bacteria;p__unidentified_Bacteria;c__Chloroflexia	0	0	0	4.33651e-05	0	0	0	0.00101507	0.000753545	0	0	0	0	0	0.0304188	0	0.0324737	0.0219517	0.0407263	5.87285e-05	0
k__Bacteria;p__unidentified_Bacteria;c__Chloroflexia;o__Chloroflexales	0	0	0	0	0	0	0	0	0	0	0	0	0	0	0.00205976	0	0.00310411	0.0025477	0.00638781	5.87285e-05	0
k__Bacteria;p__unidentified_Bacteria;c__Chloroflexia;o__Chloroflexales;f__Roseiflexaceae	0	0	0	0	0	0	0	0	0	0	0	0	0	0	0.00205976	0	0.00310411	0.0025477	0.00638781	5.87285e-05	0
k__Bacteria;p__unidentified_Bacteria;c__Chloroflexia;o__Kallotenuales	0	0	0	0	0	0	0	0	0	0	0	0	0	0	0.000298516	0	0	0.00361417	0.0020428	0	0
k__Bacteria;p__unidentified_Bacteria;c__Chloroflexia;o__Thermomicrobiales	0	0	0	4.33651e-05	0	0	0	0.00101507	0.000753545	0	0	0	0	0	0.0268366	0	0.0287727	0.0157898	0.0322957	0	0
k__Bacteria;p__unidentified_Bacteria;c__Chloroflexia;o__Thermomicrobiales;f__unidentified_Thermomicrobiales	0	0	0	0	0	0	0	0	0	0	0	0	0	0	0.00382101	0	0.00196991	0	0	0	0
k__Bacteria;p__unidentified_Bacteria;c__Chloroflexia;o__Thermomicrobiales;f__unidentified_Thermomicrobiales;g__unidentified_Thermomicrobiales	0	0	0	0	0	0	0	0	0	0	0	0	0	0	0.00382101	0	0.00196991	0	0	0	0
k__Bacteria;p__unidentified_Bacteria;c__Chloroflexia;o__Thermomicrobiales;f__unidentified_Thermomicrobiales;g__unidentified_Thermomicrobiales;s__bacterium_QTYC46b	0	0	0	0	0	0	0	0	0	0	0	0	0	0	0.00382101	0	0.00196991	0	0	0	0
k__Bacteria;p__unidentified_Bacteria;c__Dehalococcoidia	0	0	0	0	0	0	0	0	0	0	0	0	0	0	0.00017911	0	0.00280564	0.000740609	0.0021725	5.87285e-05	0
k__Bacteria;p__unidentified_Bacteria;c__Dehalococcoidia;o__unidentified_Dehalococcoidia	0	0	0	0	0	0	0	0	0	0	0	0	0	0	5.97033e-05	0	0.00146251	0	0	0	0
k__Bacteria;p__unidentified_Bacteria;c__Dehalococcoidia;o__unidentified_Dehalococcoidia;f__unidentified_Dehalococcoidia	0	0	0	0	0	0	0	0	0	0	0	0	0	0	5.97033e-05	0	0.00146251	0	0	0	0
k__Bacteria;p__unidentified_Bacteria;c__Dehalococcoidia;o__unidentified_Dehalococcoidia;f__unidentified_Dehalococcoidia;g__unidentified_Dehalococcoidia	0	0	0	0	0	0	0	0	0	0	0	0	0	0	5.97033e-05	0	0.00146251	0	0	0	0
k__Bacteria;p__unidentified_Bacteria;c__Dehalococcoidia;o__unidentified_Dehalococcoidia;f__unidentified_Dehalococcoidia;g__unidentified_Dehalococcoidia;s__metagenome	0	0	0	0	0	0	0	0	0	0	0	0	0	0	5.97033e-05	0	0.00146251	0	0	0	0
k__Bacteria;p__unidentified_Bacteria;c__unidentified_Bacteria	0	0	0	0	0	0	0	0	0	0.00318968	0	0	0	0	0.00453745	0	0.00710363	0.0138938	0.00282101	0	0
k__Bacteria;p__unidentified_Bacteria;c__unidentified_Bacteria;o__Halanaerobiales	0	0	0	0	0	0	0	0	0	0	0	0	0	0	0.00346279	0	0.0063276	0.00651736	0.00184825	0	0
k__Bacteria;p__unidentified_Bacteria;c__unidentified_Bacteria;o__Halanaerobiales;f__Halanaerobiaceae	0	0	0	0	0	0	0	0	0	0	0	0	0	0	0.00346279	0	0.0063276	0.00651736	0.00184825	0	0
k__Bacteria;p__unidentified_Bacteria;c__unidentified_Bacteria;o__Halanaerobiales;f__Halanaerobiaceae;g__Halocella	0	0	0	0	0	0	0	0	0	0	0	0	0	0	0.00346279	0	0.0063276	0.00651736	0.00184825	0	0
k__Bacteria;p__unidentified_Bacteria;c__unidentified_Bacteria;o__Saccharimonadales	0	0	0	0	0	0	0	0	0	0.00318968	0	0	0	0	0.00107466	0	0.000776027	0.00737647	0.000972763	0	0
k__Bacteria;p__unidentified_Bacteria;c__unidentified_Bacteria;o__Saccharimonadales;f__unidentified_Saccharimonadales	0	0	0	0	0	0	0	0	0	0.00185499	0	0	0	0	0	0	0	0	0	0	0
k__Bacteria;p__unidentified_Bacteria;c__unidentified_Bacteria;o__Saccharimonadales;f__unidentified_Saccharimonadales;g__unidentified_Saccharimonadales	0	0	0	0	0	0	0	0	0	0.00185499	0	0	0	0	0	0	0	0	0	0	0
k__Bacteria;p__unidentified_Bacteria;c__unidentified_Bacteria;o__Saccharimonadales;f__unidentified_Saccharimonadales;g__unidentified_Saccharimonadales;s__metagenome	0	0	0	0	0	0	0	0	0	0.00185499	0	0	0	0	0	0	0	0	0	0	0
