# Supplementary material for: 16S rRNA Sequencing Analysis Uncovers Dose-Dependent Cupric Chloride Effects on Silkworm Gut Microbiome Composition and Diversity
Source: Animals (Basel). 2024 Dec 17;14(24):3634. doi: 10.3390/ani14243634 (PMC11672621; doi:10.3390/ani14243634)
Supplement: Supplementary file 1 [file animals-14-03634-s001.zip › Table S8.xlsx]

## Sheet: Sheet1
#OTU ID	k__Archaea;p__unidentified_Archaea;c__Thermoplasmata;o__unidentified_Thermoplasmata;f__unidentified_Thermoplasmata;g__unidentified_Thermoplasmata	k__Bacteria;p__Actinobacteria;c__unidentified_Actinobacteria;o__Actinomycetales;f__Actinomycetaceae;g__Actinomyces	k__Bacteria;p__Actinobacteria;c__unidentified_Actinobacteria;o__Bifidobacteriales;f__Bifidobacteriaceae;g__Bifidobacterium	k__Bacteria;p__Actinobacteria;c__unidentified_Actinobacteria;o__Corynebacteriales;f__Corynebacteriaceae;g__Corynebacterium	k__Bacteria;p__Actinobacteria;c__unidentified_Actinobacteria;o__Corynebacteriales;f__Corynebacteriaceae;g__Lawsonella	k__Bacteria;p__Actinobacteria;c__unidentified_Actinobacteria;o__Corynebacteriales;f__Mycobacteriaceae;g__Mycobacterium	k__Bacteria;p__Actinobacteria;c__unidentified_Actinobacteria;o__Frankiales;f__Geodermatophilaceae;g__Blastococcus	k__Bacteria;p__Actinobacteria;c__unidentified_Actinobacteria;o__Frankiales;f__Geodermatophilaceae;g__Geodermatophilus	k__Bacteria;p__Actinobacteria;c__unidentified_Actinobacteria;o__Micrococcales;f__Micrococcaceae;g__Arthrobacter	k__Bacteria;p__Actinobacteria;c__unidentified_Actinobacteria;o__Micrococcales;f__Micrococcaceae;g__Pseudarthrobacter	k__Bacteria;p__Actinobacteria;c__unidentified_Actinobacteria;o__Propionibacteriales;f__Nocardioidaceae;g__Aeromicrobium	k__Bacteria;p__Actinobacteria;c__unidentified_Actinobacteria;o__Propionibacteriales;f__Nocardioidaceae;g__Kribbella	k__Bacteria;p__Actinobacteria;c__unidentified_Actinobacteria;o__Propionibacteriales;f__Nocardioidaceae;g__Nocardioides	k__Bacteria;p__Actinobacteria;c__unidentified_Actinobacteria;o__Propionibacteriales;f__Propionibacteriaceae;g__Cutibacterium	k__Bacteria;p__Actinobacteria;c__unidentified_Actinobacteria;o__Pseudonocardiales;f__Pseudonocardiaceae;g__Crossiella	k__Bacteria;p__Actinobacteria;c__unidentified_Actinobacteria;o__Pseudonocardiales;f__Pseudonocardiaceae;g__Pseudonocardia	k__Bacteria;p__Actinobacteria;c__unidentified_Actinobacteria;o__Streptomycetales;f__Streptomycetaceae;g__Streptomyces	k__Bacteria;p__Actinobacteriota;c__Coriobacteriia;o__Coriobacteriales;f__Coriobacteriaceae;g__Collinsella	k__Bacteria;p__Actinobacteriota;c__Rubrobacteria;o__Rubrobacterales;f__unidentified_Rubrobacterales;g__Rubrobacter	k__Bacteria;p__Actinobacteriota;c__Thermoleophilia;o__Gaiellales;f__Gaiellaceae;g__Gaiella	k__Bacteria;p__Actinobacteriota;c__Thermoleophilia;o__Solirubrobacterales;f__Solirubrobacteraceae;g__Conexibacter	k__Bacteria;p__Actinobacteriota;c__Thermoleophilia;o__Solirubrobacterales;f__Solirubrobacteraceae;g__Solirubrobacter	k__Bacteria;p__Bacteroidota;c__Bacteroidia;o__Bacteroidales;f__Prevotellaceae;g__unidentified_Prevotellaceae	k__Bacteria;p__Bacteroidota;c__Bacteroidia;o__Flavobacteriales;f__Weeksellaceae;g__Chryseobacterium	k__Bacteria;p__Cyanobacteria;c__unidentified_Cyanobacteria;o__unidentified_Cyanobacteria;f__unidentified_Cyanobacteria;g__unidentified_Cyanobacteria	k__Bacteria;p__Firmicutes;c__Bacilli;o__Bacillales;f__Bacillaceae;g__Bacillus	k__Bacteria;p__Firmicutes;c__Bacilli;o__Bacillales;f__Planococcaceae;g__Lysinibacillus	k__Bacteria;p__Firmicutes;c__Bacilli;o__Lactobacillales;f__Enterococcaceae;g__Enterococcus	k__Bacteria;p__Firmicutes;c__Bacilli;o__Lactobacillales;f__Lactobacillaceae;g__Fructilactobacillus	k__Bacteria;p__Firmicutes;c__Bacilli;o__Lactobacillales;f__Lactobacillaceae;g__Lactiplantibacillus	k__Bacteria;p__Firmicutes;c__Bacilli;o__Lactobacillales;f__Lactobacillaceae;g__Lactobacillus	k__Bacteria;p__Firmicutes;c__Bacilli;o__Lactobacillales;f__Lactobacillaceae;g__Ligilactobacillus	k__Bacteria;p__Firmicutes;c__Bacilli;o__Lactobacillales;f__Lactobacillaceae;g__Limosilactobacillus	k__Bacteria;p__Firmicutes;c__Bacilli;o__Lactobacillales;f__Listeriaceae;g__Listeria	k__Bacteria;p__Firmicutes;c__Bacilli;o__Lactobacillales;f__Streptococcaceae;g__Streptococcus	k__Bacteria;p__Firmicutes;c__Bacilli;o__unidentified_Bacilli;f__Gemellaceae;g__Gemella	k__Bacteria;p__Firmicutes;c__Bacilli;o__unidentified_Bacilli;f__Staphylococcaceae;g__Staphylococcus	k__Bacteria;p__Firmicutes;c__Clostridia;o__Lachnospirales;f__Lachnospiraceae;g__Blautia	k__Bacteria;p__Firmicutes;c__Clostridia;o__Lachnospirales;f__Lachnospiraceae;g__Lachnoclostridium	k__Bacteria;p__Firmicutes;c__Clostridia;o__Monoglobales;f__Monoglobaceae;g__Monoglobus	k__Bacteria;p__Firmicutes;c__Clostridia;o__unidentified_Clostridia;f__Caldicoprobacteraceae;g__Caldicoprobacter	k__Bacteria;p__Firmicutes;c__Clostridia;o__unidentified_Clostridia;f__Hungateiclostridiaceae;g__unidentified_Hungateiclostridiaceae	k__Bacteria;p__Firmicutes;c__Clostridia;o__unidentified_Clostridia;f__Oscillospiraceae;g__Colidextribacter	k__Bacteria;p__Firmicutes;c__Clostridia;o__unidentified_Clostridia;f__Peptostreptococcaceae;g__Romboutsia	k__Bacteria;p__Firmicutes;c__Clostridia;o__unidentified_Clostridia;f__Ruminococcaceae;g__Faecalibacterium	k__Bacteria;p__Firmicutes;c__Clostridia;o__unidentified_Clostridia;f__Ruminococcaceae;g__Harryflintia	k__Bacteria;p__Firmicutes;c__Dethiobacteria;o__Dethiobacterales;f__Dethiobacteraceae;g__Dethiobacter	k__Bacteria;p__Firmicutes;c__Negativicutes;o__unidentified_Negativicutes;f__Veillonellaceae;g__Veillonella	k__Bacteria;p__Firmicutes;c__unidentified_Firmicutes;o__unidentified_Firmicutes;f__unidentified_Firmicutes;g__Dehalobacter
k__Archaea;p__unidentified_Archaea;c__Thermoplasmata;o__unidentified_Thermoplasmata;f__unidentified_Thermoplasmata;g__unidentified_Thermoplasmata	3.3543	-0.0788	0.2649	-0.2079	-0.589	-0.6567	0.1847	-0.1406	-0.2659	0.5453	-0.1707	-0.0415	0.4631	-0.3561	-0.0405	0.2024	0.8339	0.859	0.4638	-0.7539	0.1563	0.4819	0.1435	0.3756	-0.9511	0.397	-0.2564	-0.0812	0.0089	-0.4564	0.0984	-0.717	0.3067	-2.0578	-0.2504	-0.1138	-0.853	0.2312	0.0702	0.0842	-0.0055	0.1037	-0.0045	0.0226	-0.0705	-0.1915	-0.1753	-0.1843	0.4283
k__Bacteria;p__Actinobacteria;c__unidentified_Actinobacteria;o__Actinomycetales;f__Actinomycetaceae;g__Actinomyces	-0.0788	1.8095	-1.3225	-1.9459	-1.4082	0.3642	0.1988	0.606	-0.1923	0.7666	0.15	-0.1706	0.1867	-0.9622	0.069	0.6545	0.5641	0.1258	0.9939	0.0286	0.2269	0.5286	0.4154	-1.022	-0.0879	-0.0256	-0.1945	-0.5398	1.2465	0.764	-0.5199	0.2259	-0.0985	0.0194	-0.3522	-0.9013	-0.4821	0.2677	0.6383	0.6388	0.5435	0.4901	0.4125	-0.5545	0.3066	0.6307	0.4803	1.1492	0.7776
k__Bacteria;p__Actinobacteria;c__unidentified_Actinobacteria;o__Bifidobacteriales;f__Bifidobacteriaceae;g__Bifidobacterium	0.2649	-1.3225	6.5535	5.6693	3.0908	-0.9177	-1.3712	-2.2496	1.5256	-2.3404	-1.0773	-0.164	-1.5659	3.0832	-1.1317	-2.525	-1.5171	2.0951	-2.6474	-1.683	-0.8046	-1.6368	-0.8786	4.5547	1.3808	-0.9245	-0.7287	1.756	-3.416	-2.2469	2.0652	-0.2308	0.4649	0.3135	1.2151	3.2128	1.617	-0.3558	-1.6662	-1.2646	-0.1773	-1.3777	-1.0208	3.1121	-0.2191	-0.4906	-1.3572	-3.3747	-1.9618
k__Bacteria;p__Actinobacteria;c__unidentified_Actinobacteria;o__Corynebacteriales;f__Corynebacteriaceae;g__Corynebacterium	-0.2079	-1.9459	5.6693	9.7137	6.596	-1.6828	-1.354	-2.9891	1.2811	-2.8463	-0.8728	0.0441	-1.7884	4.9978	-1.3392	-3.4501	-2.353	1.1775	-3.9943	-0.9338	-1.3048	-2.4507	-2.0178	6.8366	1.7718	0.3067	-0.5285	2.4521	-5.3539	-3.8447	1.6675	-0.5384	-0.5151	1.9162	1.5923	3.968	3.5917	-1.6819	-2.809	-2.1788	-0.7851	-1.9962	-1.9524	3.2615	-0.9508	-0.7087	-1.6193	-5.2416	-2.9475
k__Bacteria;p__Actinobacteria;c__unidentified_Actinobacteria;o__Corynebacteriales;f__Corynebacteriaceae;g__Lawsonella	-0.589	-1.4082	3.0908	6.596	6.749	-1.0813	-1.0057	-1.986	0.9033	-1.8572	-0.6544	-0.0498	-1.4904	3.3998	-0.9801	-2.3828	-1.7358	0.428	-2.6854	-0.1947	-1.1681	-1.5896	-1.4256	4.6269	0.5639	0.2642	-0.2162	1.827	-3.7895	-2.85	0.7444	0.3173	-1.24	2.9365	0.5706	1.6433	2.7717	-1.4189	-2.1619	-1.679	-0.5796	-1.4978	-0.9563	1.9805	-1.1253	-0.4878	-1.054	-3.5954	-2.0332
k__Bacteria;p__Actinobacteria;c__unidentified_Actinobacteria;o__Corynebacteriales;f__Mycobacteriaceae;g__Mycobacterium	-0.6567	0.3642	-0.9177	-1.6828	-1.0813	2.4431	0.3471	0.7196	-0.0949	0.4479	0.1508	0.1265	0.5369	-0.7522	0.3385	0.6868	0.4278	-0.5633	1.0157	0.7691	0.206	0.8402	0.4679	-1.2128	-0.3933	0.1446	0.0504	-0.5984	1.0647	0.4965	-0.6217	0.4283	0.3938	0.7263	-0.279	-1.1805	-0.5493	0.7339	0.7202	0.4212	0.181	0.253	0.2894	0.3	0.0842	0.1588	0.1616	1.0018	0.5292
k__Bacteria;p__Actinobacteria;c__unidentified_Actinobacteria;o__Frankiales;f__Geodermatophilaceae;g__Blastococcus	0.1847	0.1988	-1.3712	-1.354	-1.0057	0.3471	1.4193	0.6286	-0.0286	0.803	0.2356	0.0506	0.9068	-0.5637	0.3254	0.7122	0.5683	-0.5851	0.9099	0.3583	0.1696	0.5673	0.1117	-1.0238	-0.2411	0.5873	0.1811	-0.6061	0.9442	0.6684	-0.0099	-0.453	0.1762	-1.0908	0.0154	-0.8698	-0.5697	0.1679	0.5146	0.2788	-0.0684	0.3155	0.0461	-1.2825	0.4629	-0.0704	0.2914	0.825	0.6629
k__Bacteria;p__Actinobacteria;c__unidentified_Actinobacteria;o__Frankiales;f__Geodermatophilaceae;g__Geodermatophilus	-0.1406	0.606	-2.2496	-2.9891	-1.986	0.7196	0.6286	2.4303	-0.7515	1.1552	0.443	0.1398	0.5765	-1.5179	0.7229	1.4009	0.9118	-0.9068	1.7692	0.7063	0.4787	1.064	0.5946	-2.2237	-0.2802	0.1572	0.3498	-0.9223	2.1314	1.4589	-0.5689	0.3162	0.2881	-0.7596	-0.4254	-1.4718	-1.1698	0.2601	1.0585	0.7786	0.0681	0.736	0.4721	-1.1412	0.0723	0.0792	0.7411	1.9242	0.9886
k__Bacteria;p__Actinobacteria;c__unidentified_Actinobacteria;o__Micrococcales;f__Micrococcaceae;g__Arthrobacter	-0.2659	-0.1923	1.5256	1.2811	0.9033	-0.0949	-0.0286	-0.7515	1.9019	-0.6176	-0.3721	-0.3822	-0.0709	0.8723	-0.4316	-0.7886	-0.1666	0.9801	-0.6863	-0.9945	-0.3825	-0.3013	-0.3648	1.4939	-0.1962	-0.3261	-0.2554	0.8217	-1.07	-0.5246	0.396	-0.0261	-0.5004	0.352	0.0675	0.7228	0.4364	-0.3058	-0.3383	-0.2776	0.1955	-0.3973	0.2265	0.6668	0.3725	0.141	-0.4671	-0.7882	-0.5074
k__Bacteria;p__Actinobacteria;c__unidentified_Actinobacteria;o__Micrococcales;f__Micrococcaceae;g__Pseudarthrobacter	0.5453	0.7666	-2.3404	-2.8463	-1.8572	0.4479	0.803	1.1552	-0.6176	3.0694	0.1793	0.6372	0.9482	-1.2425	0.5068	1.4301	1.3068	-0.193	1.8755	0.6445	0.5349	1.2236	0.8239	-2.2165	-1.3733	0.7864	-0.0139	-0.8841	2.0141	1.3341	-0.5248	-0.127	-0.195	-0.7805	-0.5903	-1.9206	-0.8013	0.1032	1.1425	0.7297	0.2535	0.9119	0.8686	-1.6937	0.5869	0.2463	0.6074	1.8892	1.3313
k__Bacteria;p__Actinobacteria;c__unidentified_Actinobacteria;o__Propionibacteriales;f__Nocardioidaceae;g__Aeromicrobium	-0.1707	0.15	-1.0773	-0.8728	-0.6544	0.1508	0.2356	0.443	-0.3721	0.1793	2.4628	-0.3295	0.0867	-0.8228	0.3881	0.4968	0.4716	-0.667	0.4292	0.8466	0.0073	0.3082	0.2053	-0.3756	-0.1025	-0.0397	0.809	-0.2741	0.6503	0.4116	-0.5017	-0.2515	0.0984	-0.7729	-0.4116	-0.4741	-0.7303	0.0841	0.172	0.1199	-0.4202	-0.0112	0.0819	-0.7199	0.071	-0.1918	0.1844	0.4792	0.2996
k__Bacteria;p__Actinobacteria;c__unidentified_Actinobacteria;o__Propionibacteriales;f__Nocardioidaceae;g__Kribbella	-0.0415	-0.1706	-0.164	0.0441	-0.0498	0.1265	0.0506	0.1398	-0.3822	0.6372	-0.3295	2.4439	0.3204	-0.0699	0.078	0.1802	-0.1241	-0.2556	0.1433	0.4473	0.0868	-0.116	-0.1847	0.1665	-0.6723	0.2124	0.0923	-0.1572	0.2602	0.5543	-0.1274	0.4412	-0.0286	0.3546	-0.0865	-0.3209	-0.3566	-0.1096	0.1018	-0.077	-0.1244	0.0918	-0.3378	0.2139	-0.0226	-0.1408	0.1824	0.011	-0.173
k__Bacteria;p__Actinobacteria;c__unidentified_Actinobacteria;o__Propionibacteriales;f__Nocardioidaceae;g__Nocardioides	0.4631	0.1867	-1.5659	-1.7884	-1.4904	0.5369	0.9068	0.5765	-0.0709	0.9482	0.0867	0.3204	1.6998	-0.9022	0.2529	0.639	0.7088	-0.7006	0.8871	0.3936	0.0311	0.7907	0.2682	-1.1205	-1.353	0.6356	0.0673	-0.567	0.9852	0.5894	-0.2745	-0.2966	0.2396	-0.5717	-0.2773	-0.6521	-0.5975	0.4781	0.3881	0.2784	-0.1506	0.2798	0.2786	-0.8385	0.2836	-0.2387	0.0414	1.001	0.5356
k__Bacteria;p__Actinobacteria;c__unidentified_Actinobacteria;o__Propionibacteriales;f__Propionibacteriaceae;g__Cutibacterium	-0.3561	-0.9622	3.0832	4.9978	3.3998	-0.7522	-0.5637	-1.5179	0.8723	-1.2425	-0.8228	-0.0699	-0.9022	3.3168	-0.7599	-1.8786	-1.133	0.9498	-1.722	-0.5407	-0.761	-1.0135	-0.9813	3.3105	1.1617	0.3432	-0.4603	1.2925	-2.7124	-2.0613	1.0931	-0.1455	-0.1461	1.1895	1.1737	1.7798	2.4136	-0.7937	-1.4882	-1.1515	-0.3492	-1.0041	-0.7971	1.1048	-0.3428	-0.4819	-0.8953	-2.6599	-1.4353
k__Bacteria;p__Actinobacteria;c__unidentified_Actinobacteria;o__Pseudonocardiales;f__Pseudonocardiaceae;g__Crossiella	-0.0405	0.069	-1.1317	-1.3392	-0.9801	0.3385	0.3254	0.7229	-0.4316	0.5068	0.3881	0.078	0.2529	-0.7599	1.7744	0.705	0.5188	-0.6579	0.5768	0.2078	0.3487	0.4428	0.2092	-0.7401	-0.191	0.1379	0.4162	-0.3569	0.9297	0.5861	-0.4431	-0.0412	-0.1112	-0.7684	-0.4074	-0.6025	-0.8968	0.1463	0.4648	0.2767	-0.2082	0.2317	0.2377	-0.835	-0.0376	-0.2162	0.3421	0.8269	0.3937
k__Bacteria;p__Actinobacteria;c__unidentified_Actinobacteria;o__Pseudonocardiales;f__Pseudonocardiaceae;g__Pseudonocardia	0.2024	0.6545	-2.525	-3.4501	-2.3828	0.6868	0.7122	1.4009	-0.7886	1.4301	0.4968	0.1802	0.639	-1.8786	0.705	2.8688	1.0506	-0.7876	1.8864	0.6092	0.5416	1.2183	0.741	-2.4895	-0.5136	0.1555	0.4715	-1.0647	2.3867	1.7196	-0.5572	0.2665	0.2077	-1.0156	-0.5006	-1.684	-1.4249	0.4162	1.304	0.916	0.0294	0.8321	0.6554	-1.52	0.376	0.0378	0.8887	2.2388	1.39
k__Bacteria;p__Actinobacteria;c__unidentified_Actinobacteria;o__Streptomycetales;f__Streptomycetaceae;g__Streptomyces	0.8339	0.5641	-1.5171	-2.353	-1.7358	0.4278	0.5683	0.9118	-0.1666	1.3068	0.4716	-0.1241	0.7088	-1.133	0.5188	1.0506	2.3664	-0.1363	1.554	0.2005	0.3847	1.1807	0.5591	-1.6545	-1.0567	0.3333	0.2578	-0.5371	1.6923	1.0507	-0.3313	-0.3131	0.0207	-1.5647	-0.57	-1.1665	-1.2122	0.1615	0.833	0.4382	0.0813	0.6152	0.6753	-0.9683	0.2612	0.0509	0.5554	1.4168	1.0704
k__Bacteria;p__Actinobacteriota;c__Coriobacteriia;o__Coriobacteriales;f__Coriobacteriaceae;g__Collinsella	0.859	0.1258	2.0951	1.1775	0.428	-0.5633	-0.5851	-0.9068	0.9801	-0.193	-0.667	-0.2556	-0.7006	0.9498	-0.6579	-0.7876	-0.1363	3.9831	-0.0959	-1.2419	-0.1748	-0.0332	0.409	1.2505	0.537	0.0333	-0.7981	0.4976	-0.8714	-0.5378	0.3457	0.7453	0.1128	-0.6435	-0.1708	0.0374	0.6524	0.2845	-0.2435	-0.0389	0.463	-0.236	0.5961	0.1623	0.9008	0.352	-0.2019	-0.9285	-0.0588
k__Bacteria;p__Actinobacteriota;c__Rubrobacteria;o__Rubrobacterales;f__unidentified_Rubrobacterales;g__Rubrobacter	0.4638	0.9939	-2.6474	-3.9943	-2.6854	1.0157	0.9099	1.7692	-0.6863	1.8755	0.4292	0.1433	0.8871	-1.722	0.5768	1.8864	1.554	-0.0959	3.9193	0.6802	0.5384	1.803	0.8333	-3.5439	-0.3268	0.3714	0.1874	-1.4306	2.9645	2.0716	-0.1712	0.7385	0.6873	-1.3177	-0.2651	-2.1364	-1.0031	0.4603	1.3649	1.0153	0.2685	1.1289	0.633	-1.3943	0.4979	0.2777	1.3373	2.6985	1.697
k__Bacteria;p__Actinobacteriota;c__Thermoleophilia;o__Gaiellales;f__Gaiellaceae;g__Gaiella	-0.7539	0.0286	-1.683	-0.9338	-0.1947	0.7691	0.3583	0.7063	-0.9945	0.6445	0.8466	0.4473	0.3936	-0.5407	0.2078	0.6092	0.2005	-1.2419	0.6802	2.9288	0.1259	0.6928	0.3264	-0.989	-0.7919	0.5399	0.6742	-0.6798	0.7951	0.4251	-0.4857	0.3012	0.2084	1.0178	-0.163	-1.0974	-0.1736	0.185	0.2376	0.1034	-0.5372	0.0263	-0.1349	-0.2465	-0.167	-0.2215	0.0356	0.5828	0.3302
k__Bacteria;p__Actinobacteriota;c__Thermoleophilia;o__Solirubrobacterales;f__Solirubrobacteraceae;g__Conexibacter	0.1563	0.2269	-0.8046	-1.3048	-1.1681	0.206	0.1696	0.4787	-0.3825	0.5349	0.0073	0.0868	0.0311	-0.761	0.3487	0.5416	0.3847	-0.1748	0.5384	0.1259	2.1013	0.4071	0.2892	-0.4848	0.0054	-0.0734	-0.0603	-0.3741	0.7761	0.5199	-0.3981	-0.1043	-0.0527	-0.5476	-0.2908	-0.5415	-0.9757	0.213	0.5881	0.2232	0.0117	0.3524	0.0119	-0.5022	0.0186	-0.0028	0.1757	0.9002	0.4803
k__Bacteria;p__Actinobacteriota;c__Thermoleophilia;o__Solirubrobacterales;f__Solirubrobacteraceae;g__Solirubrobacter	0.4819	0.5286	-1.6368	-2.4507	-1.5896	0.8402	0.5673	1.064	-0.3013	1.2236	0.3082	-0.116	0.7907	-1.0135	0.4428	1.2183	1.1807	-0.0332	1.803	0.6928	0.4071	2.5035	0.8189	-2.012	-0.8208	0.6807	0.1226	-0.7551	1.5938	0.6458	-0.2908	-0.0043	0.1421	-0.8059	-0.3766	-1.5189	-0.7589	0.4451	0.9063	0.4995	-0.0822	0.6019	0.7989	-1.2837	0.2517	0.0275	0.4584	1.46	1.2005
k__Bacteria;p__Bacteroidota;c__Bacteroidia;o__Bacteroidales;f__Prevotellaceae;g__unidentified_Prevotellaceae	0.1435	0.4154	-0.8786	-2.0178	-1.4256	0.4679	0.1117	0.5946	-0.3648	0.8239	0.2053	-0.1847	0.2682	-0.9813	0.2092	0.741	0.5591	0.409	0.8333	0.3264	0.2892	0.8189	1.9868	-1.1266	-0.6705	0.1079	0.088	-0.4258	1.3404	0.8603	-0.462	0.1481	-0.0618	-0.3369	-0.6677	-1.1156	-0.8498	0.5769	0.6251	0.5553	0.1741	0.4449	0.7478	-0.7911	0.3389	0.255	0.2811	1.0548	0.7375
k__Bacteria;p__Bacteroidota;c__Bacteroidia;o__Flavobacteriales;f__Weeksellaceae;g__Chryseobacterium	0.3756	-1.022	4.5547	6.8366	4.6269	-1.2128	-1.0238	-2.2237	1.4939	-2.2165	-0.3756	0.1665	-1.1205	3.3105	-0.7401	-2.4895	-1.6545	1.2505	-3.5439	-0.989	-0.4848	-2.012	-1.1266	6.3724	1.2937	-0.0064	-0.0984	2.3316	-3.9335	-2.7488	0.5184	-0.6441	-0.5449	1.3709	0.7427	3.3607	1.9815	-0.7395	-1.8094	-1.1443	-0.0968	-1.1208	-0.9384	2.5083	-0.4238	-0.0559	-1.1333	-3.8087	-2.034
k__Bacteria;p__Cyanobacteria;c__unidentified_Cyanobacteria;o__unidentified_Cyanobacteria;f__unidentified_Cyanobacteria;g__unidentified_Cyanobacteria	-0.9511	-0.0879	1.3808	1.7718	0.5639	-0.3933	-0.2411	-0.2802	-0.1962	-1.3733	-0.1025	-0.6723	-1.353	1.1617	-0.191	-0.5136	-1.0567	0.537	-0.3268	-0.7919	0.0054	-0.8208	-0.6705	1.2937	4.7408	-0.0119	-0.2005	0.0439	-0.599	-0.4478	0.6942	0.1034	0.9271	-1.2055	1.1484	1.1631	1.1334	-0.5323	-0.2634	-0.3184	0.2232	-0.1674	-1.4438	-0.2549	0.1147	0.195	0.6229	-0.9285	-0.5066
k__Bacteria;p__Firmicutes;c__Bacilli;o__Bacillales;f__Bacillaceae;g__Bacillus	0.397	-0.0256	-0.9245	0.3067	0.2642	0.1446	0.5873	0.1572	-0.3261	0.7864	-0.0397	0.2124	0.6356	0.3432	0.1379	0.1555	0.3333	0.0333	0.3714	0.5399	-0.0734	0.6807	0.1079	-0.0064	-0.0119	2.5035	-0.0277	-0.1524	0.084	-0.5816	-0.5317	-0.3147	-0.4257	-0.7817	-0.4273	-0.8144	-0.0537	-0.342	0.0734	-0.1255	-0.0346	0.1036	-0.4088	-0.6302	0.0091	-0.2747	0.0014	-0.2655	0.2974
k__Bacteria;p__Firmicutes;c__Bacilli;o__Bacillales;f__Planococcaceae;g__Lysinibacillus	-0.2564	-0.1945	-0.7287	-0.5285	-0.2162	0.0504	0.1811	0.3498	-0.2554	-0.0139	0.809	0.0923	0.0673	-0.4603	0.4162	0.4715	0.2578	-0.7981	0.1874	0.6742	-0.0603	0.1226	0.088	-0.0984	-0.2005	-0.0277	2.0862	-0.0989	0.3774	0.5225	-0.2215	-0.0795	-0.0938	-0.5807	-0.3155	-0.0116	-0.7442	0.0848	0.0775	-0.1588	-0.7266	-0.1799	-0.0875	-0.6736	-0.0792	-0.3758	0.0495	0.2703	-0.0799
k__Bacteria;p__Firmicutes;c__Bacilli;o__Lactobacillales;f__Enterococcaceae;g__Enterococcus	-0.0812	-0.5398	1.756	2.4521	1.827	-0.5984	-0.6061	-0.9223	0.8217	-0.8841	-0.2741	-0.1572	-0.567	1.2925	-0.3569	-1.0647	-0.5371	0.4976	-1.4306	-0.6798	-0.3741	-0.7551	-0.4258	2.3316	0.0439	-0.1524	-0.0989	1.112	-1.5981	-1.1072	0.2482	-0.198	-0.6412	0.6807	0.059	1.1982	0.7617	-0.4814	-0.7901	-0.5934	-0.2132	-0.5966	-0.0658	0.7951	-0.2707	-0.176	-0.6645	-1.4228	-0.873
k__Bacteria;p__Firmicutes;c__Bacilli;o__Lactobacillales;f__Lactobacillaceae;g__Fructilactobacillus	0.0089	1.2465	-3.416	-5.3539	-3.7895	1.0647	0.9442	2.1314	-1.07	2.0141	0.6503	0.2602	0.9852	-2.7124	0.9297	2.3867	1.6923	-0.8714	2.9645	0.7951	0.7761	1.5938	1.3404	-3.9335	-0.599	0.084	0.3774	-1.5981	4.8023	2.7267	-0.7943	0.4641	0.4455	-1.2699	-0.6599	-2.3437	-1.8427	0.8304	1.9014	1.4823	0.4093	1.3437	1.0684	-1.7448	0.4353	0.5846	1.3466	3.4503	2.0179
k__Bacteria;p__Firmicutes;c__Bacilli;o__Lactobacillales;f__Lactobacillaceae;g__Lactiplantibacillus	-0.4564	0.764	-2.2469	-3.8447	-2.85	0.4965	0.6684	1.4589	-0.5246	1.3341	0.4116	0.5543	0.5894	-2.0613	0.5861	1.7196	1.0507	-0.5378	2.0716	0.4251	0.5199	0.6458	0.8603	-2.7488	-0.4478	-0.5816	0.5225	-1.1072	2.7267	3.8502	0.3002	0.661	0.5496	-1.2236	-0.3359	-1.1357	-1.6459	0.5416	1.3299	0.8776	0.2568	0.9321	0.6434	-0.8392	0.8652	0.349	1.0207	2.6834	1.2644
k__Bacteria;p__Firmicutes;c__Bacilli;o__Lactobacillales;f__Lactobacillaceae;g__Lactobacillus	0.0984	-0.5199	2.0652	1.6675	0.7444	-0.6217	-0.0099	-0.5689	0.396	-0.5248	-0.5017	-0.1274	-0.2745	1.0931	-0.4431	-0.5572	-0.3313	0.3457	-0.1712	-0.4857	-0.3981	-0.2908	-0.462	0.5184	0.6942	-0.5317	-0.2215	0.2482	-0.7943	0.3002	3.0198	-0.1291	0.749	-0.7056	1.4405	1.8425	0.882	-0.6476	-0.6698	-0.5814	-0.3681	-0.5579	-0.8671	1.1065	0.6803	-0.3547	-0.2565	-0.4441	-0.5011
k__Bacteria;p__Firmicutes;c__Bacilli;o__Lactobacillales;f__Lactobacillaceae;g__Ligilactobacillus	-0.717	0.2259	-0.2308	-0.5384	0.3173	0.4283	-0.453	0.3162	-0.0261	-0.127	-0.2515	0.4412	-0.2966	-0.1455	-0.0412	0.2665	-0.3131	0.7453	0.7385	0.3012	-0.1043	-0.0043	0.1481	-0.6441	0.1034	-0.3147	-0.0795	-0.198	0.4641	0.661	-0.1291	3.0994	0.263	1.8564	-0.3476	-1.3061	0.3599	0.8555	0.1129	0.0756	-0.0173	-0.1578	0.5807	0.5211	0.0246	-0.0657	0.4463	0.4449	-0.141
k__Bacteria;p__Firmicutes;c__Bacilli;o__Lactobacillales;f__Lactobacillaceae;g__Limosilactobacillus	0.3067	-0.0985	0.4649	-0.5151	-1.24	0.3938	0.1762	0.2881	-0.5004	-0.195	0.0984	-0.0286	0.2396	-0.1461	-0.1112	0.2077	0.0207	0.1128	0.6873	0.2084	-0.0527	0.1421	-0.0618	-0.5449	0.9271	-0.4257	-0.0938	-0.6412	0.4455	0.5496	0.749	0.263	2.2945	-0.9527	0.7061	0.2723	-0.0508	0.794	0.1313	0.0668	-0.182	-0.0114	-0.6789	0.4499	0.228	-0.1433	0.2205	0.2946	-0.1132
k__Bacteria;p__Firmicutes;c__Bacilli;o__Lactobacillales;f__Listeriaceae;g__Listeria	-2.0578	0.0194	0.3135	1.9162	2.9365	0.7263	-1.0908	-0.7596	0.352	-0.7805	-0.7729	0.3546	-0.5717	1.1895	-0.7684	-1.0156	-1.5647	-0.6435	-1.3177	1.0178	-0.5476	-0.8059	-0.3369	1.3709	-1.2055	-0.7817	-0.5807	0.6807	-1.2699	-1.2236	-0.7056	1.8564	-0.9527	7.5494	0.3739	-0.0232	2.6519	0.4145	-0.8724	-0.0577	0.5344	-0.1684	0.8074	2.2436	-1.211	0.5989	-0.8611	-0.485	-0.986
k__Bacteria;p__Firmicutes;c__Bacilli;o__Lactobacillales;f__Streptococcaceae;g__Streptococcus	-0.2504	-0.3522	1.2151	1.5923	0.5706	-0.279	0.0154	-0.4254	0.0675	-0.5903	-0.4116	-0.0865	-0.2773	1.1737	-0.4074	-0.5006	-0.57	-0.1708	-0.2651	-0.163	-0.2908	-0.3766	-0.6677	0.7427	1.1484	-0.4273	-0.3155	0.059	-0.6599	-0.3359	1.4405	-0.3476	0.7061	0.3739	1.6008	1.5098	1.3628	-0.4184	-0.4651	-0.3764	-0.0524	-0.2595	-0.7431	0.6135	0.0985	-0.13	-0.2347	-0.3973	-0.5122
k__Bacteria;p__Firmicutes;c__Bacilli;o__unidentified_Bacilli;f__Gemellaceae;g__Gemella	-0.1138	-0.9013	3.2128	3.968	1.6433	-1.1805	-0.8698	-1.4718	0.7228	-1.9206	-0.4741	-0.3209	-0.6521	1.7798	-0.6025	-1.684	-1.1665	0.0374	-2.1364	-1.0974	-0.5415	-1.5189	-1.1156	3.3607	1.1631	-0.8144	-0.0116	1.1982	-2.3437	-1.1357	1.8425	-1.3061	0.2723	-0.0232	1.5098	5.1803	1.3041	-1.0374	-1.3209	-0.946	-0.284	-0.8422	-1.3479	1.6791	0.1883	-0.3829	-1.1024	-1.9353	-1.6011
k__Bacteria;p__Firmicutes;c__Bacilli;o__unidentified_Bacilli;f__Staphylococcaceae;g__Staphylococcus	-0.853	-0.4821	1.617	3.5917	2.7717	-0.5493	-0.5697	-1.1698	0.4364	-0.8013	-0.7303	-0.3566	-0.5975	2.4136	-0.8968	-1.4249	-1.2122	0.6524	-1.0031	-0.1736	-0.9757	-0.7589	-0.8498	1.9815	1.1334	-0.0537	-0.7442	0.7617	-1.8427	-1.6459	0.882	0.3599	-0.0508	2.6519	1.3628	1.3041	3.7128	-0.8386	-1.2771	-0.7083	0.0544	-0.6726	-0.4259	0.515	-0.0895	0.082	-0.4148	-1.738	-0.9468
k__Bacteria;p__Firmicutes;c__Clostridia;o__Lachnospirales;f__Lachnospiraceae;g__Blautia	0.2312	0.2677	-0.3558	-1.6819	-1.4189	0.7339	0.1679	0.2601	-0.3058	0.1032	0.0841	-0.1096	0.4781	-0.7937	0.1463	0.4162	0.1615	0.2845	0.4603	0.185	0.213	0.4451	0.5769	-0.7395	-0.5323	-0.342	0.0848	-0.4814	0.8304	0.5416	-0.6476	0.8555	0.794	0.4145	-0.4184	-1.0374	-0.8386	2.668	0.4477	0.2798	-0.1103	0.0819	0.8808	-0.1317	-0.0714	-0.1595	0.0898	0.8727	0.1081
k__Bacteria;p__Firmicutes;c__Clostridia;o__Lachnospirales;f__Lachnospiraceae;g__Lachnoclostridium	0.0702	0.6383	-1.6662	-2.809	-2.1619	0.7202	0.5146	1.0585	-0.3383	1.1425	0.172	0.1018	0.3881	-1.4882	0.4648	1.304	0.833	-0.2435	1.3649	0.2376	0.5881	0.9063	0.6251	-1.8094	-0.2634	0.0734	0.0775	-0.7901	1.9014	1.3299	-0.6698	0.1129	0.1313	-0.8724	-0.4651	-1.3209	-1.2771	0.4477	2.3255	0.8333	0.3016	0.7099	0.7269	-1.1269	0.375	0.1697	0.6325	1.7787	1.1722
k__Bacteria;p__Firmicutes;c__Clostridia;o__Monoglobales;f__Monoglobaceae;g__Monoglobus	0.0842	0.6388	-1.2646	-2.1788	-1.679	0.4212	0.2788	0.7786	-0.2776	0.7297	0.1199	-0.077	0.2784	-1.1515	0.2767	0.916	0.4382	-0.0389	1.0153	0.1034	0.2232	0.4995	0.5553	-1.1443	-0.3184	-0.1255	-0.1588	-0.5934	1.4823	0.8776	-0.5814	0.0756	0.0668	-0.0577	-0.3764	-0.946	-0.7083	0.2798	0.8333	1.8424	0.4647	0.6639	0.537	-0.5127	0.1591	0.4997	0.5082	1.3562	0.8005
k__Bacteria;p__Firmicutes;c__Clostridia;o__unidentified_Clostridia;f__Caldicoprobacteraceae;g__Caldicoprobacter	-0.0055	0.5435	-0.1773	-0.7851	-0.5796	0.181	-0.0684	0.0681	0.1955	0.2535	-0.4202	-0.1244	-0.1506	-0.3492	-0.2082	0.0294	0.0813	0.463	0.2685	-0.5372	0.0117	-0.0822	0.1741	-0.0968	0.2232	-0.0346	-0.7266	-0.2132	0.4093	0.2568	-0.3681	-0.0173	-0.182	0.5344	-0.0524	-0.284	0.0544	-0.1103	0.3016	0.4647	2.0624	0.4653	0.215	-0.0336	0.1666	0.761	0.1718	0.4753	0.5556
k__Bacteria;p__Firmicutes;c__Clostridia;o__unidentified_Clostridia;f__Hungateiclostridiaceae;g__unidentified_Hungateiclostridiaceae	0.1037	0.4901	-1.3777	-1.9962	-1.4978	0.253	0.3155	0.736	-0.3973	0.9119	-0.0112	0.0918	0.2798	-1.0041	0.2317	0.8321	0.6152	-0.236	1.1289	0.0263	0.3524	0.6019	0.4449	-1.1208	-0.1674	0.1036	-0.1799	-0.5966	1.3437	0.9321	-0.5579	-0.1578	-0.0114	-0.1684	-0.2595	-0.8422	-0.6726	0.0819	0.7099	0.6639	0.4653	1.8942	0.4404	-0.8183	0.2712	0.4201	0.4396	1.3923	0.7621
k__Bacteria;p__Firmicutes;c__Clostridia;o__unidentified_Clostridia;f__Oscillospiraceae;g__Colidextribacter	-0.0045	0.4125	-1.0208	-1.9524	-0.9563	0.2894	0.0461	0.4721	0.2265	0.8686	0.0819	-0.3378	0.2786	-0.7971	0.2377	0.6554	0.6753	0.5961	0.633	-0.1349	0.0119	0.7989	0.7478	-0.9384	-1.4438	-0.4088	-0.0875	-0.0658	1.0684	0.6434	-0.8671	0.5807	-0.6789	0.8074	-0.7431	-1.3479	-0.4259	0.8808	0.7269	0.537	0.215	0.4404	2.7372	-1.0091	0.1637	0.2739	0.1767	1.267	0.6915
k__Bacteria;p__Firmicutes;c__Clostridia;o__unidentified_Clostridia;f__Peptostreptococcaceae;g__Romboutsia	0.0226	-0.5545	3.1121	3.2615	1.9805	0.3	-1.2825	-1.1412	0.6668	-1.6937	-0.7199	0.2139	-0.8385	1.1048	-0.835	-1.52	-0.9683	0.1623	-1.3943	-0.2465	-0.5022	-1.2837	-0.7911	2.5083	-0.2549	-0.6302	-0.6736	0.7951	-1.7448	-0.8392	1.1065	0.5211	0.4499	2.2436	0.6135	1.6791	0.515	-0.1317	-1.1269	-0.5127	-0.0336	-0.8183	-1.0091	5.9081	-0.9543	0.3068	-0.9508	-1.5429	-1.3452
k__Bacteria;p__Firmicutes;c__Clostridia;o__unidentified_Clostridia;f__Ruminococcaceae;g__Faecalibacterium	-0.0705	0.3066	-0.2191	-0.9508	-1.1253	0.0842	0.4629	0.0723	0.3725	0.5869	0.071	-0.0226	0.2836	-0.3428	-0.0376	0.376	0.2612	0.9008	0.4979	-0.167	0.0186	0.2517	0.3389	-0.4238	0.1147	0.0091	-0.0792	-0.2707	0.4353	0.8652	0.6803	0.0246	0.228	-1.211	0.0985	0.1883	-0.0895	-0.0714	0.375	0.1591	0.1666	0.2712	0.1637	-0.9543	2.0775	0.2383	0.067	0.4699	0.4313
k__Bacteria;p__Firmicutes;c__Clostridia;o__unidentified_Clostridia;f__Ruminococcaceae;g__Harryflintia	-0.1915	0.6307	-0.4906	-0.7087	-0.4878	0.1588	-0.0704	0.0792	0.141	0.2463	-0.1918	-0.1408	-0.2387	-0.4819	-0.2162	0.0378	0.0509	0.352	0.2777	-0.2215	-0.0028	0.0275	0.255	-0.0559	0.195	-0.2747	-0.3758	-0.176	0.5846	0.349	-0.3547	-0.0657	-0.1433	0.5989	-0.13	-0.3829	0.082	-0.1595	0.1697	0.4997	0.761	0.4201	0.2739	0.3068	0.2383	2.1706	0.2307	0.5802	0.3913
k__Bacteria;p__Firmicutes;c__Dethiobacteria;o__Dethiobacterales;f__Dethiobacteraceae;g__Dethiobacter	-0.1753	0.4803	-1.3572	-1.6193	-1.054	0.1616	0.2914	0.7411	-0.4671	0.6074	0.1844	0.1824	0.0414	-0.8953	0.3421	0.8887	0.5554	-0.2019	1.3373	0.0356	0.1757	0.4584	0.2811	-1.1333	0.6229	0.0014	0.0495	-0.6645	1.3466	1.0207	-0.2565	0.4463	0.2205	-0.8611	-0.2347	-1.1024	-0.4148	0.0898	0.6325	0.5082	0.1718	0.4396	0.1767	-0.9508	0.067	0.2307	1.9636	1.0713	0.7075
k__Bacteria;p__Firmicutes;c__Negativicutes;o__unidentified_Negativicutes;f__Veillonellaceae;g__Veillonella	-0.1843	1.1492	-3.3747	-5.2416	-3.5954	1.0018	0.825	1.9242	-0.7882	1.8892	0.4792	0.011	1.001	-2.6599	0.8269	2.2388	1.4168	-0.9285	2.6985	0.5828	0.9002	1.46	1.0548	-3.8087	-0.9285	-0.2655	0.2703	-1.4228	3.4503	2.6834	-0.4441	0.4449	0.2946	-0.485	-0.3973	-1.9353	-1.738	0.8727	1.7787	1.3562	0.4753	1.3923	1.267	-1.5429	0.4699	0.5802	1.0713	4.5144	1.8624
k__Bacteria;p__Firmicutes;c__unidentified_Firmicutes;o__unidentified_Firmicutes;f__unidentified_Firmicutes;g__Dehalobacter	0.4283	0.7776	-1.9618	-2.9475	-2.0332	0.5292	0.6629	0.9886	-0.5074	1.3313	0.2996	-0.173	0.5356	-1.4353	0.3937	1.39	1.0704	-0.0588	1.697	0.3302	0.4803	1.2005	0.7375	-2.034	-0.5066	0.2974	-0.0799	-0.873	2.0179	1.2644	-0.5011	-0.141	-0.1132	-0.986	-0.5122	-1.6011	-0.9468	0.1081	1.1722	0.8005	0.5556	0.7621	0.6915	-1.3452	0.4313	0.3913	0.7075	1.8624	2.4097
k__Bacteria;p__Firmicutes;c__unidentified_Firmicutes;o__unidentified_Firmicutes;f__unidentified_Firmicutes;g__Gelria	0.116	0.8804	-1.1117	-2.0052	-1.5906	0.3558	0.3555	0.6512	-0.165	0.8351	-0.0137	-0.0171	0.1389	-0.9965	0.1028	0.6946	0.7667	0.1972	0.9554	0.0031	0.2217	0.5427	0.4444	-1.2002	-0.1314	-0.0563	-0.4648	-0.6219	1.426	0.9302	-0.4352	-0.0132	0.032	-0.2784	-0.2662	-1.0447	-0.4817	0.1397	0.7984	0.8533	0.7629	0.7823	0.3086	-0.269	0.358	0.6672	0.495	1.2563	0.8894
k__Bacteria;p__Firmicutes;c__unidentified_Firmicutes;o__unidentified_Firmicutes;f__unidentified_Firmicutes;g__unidentified_Firmicutes	-0.0144	0.8716	-2.5179	-3.8389	-2.881	0.8103	0.656	1.4205	-0.7073	1.4388	0.2321	0.0702	0.7311	-1.9711	0.5836	1.6283	1.1558	-0.4491	1.9953	0.4838	0.6243	1.2054	0.9603	-2.619	-0.2488	0.2152	0.0355	-1.1038	2.5418	1.713	-0.7203	0.2648	0.2686	-0.9302	-0.6118	-1.699	-1.3269	0.5143	1.3778	1.0373	0.3516	0.9738	0.7462	-1.4195	0.3668	0.4507	1.0385	2.3477	1.4139
k__Bacteria;p__Myxococcota;c__unidentified_Myxococcota;o__Haliangiales;f__Haliangiaceae;g__Haliangium	0.0683	-0.8294	1.673	2.5711	1.3135	-0.2003	-0.1299	-0.8072	-0.4733	-0.9815	0.1888	0.2769	-0.1767	1.1521	-0.2905	-1.0508	-1.1821	-0.5318	-1.4082	0.8576	-0.2629	-0.8114	-0.7025	2.174	0.4978	0.1343	0.2459	0.2219	-1.6548	-1.2888	0.7025	-0.4193	0.8971	0.4831	0.7985	1.5499	0.6113	0.2975	-0.9582	-0.9148	-0.9177	-0.9774	-1.3622	0.7056	0.0291	-0.9465	-1.0481	-1.7314	-1.3098
k__Bacteria;p__Nitrospirota;c__Nitrospiria;o__Nitrospirales;f__Nitrospiraceae;g__Nitrospira	-0.1262	0.4428	-1.5513	-2.1779	-1.4163	0.4402	0.4123	0.809	-0.5806	0.7246	0.6598	-0.1221	0.2766	-1.2672	0.3756	1.024	0.6776	-0.4088	1.0915	0.4793	0.3501	0.6953	0.4897	-1.2813	-0.1842	0.0095	0.384	-0.6717	1.4537	0.9304	-0.5614	-0.0281	0.0664	-0.6319	-0.5481	-1.0612	-1.0617	0.3637	0.7378	0.4355	-0.0674	0.3785	0.408	-0.9263	0.2183	0.0641	0.5234	1.1994	0.827
k__Bacteria;p__Proteobacteria;c__Alphaproteobacteria;o__Caulobacterales;f__Caulobacteraceae;g__Caulobacter	-0.4015	-0.7095	2.923	3.4739	2.172	-0.5816	-0.8914	-1.6774	0.5031	-1.8915	-0.3472	-0.1818	-0.9179	1.416	-0.848	-1.7994	-1.6977	0.82	-2.459	-0.5498	-0.7094	-1.7279	-0.7867	3.6004	1.0906	-0.8308	-0.3622	1.0308	-2.4815	-1.6548	0.7348	0.0542	0.3145	1.1488	0.428	2.028	1.4212	-0.1869	-1.3015	-0.8659	-0.1562	-1.005	-1.1128	1.5025	0.2187	-0.0511	-1.0011	-2.4238	-1.6487
k__Bacteria;p__Proteobacteria;c__Alphaproteobacteria;o__Rhizobiales;f__Beijerinckiaceae;g__Microvirga	0.336	0.6698	-2.423	-3.2659	-2.121	0.7816	0.6689	1.6048	-0.8069	1.5112	0.4414	0.0642	0.8635	-1.571	0.735	1.5953	1.3395	-0.5854	2.2718	0.8381	0.4329	1.4835	0.7909	-2.852	-0.6182	0.8522	0.275	-1.0591	2.4076	1.4305	-0.4408	0.4947	0.2904	-0.8855	-0.5002	-1.854	-0.9497	0.3801	1.1878	0.8013	0.0437	0.7216	0.479	-1.0917	0.1442	0.1109	0.7136	1.9996	1.4036
k__Bacteria;p__Proteobacteria;c__Alphaproteobacteria;o__Rhizobiales;f__Beijerinckiaceae;g__Psychroglaciecola	0.1165	0.5374	-1.6882	-2.461	-1.6556	0.5411	0.4271	0.9848	-0.5387	1.0195	0.4415	0.1135	0.2664	-1.3159	0.4514	1.1672	0.7608	-0.4574	1.3029	0.3504	0.447	0.6845	0.5336	-1.5484	-0.3434	0.0956	0.2258	-0.7118	1.6334	1.1343	-0.7237	0.0992	0.0036	-0.6062	-0.4861	-1.3304	-1.01	0.3684	0.9764	0.6852	0.135	0.6424	0.4585	-0.783	0.1518	0.219	0.5782	1.5019	0.9649
k__Bacteria;p__Proteobacteria;c__Alphaproteobacteria;o__Rhizobiales;f__Beijerinckiaceae;g__unidentified_Beijerinckiaceae	0.4465	-0.9749	0.9531	3.126	2.7433	-1.3285	-0.7984	-1.2146	0.1692	-1.9306	0.1334	-0.3894	-0.3113	0.8878	-0.1515	-1.4621	-1.3989	-0.7127	-3.0604	-0.7237	-0.3204	-1.6995	-1.0072	4.0222	0.2773	0.0419	0.256	1.3621	-2.3954	-2.3169	-1.1761	-0.6069	-1.1621	1.2367	-0.5012	1.4316	0.2266	-0.1305	-1.3474	-0.9372	-0.6424	-0.9335	-0.5918	0.7308	-1.7086	-0.7542	-0.8193	-2.1538	-1.5435
k__Bacteria;p__Proteobacteria;c__Alphaproteobacteria;o__Rhizobiales;f__Rhizobiaceae;g__Aminobacter	-0.0516	0.527	-1.441	-1.9383	-1.3571	0.3765	0.3001	0.6745	-0.442	0.6388	0.1775	0.0957	0.2279	-1.1238	0.3951	0.9408	0.5466	-0.4212	0.9025	0.2795	0.3243	0.5129	0.4081	-1.1366	-0.3399	-0.0139	0.0883	-0.5555	1.3412	1.013	-0.4566	0.0554	-0.0741	-0.4549	-0.4655	-1.0015	-0.888	0.1424	0.6598	0.4764	0.2297	0.5279	0.581	-0.6423	0.1307	0.2117	0.443	1.157	0.7897
k__Bacteria;p__Proteobacteria;c__Alphaproteobacteria;o__Rhizobiales;f__Rhizobiaceae;g__Mesorhizobium	0.3652	0.0234	-0.9142	-0.9133	-0.6992	-0.0181	0.2368	0.4787	-0.1165	0.6695	0.465	-0.3542	0.2531	-0.5565	0.2028	0.6168	0.8381	-0.0707	0.655	0.354	0.2713	0.6398	0.3515	-0.5154	-0.5014	0.2424	0.4455	-0.1978	0.5713	0.2223	-0.2715	-0.4879	-0.107	-0.8352	-0.48	-0.6064	-0.6574	-0.001	0.448	0.0531	-0.2074	0.0936	0.3492	-0.9419	0.0575	-0.1696	0.0561	0.5579	0.476
k__Bacteria;p__Proteobacteria;c__Alphaproteobacteria;o__Rhizobiales;f__unidentified_Rhizobiales;g__Nordella	-0.317	0.4005	-1.3316	-1.4155	-0.9971	0.6061	0.225	0.7979	-0.6431	0.5704	0.2754	0.0871	0.0974	-0.8431	0.3529	0.6932	0.2937	-0.588	0.9313	0.6707	0.3218	0.6006	0.252	-0.9929	0.0176	0.1028	0.1884	-0.6435	1.2005	0.5588	-0.6836	0.0868	0.213	0.0875	-0.216	-0.9745	-0.4977	0.2944	0.5429	0.3043	0.0426	0.4459	0.1958	-0.4979	-0.0836	0.2011	0.4834	0.8825	0.5047
k__Bacteria;p__Proteobacteria;c__Alphaproteobacteria;o__Rhizobiales;f__Xanthobacteraceae;g__Bradyrhizobium	-1.1411	-0.9595	1.81	2.6291	2.0258	0.2422	-0.4334	-0.8522	0.9607	-1.0368	-0.4144	0.6948	0.1904	1.2691	-0.2303	-1.2175	-0.9874	-0.5593	-1.851	-0.0872	-0.9757	-0.8049	-0.6119	2.2635	-0.6615	0.3544	0.2238	1.0692	-1.7305	-1.1924	0.2489	-0.0606	-0.7109	1.7483	0.1102	1.3879	0.5464	-0.4319	-1.0732	-0.7848	-0.5394	-0.7697	-0.242	1.583	-0.4358	-0.5314	-0.9917	-1.7987	-1.4462
k__Bacteria;p__Proteobacteria;c__Alphaproteobacteria;o__Rhizobiales;f__Xanthobacteraceae;g__Rhodoplanes	0.079	0.1583	-0.9602	-1.3172	-0.7688	0.1237	0.2902	0.8932	-0.4816	0.6988	0.0175	0.2989	0.023	-0.7382	0.4359	1.0103	0.5721	-0.1669	1.1349	-0.0041	0.4019	0.4349	0.2397	-1.0348	0.5544	-0.0062	0.2436	-0.4722	1.1282	1.0288	-0.215	0.3951	0.083	-1.1869	-0.1753	-0.9415	-0.7282	0.072	0.6031	0.2478	-0.1615	0.3605	0.3164	-1.1709	0.0233	-0.1944	0.8152	0.9463	0.6081
k__Bacteria;p__Proteobacteria;c__Alphaproteobacteria;o__Rhodobacterales;f__Rhodobacteraceae;g__Paracoccus	-0.316	-0.207	2.0517	2.699	2.2942	-0.6286	-0.4061	-1.1678	0.6765	-0.7589	-0.8307	-0.3539	-0.9992	1.638	-0.867	-1.243	-0.948	1.0702	-1.2472	-0.8207	-0.5026	-0.7782	-0.4663	2.1247	0.7164	-0.4526	-0.7881	0.6723	-1.6779	-0.9832	1.1427	-0.0745	-0.3674	1.266	0.7432	0.8275	1.8043	-0.7536	-0.8472	-0.41	0.3956	-0.3739	-0.2181	0.9271	0.1867	0.4583	-0.4728	-1.3374	-0.6805
k__Bacteria;p__Proteobacteria;c__Alphaproteobacteria;o__Rickettsiales;f__Anaplasmataceae;g__Wolbachia	-0.0577	1.5512	-4.2873	-6.4708	-4.3501	1.3979	1.3713	2.6152	-1.2408	2.4389	0.9421	0.2874	1.1478	-3.301	1.233	3.042	1.9719	-1.182	3.5721	1.0847	1.1496	2.1222	1.5417	-4.9075	-0.6281	0.2123	0.4627	-1.8651	4.3919	3.1628	-0.9605	0.7394	0.5377	-1.1959	-0.7497	-2.9891	-2.1466	1.0168	2.4527	1.6367	0.622	1.6926	1.3608	-2.5712	0.6281	0.6633	1.6443	3.9261	2.4598
k__Bacteria;p__Proteobacteria;c__Alphaproteobacteria;o__Rickettsiales;f__unidentified_Rickettsiales;g__unidentified_Rickettsiales	1.7348	-1.4379	3.9072	5.6954	3.5219	-1.6002	-0.5555	-2.1899	0.8444	-1.3543	-0.6337	-0.5413	-0.4798	3.0204	-1.1194	-2.2647	-0.7938	1.9446	-2.1906	-1.4718	-0.995	-0.879	-0.8844	4.2398	0.1913	0.2124	-0.5054	1.4209	-3.6068	-2.8422	1.4959	-0.9243	0.1011	-0.1751	0.9701	2.2094	2.003	-0.413	-1.9332	-1.5129	-0.6462	-1.2594	-0.4007	1.38	-0.5131	-0.7478	-1.2061	-3.2399	-1.4832
k__Bacteria;p__Proteobacteria;c__Alphaproteobacteria;o__Sphingomonadales;f__Sphingomonadaceae;g__Novosphingobium	-0.2946	-0.6483	1.3991	3.2752	2.9736	-1.3382	-1.4363	-1.3869	0.814	-2.0068	-0.7202	-0.3097	-0.7759	0.7956	-0.3835	-1.7093	-1.63	0.009	-2.9926	-1.2664	-0.3635	-1.9311	-0.8926	4.225	0.1195	0.0138	-0.334	1.7494	-2.5028	-2.0631	-1.1176	-0.0552	-1.8271	2.4918	-0.7903	1.6891	0.6378	-0.8583	-1.4047	-0.6815	0.0785	-0.7335	-0.3687	1.8847	-1.4813	0.0602	-0.8566	-1.8688	-1.3958
k__Bacteria;p__Proteobacteria;c__Alphaproteobacteria;o__Sphingomonadales;f__Sphingomonadaceae;g__Sphingomonas	0.6976	-0.006	-1.5013	-0.8146	-0.1028	-0.5704	-0.0232	0.1433	-0.7906	0.3674	0.0713	0.1449	1.0964	-0.8485	0.148	0.1019	0.0506	-1.3866	-0.2831	0.6193	-0.2699	-0.0024	-0.2384	-0.0779	-1.8338	0.0485	0.1441	-0.0718	0.2553	-0.3471	-0.5318	-0.3948	-0.6156	1.3968	-0.3125	0.0287	-0.0768	0.0154	-0.2174	0.0285	-0.2857	0.0112	0.3883	-0.3339	-0.89	-0.3104	-0.4535	0.6227	0.0597
k__Bacteria;p__Proteobacteria;c__Alphaproteobacteria;o__unidentified_Alphaproteobacteria;f__Acetobacteraceae;g__Acetobacter	-0.5486	0.8842	-2.3045	-3.852	-2.6432	0.7797	0.7074	1.4816	-0.5271	1.378	0.5448	-0.0137	0.3733	-1.8109	0.7355	1.8267	1.1884	0.1326	2.3893	0.387	0.5221	1.2278	1.0339	-2.8679	0.6233	0.0626	0.3835	-1.229	2.6948	2.3042	-0.4727	0.9209	0.4499	-1.5842	-0.58	-2.0612	-1.1481	0.5793	1.4216	0.9473	0.23	0.8914	0.9604	-2.191	0.8366	0.3748	1.4025	2.3442	1.4938
k__Bacteria;p__Proteobacteria;c__Alphaproteobacteria;o__unidentified_Alphaproteobacteria;f__Acetobacteraceae;g__Commensalibacter	0.2706	0.1115	-0.4133	-1.0402	-0.9574	0.0307	-0.1246	0.4344	-0.4674	0.349	-0.0816	0.1181	-0.0039	-0.5583	0.3402	0.5775	0.2518	-0.3858	0.2655	-0.022	0.5919	0.2615	0.2633	-0.3674	-0.1531	0.0698	-0.0527	-0.2047	0.6521	0.5077	-0.3515	0.3089	-0.032	-0.2741	-0.3262	-0.4381	-0.9735	0.3242	0.4732	0.099	-0.151	0.2538	0.1605	-0.353	-0.2645	-0.3026	0.2038	0.7694	0.2165
k__Bacteria;p__Proteobacteria;c__Alphaproteobacteria;o__unidentified_Alphaproteobacteria;f__Acetobacteraceae;g__unidentified_Acetobacteraceae	-0.0146	0.0545	-1.416	-1.7184	-1.2599	0.3329	0.3852	0.9417	-0.5404	0.5508	0.7947	0.0721	0.484	-1.1447	0.6988	1.0127	0.8227	-0.8972	0.9059	0.5911	0.2335	0.6604	0.2927	-0.9866	-0.5607	0.0638	0.7598	-0.4416	1.3164	0.8689	-0.4354	-0.2247	0.013	-1.1609	-0.5092	-0.7621	-1.1853	0.301	0.5682	0.3157	-0.4729	0.1808	0.2064	-0.8463	-0.123	-0.2834	0.3266	1.0106	0.598
k__Bacteria;p__Proteobacteria;c__Alphaproteobacteria;o__unidentified_Alphaproteobacteria;f__Azospirillaceae;g__Skermanella	0.2774	0.3894	-1.6871	-2.2392	-1.4405	0.8217	0.5694	1.1263	-0.4801	1.369	0.2065	0.1747	0.7382	-0.9106	0.4321	1.2148	1.1859	-0.4313	1.6911	0.5632	0.3295	1.4621	0.6807	-2.0284	-0.888	0.5448	0.0522	-0.7154	1.6413	0.7848	-0.2904	0.0171	0.1495	-0.5859	-0.2662	-1.4776	-0.6756	0.145	0.9964	0.6278	-0.1041	0.4553	0.7068	-0.9493	0.0837	0.0497	0.4722	1.472	1.1408
k__Bacteria;p__Proteobacteria;c__Alphaproteobacteria;o__unidentified_Alphaproteobacteria;f__Dongiaceae;g__Dongia	-0.5693	-0.0725	-0.2547	0.1099	0.4389	0.9751	-0.2118	0.3991	-0.6123	-0.1166	0.204	0.0854	0.0286	-0.0808	0.1559	0.012	-0.0935	-0.936	0.4355	1.1961	-0.071	0.3802	0.0294	-0.3263	-0.2699	0.4392	0.1387	-0.3356	0.2643	-0.179	-0.1027	0.6571	0.2641	1.3664	0.0271	-0.5626	0.0536	0.315	-0.1084	-0.1342	-0.3198	-0.2387	-0.2845	1.1346	-0.7279	-0.2706	-0.0584	0.0148	-0.1
k__Bacteria;p__Proteobacteria;c__Alphaproteobacteria;o__unidentified_Alphaproteobacteria;f__Reyranellaceae;g__Reyranella	-0.0895	-0.4395	0.3922	0.5596	0.6466	-0.0897	-0.4797	-0.1401	-0.7106	-0.1043	0.4107	0.2017	-0.5139	0.3342	0.0458	-0.2501	-0.514	-0.2223	-0.6146	0.9101	0.5239	-0.2259	0.0714	0.9166	-0.1046	-0.2673	0.2606	0.0732	-0.5193	-0.6461	-0.4737	0.1012	0.0096	0.9571	-0.3314	-0.2294	0.0228	0.6074	-0.2978	-0.3521	-0.5844	-0.3708	-0.1461	-0.3128	-0.4127	-0.633	-0.6854	-0.467	-0.3731
k__Bacteria;p__Proteobacteria;c__Alphaproteobacteria;o__unidentified_Alphaproteobacteria;f__unidentified_Alphaproteobacteria;g__unidentified_Alphaproteobacteria	1.4541	0.1831	-0.3669	-1.0145	-1.3676	-0.5416	0.665	0.3267	0.205	1.1327	-0.299	0.4013	0.8131	-0.1272	0.0704	0.471	0.9686	1.0903	1.2629	-0.5161	0.2227	0.7148	0.2538	-0.9331	-0.9806	0.0868	-0.1656	-0.3208	0.7534	1.048	0.9366	0.0083	0.4479	-1.803	0.2458	0.0882	-0.2987	0.2218	0.4778	0.0702	-0.2313	0.283	0.5311	-0.9664	0.9116	-0.1318	0.2413	0.9274	0.6248
k__Bacteria;p__Proteobacteria;c__Gammaproteobacteria;o__Burkholderiales;f__Burkholderiaceae;g__Lautropia	-0.112	1.563	-4.0862	-6.0123	-3.9136	1.2741	1.1901	2.3441	-1.0454	2.5158	0.5006	0.101	0.8715	-2.8081	0.9945	2.7978	1.8413	-0.4087	3.6005	0.904	1.1813	2.0218	1.3305	-4.7074	0.0485	0.2654	0.1684	-1.8618	4.1299	3.142	-0.5484	0.8342	0.7114	-1.6114	-0.5124	-2.9813	-1.5395	0.576	2.2172	1.5529	0.6807	1.6455	1.1987	-2.5816	0.8385	0.5982	1.8032	3.9032	2.4501
k__Bacteria;p__Proteobacteria;c__Gammaproteobacteria;o__Burkholderiales;f__Burkholderiaceae;g__Ralstonia	-0.2236	0.6332	-1.4384	-2.6034	-2.2925	0.9637	0.8811	0.8604	-0.262	0.3266	0.2473	-0.2168	0.6945	-1.419	0.4911	0.9908	0.3428	-1.0766	0.8554	0.197	0.4582	0.5506	0.3066	-1.471	0.3198	0.2895	0.0528	-0.821	1.5583	0.7502	-0.2904	-0.3971	0.5561	-0.7678	0.0873	-0.4327	-1.3132	0.7074	0.9349	0.6837	0.2592	0.5333	0.0513	-0.5883	0.3427	0.1859	0.2242	1.4772	0.7033
k__Bacteria;p__Proteobacteria;c__Gammaproteobacteria;o__Burkholderiales;f__Burkholderiaceae;g__unidentified_Burkholderiaceae	-0.5026	-1.5756	4.2135	6.3766	4.9568	-0.9095	-1.0471	-2.3584	1.0831	-2.9208	-0.6544	0.0814	-1.3659	2.8604	-0.9949	-2.6703	-2.4026	0.2611	-3.6248	-0.8372	-1.0212	-2.5032	-1.7806	5.4811	1.1117	-1.0732	-0.143	1.8337	-4.1086	-2.8555	0.7768	0.3517	-0.3301	2.6895	0.8395	2.6337	2.0516	-0.3054	-2.1629	-1.5955	-0.5695	-1.7588	-1.3367	2.8178	-0.9168	-0.7159	-1.3808	-3.8355	-2.6654
k__Bacteria;p__Proteobacteria;c__Gammaproteobacteria;o__Burkholderiales;f__Comamonadaceae;g__Acidovorax	0.1821	-0.1525	0.8722	0.5625	0.0674	-0.4001	-0.1317	-0.3729	0.1569	-0.6389	-0.1772	-0.2558	-0.2835	0.2652	-0.1032	-0.473	-0.4244	0.2231	-0.6834	-0.6761	-0.0368	-0.5022	-0.2081	1.1236	0.9909	-0.0179	-0.2141	0.2936	-0.5261	-0.5187	0.1836	-0.3927	-0.0034	-0.6959	0.0622	0.7005	0.0262	-0.1906	-0.1926	-0.1732	0.0697	-0.192	-0.4809	-0.1346	0.1029	-0.0531	-0.1104	-0.6323	-0.3606
k__Bacteria;p__Proteobacteria;c__Gammaproteobacteria;o__Burkholderiales;f__Comamonadaceae;g__Curvibacter	0.0268	0.7969	-2.0513	-3.0203	-2.1851	0.6843	0.5658	1.1675	-0.5317	1.2318	0.3045	0.1127	0.4074	-1.599	0.5667	1.3656	0.9082	-0.394	1.6585	0.3806	0.5805	0.8557	0.6368	-2.0952	-0.167	0.1327	-0.0347	-0.9879	2.1066	1.5953	-0.5604	0.188	0.149	-0.8891	-0.445	-1.3933	-1.1164	0.3778	1.199	0.9525	0.4849	0.9006	0.5971	-1.1115	0.4202	0.5412	0.7707	2.0696	1.2158
k__Bacteria;p__Proteobacteria;c__Gammaproteobacteria;o__Burkholderiales;f__Comamonadaceae;g__Delftia	0.048	-1.0365	3.4589	5.8145	3.6498	-1.173	-1.1571	-1.9593	0.7212	-2.0398	-0.0058	-0.0438	-1.2277	2.4511	-0.5	-2.0974	-1.5263	0.6174	-3.2889	-0.8235	-0.6152	-1.959	-1.1371	5.5373	1.1125	-0.1216	0.3025	1.8431	-3.4419	-2.5808	-0.1875	-1.1738	-0.7573	0.5037	0.3317	2.9281	1.2296	-0.9035	-1.6098	-1.0704	-0.2775	-1.0495	-0.9931	1.6052	-0.5969	-0.2011	-1.0101	-3.4481	-1.9169
k__Bacteria;p__Proteobacteria;c__Gammaproteobacteria;o__Burkholderiales;f__Comamonadaceae;g__Limnohabitans	0.0837	0.3542	-1.184	-1.7515	-1.3023	0.2841	0.2509	0.7055	-0.5117	0.7846	-0.0045	0.3183	0.282	-0.9748	0.461	0.9087	0.5129	-0.411	0.8325	0.0671	0.3335	0.491	0.2304	-1.0327	-0.2138	0.1701	0.0476	-0.427	1.1854	0.893	-0.533	0.0235	-0.0472	-0.7104	-0.3789	-0.8655	-1.0673	0.2238	0.6985	0.4288	-0.0705	0.5416	0.2176	-0.8203	-0.0151	0.0004	0.5261	1.0236	0.6341
k__Bacteria;p__Proteobacteria;c__Gammaproteobacteria;o__Burkholderiales;f__Comamonadaceae;g__Ottowia	-0.0474	0.2529	-0.6015	-1.0982	-0.9032	0.1194	0.014	0.4448	-0.405	0.5077	-0.1498	0.4739	0.1438	-0.5955	0.2346	0.5169	0.2163	-0.2842	0.5222	-0.172	0.1534	0.2251	0.0959	-0.4845	0.0978	0.0572	-0.0409	-0.3232	0.9328	0.6427	-0.2382	-0.0136	-0.024	-0.5439	-0.1129	-0.3497	-0.6192	0.1137	0.5023	0.3935	0.1762	0.3506	0.1955	-0.5302	0.0193	0.118	0.4597	0.7482	0.3782
k__Bacteria;p__Proteobacteria;c__Gammaproteobacteria;o__Burkholderiales;f__Comamonadaceae;g__Sphaerotilus	0.1067	0.3424	-1.3289	-1.6475	-1.1661	0.3039	0.3285	0.662	-0.4264	0.6798	0.1508	0.0642	0.2553	-0.9543	0.3994	0.7824	0.5962	-0.4707	0.8824	0.1578	0.4536	0.4905	0.3673	-0.8658	0.0433	0.0936	0.1438	-0.4785	1.0143	0.7485	-0.4233	0.0629	0.0197	-0.7048	-0.3477	-0.8785	-0.8185	0.32	0.6777	0.4863	-0.0923	0.3749	0.2205	-0.8738	0.1047	-0.0862	0.4271	1.0605	0.6217
k__Bacteria;p__Proteobacteria;c__Gammaproteobacteria;o__Burkholderiales;f__Neisseriaceae;g__Neisseria	0.2855	0.9051	-2.0181	-3.8413	-3.627	0.401	0.8432	1.3963	-0.9352	1.2627	0.3174	-0.1903	0.8207	-1.7737	0.6042	1.6761	0.9569	-1.0426	1.942	0.2461	0.7602	0.9314	0.668	-2.9258	0.2762	-0.3919	0.0676	-1.2553	2.5988	2.0872	0.9641	-0.6945	1.0214	-1.5255	0.791	-0.093	-0.8794	0.1749	1.3588	0.9945	0.3665	1.0582	0.207	-1.5377	1.0082	0.409	0.6719	2.8242	1.488
k__Bacteria;p__Proteobacteria;c__Gammaproteobacteria;o__Burkholderiales;f__Oxalobacteraceae;g__Collimonas	0.1449	-1.8357	5.8825	8.7783	6.2648	-1.8316	-1.3171	-3.1886	2.2165	-3.407	-0.6964	0.1977	-1.0856	4.2145	-1.1416	-3.6082	-2.4431	1.3129	-4.9168	-1.3786	-1.2354	-3.0588	-1.6955	7.9212	1.2269	-0.2978	-0.1328	3.0605	-5.4691	-3.5717	1.2761	-0.3396	-0.5602	2.2307	0.8009	4.0753	2.8895	-0.9074	-2.948	-1.8757	-0.6489	-2.038	-1.4329	3.3836	-0.7213	-0.4916	-1.8261	-5.2614	-3.3158
k__Bacteria;p__Proteobacteria;c__Gammaproteobacteria;o__Enterobacterales;f__Aeromonadaceae;g__Aeromonas	0.0968	-1.5224	4.4572	6.369	4.6447	-1.4636	-1.0365	-2.3256	1.6445	-1.9298	-0.7991	-0.0588	-1.1501	3.3817	-0.964	-2.6896	-1.3551	1.174	-3.3415	-1.0394	-0.8476	-1.6917	-1.0766	5.334	-0.1217	-0.0939	-0.264	2.1856	-4.0575	-2.6032	1.0249	-0.9261	-1.1033	1.3227	0.4734	2.4735	1.6083	-1.0947	-2.0953	-1.5192	-0.5381	-1.4275	-0.5057	2.1051	-0.7121	-0.6063	-1.6161	-3.7153	-2.0926
k__Bacteria;p__Proteobacteria;c__Gammaproteobacteria;o__Enterobacterales;f__Enterobacteriaceae;g__unidentified_Enterobacteriaceae	0.4097	-1.0003	3.3203	5.3175	3.648	-1.3098	-0.77	-1.9421	0.9726	-1.9058	-0.5575	-0.1185	-0.8175	2.5735	-0.7323	-2.108	-1.5007	0.6164	-2.9785	-0.9628	-0.472	-1.6877	-1.1302	4.9133	0.8919	0.0725	-0.242	1.7292	-3.3357	-2.5667	0.3631	-0.8883	-0.6347	1.1738	0.6435	2.6187	1.5533	-0.6791	-1.6771	-1.1243	-0.1723	-0.9887	-0.8504	1.7515	-0.8365	-0.3274	-1.1813	-2.916	-1.7079
k__Bacteria;p__Proteobacteria;c__Gammaproteobacteria;o__Enterobacterales;f__Pasteurellaceae;g__Haemophilus	-0.5007	-0.9346	2.8119	3.7844	1.8274	-1.2397	-0.7877	-1.482	0.7348	-1.686	-0.378	-0.2691	-0.6983	1.7051	-0.5321	-1.5632	-1.3347	-0.1739	-2.3488	-1.0328	-0.5442	-1.4796	-1.1135	3.4318	1.015	-0.7709	-0.0243	1.1957	-2.321	-1.3278	1.61	-1.4764	-0.0378	-0.1008	1.4074	3.7562	1.1811	-1.2865	-1.1729	-0.944	-0.2598	-0.8572	-1.2084	1.166	0.168	-0.316	-0.9253	-1.8813	-1.3836
k__Bacteria;p__Proteobacteria;c__Gammaproteobacteria;o__Enterobacterales;f__Vibrionaceae;g__Salinivibrio	0.3393	-0.788	3.3604	4.7352	2.9922	-0.9997	-0.6983	-1.7423	1.2181	-1.7671	-0.1101	-0.275	-0.7968	2.2538	-0.5966	-1.8751	-1.1032	1.0987	-2.5716	-0.9732	-0.4976	-1.5055	-0.7913	4.5542	1.0474	-0.0128	-0.0094	1.6533	-2.9377	-2.0093	0.5218	-0.6455	-0.3065	0.2841	0.4123	2.4504	1.2794	-0.552	-1.3544	-0.9335	-0.0891	-0.9234	-0.8152	1.6294	-0.1093	-0.1579	-0.9139	-2.8523	-1.5222
k__Bacteria;p__Proteobacteria;c__Gammaproteobacteria;o__Enterobacterales;f__Yersiniaceae;g__Serratia	0.061	-0.1105	0.5757	1.22	0.6524	-0.3972	-0.3519	-0.7456	0.3689	-0.6741	0.4787	-0.7807	-0.5651	0.4022	-0.4212	-0.6533	-0.3705	0.4037	-0.7694	0.0009	0.0288	-0.5035	-0.1619	1.7259	0.3872	-0.2262	0.0156	0.3954	-0.9693	-0.7564	-0.2955	-0.6179	-0.1801	0.1599	-0.0776	0.6614	0.2888	-0.2364	-0.448	-0.1935	0.2037	-0.4195	-0.3753	0.4839	0.1926	0.3366	-0.5149	-0.8619	-0.2713
k__Bacteria;p__Proteobacteria;c__Gammaproteobacteria;o__Pseudomonadales;f__Moraxellaceae;g__Acinetobacter	-0.4669	-0.9567	2.8672	4.4262	3.1377	-0.6269	-0.4948	-1.5252	0.8852	-1.6502	-0.7529	-0.1925	-0.749	2.3856	-0.6337	-1.9092	-1.442	0.1148	-2.3722	-0.7799	-0.7254	-1.2937	-1.0453	3.635	1.103	0.0497	-0.4132	1.2814	-2.6941	-2.2333	0.633	-0.6327	-0.5006	1.2286	0.8052	1.8563	1.6516	-0.7749	-1.4125	-1.0424	-0.258	-1.0286	-0.8288	1.3243	-0.6923	-0.3042	-0.9157	-2.5498	-1.5687
k__Bacteria;p__Proteobacteria;c__Gammaproteobacteria;o__Pseudomonadales;f__Moraxellaceae;g__Enhydrobacter	0.1062	-1.1528	3.995	5.8928	3.718	-1.4975	-0.9383	-2.1895	1.1535	-2.0116	-0.5065	-0.5056	-1.1878	3.0544	-0.9191	-2.3899	-1.3959	1.1821	-3.0234	-0.8244	-0.7614	-1.8047	-1.0774	4.9393	1.3877	0.3222	-0.3881	1.7617	-3.6281	-2.4997	1.252	-1.039	-0.3784	0.1194	0.6849	2.7116	2.0895	-1.3434	-2.0246	-1.3826	-0.3401	-1.3647	-1.6642	1.6013	-0.1671	-0.3469	-1.339	-3.7214	-1.9809
k__Bacteria;p__Proteobacteria;c__Gammaproteobacteria;o__Pseudomonadales;f__Moraxellaceae;g__Psychrobacter	0.471	-0.022	-0.7993	-0.3923	-0.1868	0.1436	0.3366	0.2879	0.1855	0.6336	0.0181	-0.0063	0.5306	-0.1186	0.2476	0.3009	0.7129	-0.2953	0.5532	0.0972	0.1581	0.6066	0.2387	-0.3399	-1.2144	0.4326	0.1567	-0.0069	0.3158	-0.1279	-0.1991	-0.1738	-0.3058	0.0107	-0.2544	-0.6058	-0.4857	0.2249	0.2679	0.0146	-0.3302	0.0628	0.5901	-0.272	-0.3461	-0.3626	-0.0374	0.5342	0.2283
k__Bacteria;p__Proteobacteria;c__Gammaproteobacteria;o__Pseudomonadales;f__Pseudomonadaceae;g__Pseudomonas	0.2641	-0.5225	-0.0324	1.4012	1.5764	-0.3075	-0.3715	-0.2998	-0.1701	-0.5188	0.0105	0.1995	-0.0236	0.159	-0.2538	-0.2941	-0.3051	0.0194	0.18	0.3612	-0.2514	-0.1362	-0.6622	0.6665	-0.4152	-0.2114	0.2362	0.1145	-0.799	-0.3932	0.341	1.1876	0.1041	1.0663	0.1474	0.2432	0.7707	-0.1807	-0.6257	-0.6181	-0.6851	-0.5705	-0.2904	1.0166	-0.4706	-0.6843	0.0453	-0.4649	-0.5329
k__Bacteria;p__Proteobacteria;c__Gammaproteobacteria;o__Steroidobacterales;f__Steroidobacteraceae;g__Steroidobacter	-0.2273	0.2837	-1.3132	-1.7792	-1.0266	0.9089	0.2817	0.9061	-0.5902	0.8367	0.0939	0.1816	0.2749	-0.8687	0.3495	0.9014	0.5027	-0.7809	1.2435	0.726	0.2663	0.7698	0.2782	-1.4915	-0.1257	0.2246	0.0964	-0.7429	1.3808	0.6199	-0.2593	0.398	0.2281	0.1494	-0.0553	-1.1866	-0.5875	0.311	0.7733	0.3872	-0.017	0.4457	0.1685	-0.2762	-0.2382	0.1232	0.3974	1.1114	0.5756
k__Bacteria;p__Proteobacteria;c__Gammaproteobacteria;o__Xanthomonadales;f__Xanthomonadaceae;g__Lysobacter	-0.0457	0.4236	-1.3526	-1.9814	-1.3193	0.822	0.3852	1.0968	-0.5509	0.7878	0.0304	0.1701	0.3512	-0.9694	0.3176	0.9015	0.5926	-0.8192	1.3218	0.5724	0.3576	0.7917	0.321	-1.5481	-0.1094	0.2959	0.0334	-0.7435	1.5039	0.7483	-0.4539	0.2976	0.2137	-0.0089	-0.0714	-1.2124	-0.7303	0.3207	0.7529	0.518	0.0794	0.4657	0.1506	-0.323	-0.2009	0.0399	0.4652	1.2089	0.6477
k__Bacteria;p__Proteobacteria;c__Gammaproteobacteria;o__Xanthomonadales;f__Xanthomonadaceae;g__Stenotrophomonas	0.2406	-1.1805	4.7562	6.7961	4.6299	-1.1794	-1.0338	-2.2592	1.663	-2.4276	-0.3356	0.1983	-0.9275	3.257	-0.6956	-2.5382	-1.7097	0.9673	-3.7071	-1.0477	-0.733	-2.1414	-1.1373	6.3194	1.123	-0.1263	0.0059	2.4698	-4.0316	-2.7069	0.8743	-0.5652	-0.477	1.6318	0.7441	3.5193	2.0027	-0.7478	-1.9488	-1.2398	-0.2316	-1.2541	-1.0513	2.8596	-0.5305	-0.1921	-1.2664	-3.7844	-2.2667
k__Bacteria;p__Thermotogota;c__Thermotogae;o__Petrotogales;f__Petrotogaceae;g__Defluviitoga	-0.102	0.4477	-1.2781	-1.2328	-1.0904	-0.2275	-0.0505	0.192	-0.0461	0.4302	0.1782	0.1207	0.1944	-0.9013	0.056	0.407	0.214	0.2695	0.3466	-0.3233	0.1492	-0.043	0.1501	-0.1367	-0.2958	-0.1666	-0.0872	-0.1307	0.581	0.969	-0.58	0.3028	-0.2436	-0.1077	-0.476	-0.0974	-0.2757	0.0414	0.4101	0.3518	0.4108	0.4292	0.4077	-0.6197	0.7172	0.3267	0.4016	0.7659	0.3888
k__Bacteria;p__unidentified_Bacteria;c__Chloroflexia;o__Thermomicrobiales;f__unidentified_Thermomicrobiales;g__unidentified_Thermomicrobiales	-0.2913	0.3836	-0.2719	0.3131	0.1347	-0.1853	-0.1036	-0.153	-0.039	-0.2108	0.86	-0.5764	-0.2186	-0.1374	-0.1271	-0.2042	0.0028	-0.0129	-0.2571	0.4523	-0.3507	-0.1618	0.1329	0.7509	0.2689	-0.0188	0.3285	-0.0336	-0.0948	-0.1667	-0.4419	-0.549	-0.1807	0.168	-0.2282	-0.0261	0.255	-0.2562	-0.2693	0.1611	0.2938	-0.1304	-0.03	0.134	-0.0157	0.6501	-0.1546	-0.3242	-0.0107
k__Bacteria;p__unidentified_Bacteria;c__unidentified_Bacteria;o__Halanaerobiales;f__Halanaerobiaceae;g__Halocella	0.0511	0.8775	-2.2152	-3.3025	-2.22	0.7642	0.5388	1.2569	-0.6011	1.2907	0.2524	0.1924	0.511	-1.7127	0.4458	1.394	0.9278	-0.4544	1.6293	0.366	0.5489	0.8883	0.7598	-2.0876	-0.4749	0.0466	0.1299	-0.9195	2.2168	1.5086	-0.904	0.192	0.0259	-0.598	-0.5074	-1.8605	-1.0802	0.4646	1.0906	0.9301	0.4762	0.9927	0.7486	-1.2202	0.1996	0.6356	0.8555	2.1344	1.1789
[truncated: 51 more columns]
