# Supplementary material for: 16S rRNA Sequencing Analysis Uncovers Dose-Dependent Cupric Chloride Effects on Silkworm Gut Microbiome Composition and Diversity
Source: Animals (Basel). 2024 Dec 17;14(24):3634. doi: 10.3390/ani14243634 (PMC11672621; doi:10.3390/ani14243634)
Supplement: Supplementary file 1 [file animals-14-03634-s001.zip › Table S9.xlsx]

## Sheet: Sheet1
PathwayL2	CMK_1	CMK_2	CMK_3	CMK_4	CMK_5	CMK_6	CMK_7	CMF_1	CMF_2	CMF_3	CMF_4	CMF_5	CMF_6	CMF_7	CME_1	CME_2	CME_3	CME_4	CME_5	CME_6	CME_7
Aging	1.12052e+06	1.2305e+06	1.21528e+06	1.22463e+06	1.18545e+06	1.0294e+06	1.10604e+06	1.0602e+06	988736	1.06295e+06	1.24066e+06	1.08955e+06	1.24548e+06	1.16129e+06	394762	925560	349850	384990	389517	754581	1.10428e+06
Amino acid metabolism	1.47494e+07	1.22289e+07	1.25199e+07	1.2185e+07	1.24299e+07	1.11967e+07	1.21025e+07	1.18592e+07	1.03052e+07	1.17742e+07	1.24434e+07	11701849	1.24036e+07	1.24776e+07	6.50871e+06	9.48894e+06	5.41466e+06	6.16748e+06	6.3322e+06	8.45071e+06	1.23276e+07
Biosynthesis of other secondary metabolites	2.54199e+06	2.68586e+06	2.74326e+06	2.68527e+06	2.68736e+06	2.45077e+06	2.64596e+06	2.5022e+06	2.21166e+06	2.59234e+06	2.73709e+06	2.55531e+06	2.71614e+06	2745927	1.23591e+06	2.01584e+06	1.0328e+06	1.17708e+06	1.18088e+06	1.80529e+06	2.69473e+06
Cancer: overview	1.16896e+06	1.32079e+06	1.2858e+06	1.31335e+06	1.25733e+06	1.08321e+06	1.14384e+06	1.11006e+06	1.07053e+06	1.07963e+06	1.3206e+06	1.14357e+06	1.33796e+06	1.19379e+06	529003	1.04609e+06	481387	520416	517519	806038	1.1234e+06
Cancer: specific types	474459	514393	491431	508557	478021	401793	423385	397573	351627	392610	510211	415887	519669	444019	168003	369295	156141	166508	179510	291775	412117
Carbohydrate metabolism	1.35855e+07	1.24288e+07	1.2602e+07	1.24405e+07	12515879	1.13669e+07	1.20315e+07	1.20501e+07	1.0671e+07	1.16142e+07	1.26307e+07	1.19605e+07	1.2655e+07	1.23925e+07	7.45006e+06	1.04908e+07	6.53935e+06	7.07497e+06	7.26341e+06	9.09587e+06	1.21356e+07
Cardiovascular disease	482765	601483	575460	596744	557052	472597	495926	444044	417897	462064	598568	489882	606811	521786	192406	442755	173979	196555	189052	343938	481345
Cell growth and death	1.34959e+06	1.07436e+06	1.08443e+06	1.06687e+06	1.08044e+06	974811	1.03818e+06	1.1488e+06	973393	1.0093e+06	1.08449e+06	1.02503e+06	1.09197e+06	1.06733e+06	709037	889018	676139	672265	729244	759252	1.05272e+06
Cell motility	1.96915e+06	1.95086e+06	1.83764e+06	1.9272e+06	1.82298e+06	1.50592e+06	1.51478e+06	1.25409e+06	1.03484e+06	1.30596e+06	1.90802e+06	1.45604e+06	1.98913e+06	1.54857e+06	927564	1.42799e+06	696169	893600	879696	1.13191e+06	1.40524e+06
Cellular community - eukaryotes	0	2	0	0	6	223	2	85	769	4	0	9	0	0	560	165	567	1695	1288	0	45
Cellular community - prokaryotes	4.40334e+06	3.31322e+06	3.2415e+06	3.28665e+06	3.25353e+06	2.78043e+06	2.85903e+06	2.89825e+06	2.51809e+06	2.58575e+06	3.29678e+06	2.80637e+06	3.37633e+06	2.90731e+06	2.10571e+06	2.68919e+06	1.65667e+06	1.96976e+06	2.01874e+06	2.1285e+06	2.74949e+06
Circulatory system	71276	73342.5	67758.5	72057.5	66398.2	52787.5	53706	44326.5	39773.5	45605	71199	50996.5	73526.8	55403.2	40817	53325.7	42801.6	38851.5	40268.1	38169	48820
Development and regeneration	48688.5	67749.1	66665.8	67495.6	64281.6	55356	59651.9	51663.5	49116.3	56594.6	68127.6	57304.6	68157.6	62754.2	17253.5	49095.2	15923.2	18558.1	12650.6	37811.7	58858.3
Digestive system	556121	404512	431865	403708	429871	394703	443062	432305	350381	441431	418285	414919	409678	457793	141722	308294	109263	140306	133375	278268	466257
Drug resistance: antimicrobial	1.57651e+06	2.09797e+06	2.07385e+06	2.09462e+06	2.0188e+06	1.78156e+06	1.88696e+06	1.63246e+06	1.49234e+06	1.78182e+06	2.11164e+06	1.81467e+06	2.12255e+06	1.96888e+06	684938	1.647e+06	629664	681742	635199	1.28257e+06	1.86695e+06
Drug resistance: antineoplastic	593461	583216	570431	578686	559732	483986	512415	497776	430432	483066	583731	501144	589823	533205	250885	447415	228118	246604	245866	358093	505831
Endocrine and metabolic disease	376675	350981	350793	349648	347477	308174	326839	331823	305588	311734	352932	323061	355851	335634	224055	286479	209826	212935	218533	239240	325296
Endocrine system	1.37307e+06	1.17093e+06	1.19061e+06	1.16955e+06	1.17861e+06	1.05162e+06	1.13317e+06	1.03828e+06	1.01184e+06	1.09451e+06	1.18948e+06	1.10567e+06	1.18817e+06	1.16949e+06	602337	947000	509705	562408	559867	790742	1.1422e+06
Energy metabolism	7.05027e+06	5.89074e+06	5.98535e+06	5.88023e+06	5.96653e+06	5.35528e+06	5.72239e+06	6.1121e+06	5.93323e+06	5.57765e+06	5.97473e+06	5.77156e+06	5.99323e+06	5.88815e+06	3.74738e+06	4.80933e+06	3.27499e+06	3.58453e+06	3.56184e+06	4.18917e+06	5.79114e+06
Environmental adaptation	629549	518415	511345	514280	506548	434989	461210	424901	377516	429072	518368	444770	524124	475698	256323	397884	243719	244999	251662	324217	452708
Excretory system	87333.7	24534.6	28301.4	24452.2	30324.9	27153.1	31085.5	41072.8	42039.8	32393.7	25831.5	31814.2	25351.2	30985.4	24950.1	19337.4	15552.4	24464.3	19332.9	20133.5	34100.2
Folding sorting and degradation	1.94435e+06	1.90253e+06	1.94159e+06	1.90678e+06	1.92642e+06	1.74658e+06	1.86687e+06	1.85921e+06	1.80428e+06	1.81826e+06	1.93589e+06	1.85396e+06	1.93581e+06	1.9247e+06	1.1737e+06	1.64191e+06	1.09581e+06	1.14667e+06	1.10725e+06	1.35939e+06	1.88629e+06
Glycan biosynthesis and metabolism	2.54952e+06	2.71625e+06	2.75842e+06	2.71817e+06	2.71282e+06	2.45145e+06	2.62549e+06	2.4992e+06	2.28675e+06	2.53851e+06	2.7571e+06	2.54429e+06	2.75005e+06	2.71192e+06	1.38028e+06	2.22205e+06	1.18443e+06	1.33142e+06	1.26158e+06	1.82786e+06	2.64169e+06
Immune disease	71117.1	70300.5	70029.5	70424.6	69244.6	61011.3	63708.8	64549.6	62510.1	59158.2	70668.1	64725.6	71168.9	65504	30541.3	62161.9	24761.8	30213.3	25837.7	46930.2	62216.8
Immune system	341246	477534	464819	476594	449701	389885	409609	341624	337198	383932	479159	402204	482681	430416	142341	353507	131349	150720	124744	281798	399282
Infectious disease: bacterial	1.28605e+06	1.41217e+06	1.38763e+06	1.4062e+06	1.36044e+06	1.19005e+06	1.25876e+06	1.19762e+06	1.06037e+06	1.19032e+06	1.41704e+06	1.23541e+06	1.43282e+06	1.31012e+06	599302	1.12737e+06	573267	599554	589481	899369	1.2484e+06
Infectious disease: parasitic	167899	203977	203714	202778	197962	176740	191073	176329	142984	183277	205473	180572	205773	199288	58499	154821	54905.5	60746	62803.1	125312	192599
Infectious disease: viral	668140	493583	491631	485838	485970	437155	466198	493828	373805	451327	495179	445030	500403	482533	261154	362074	249575	280611	296947	322809	479816
Lipid metabolism	4.76498e+06	4.09296e+06	4.15228e+06	4.07848e+06	4.10456e+06	3.65767e+06	3.94967e+06	3.69074e+06	3.17393e+06	3.81155e+06	4.15234e+06	3.79417e+06	4.14751e+06	4.08733e+06	1.88091e+06	3.23137e+06	1.68995e+06	1783950	1.85577e+06	2.7266e+06	4.002e+06
Membrane transport	5.37054e+06	3.7428e+06	3.66354e+06	3.72569e+06	3.70758e+06	3.279e+06	3.26663e+06	3.99262e+06	3.15836e+06	2.97378e+06	3.73617e+06	3.38412e+06	3.81822e+06	3.31315e+06	2.74916e+06	3.47992e+06	2.47978e+06	2.60338e+06	2.69498e+06	2.74018e+06	3.16154e+06
Metabolism of cofactors and vitamins	6.938e+06	6.93432e+06	7.0197e+06	6.92632e+06	6.93501e+06	6.21428e+06	6.66176e+06	6.63528e+06	6.18528e+06	6.45023e+06	7.03249e+06	6.57461e+06	7.04332e+06	6.88369e+06	3.7543e+06	5.43957e+06	3.16555e+06	3.59601e+06	3.51807e+06	4.75782e+06	6.71314e+06
Metabolism of other amino acids	2.99071e+06	2.37169e+06	2.4024e+06	2.36174e+06	2.38885e+06	2.12687e+06	2286210	2.30859e+06	2.0304e+06	2.20929e+06	2.40344e+06	2.24606e+06	2.40752e+06	2.35721e+06	1.2748e+06	1.91964e+06	1.11912e+06	1.20404e+06	1.27372e+06	1.63786e+06	2.31869e+06
Metabolism of terpenoids and polyketides	1.9407e+06	1.54952e+06	1.58011e+06	1.54335e+06	1.56949e+06	1.40895e+06	1.52095e+06	1.51292e+06	1.34372e+06	1.48474e+06	1.576e+06	1.49428e+06	1.57001e+06	1.57032e+06	875844	1.24205e+06	771761	822278	864417	1.09642e+06	1.5487e+06
Nervous system	185621	185518	189019	184947	188976	174753	183608	225158	195152	178076	187016	185345	188926	186680	130501	154580	113751	119455	143293	142233	185032
Neurodegenerative disease	1.76943e+06	1.78742e+06	1.74162e+06	1.76984e+06	1.70196e+06	1.46014e+06	1.55272e+06	1.35717e+06	1.19453e+06	1.45616e+06	1.78528e+06	1.48676e+06	1.80517e+06	1.62237e+06	680370	1.31189e+06	659364	692418	695674	1.05858e+06	1.53381e+06
Not included in regular maps	23776.2	24804.7	22819.8	24394	22430.2	19206	18460.1	19637.9	12624.8	15740	23950.1	17647.2	24924.5	18747.4	20345.3	18520.5	13711.3	19530.4	19137.8	14759.9	16661.6
Nucleotide metabolism	3.66945e+06	3.34736e+06	3.40641e+06	3.35096e+06	3.38553e+06	3.07206e+06	3.25883e+06	3.33898e+06	3.02588e+06	3.14902e+06	3.39996e+06	3.21304e+06	3.40379e+06	3.35523e+06	2.04587e+06	2.95826e+06	1.97277e+06	1.99664e+06	1.95625e+06	2.36775e+06	3.28519e+06
Poorly characterized	5.09187e+06	5.45925e+06	5.53901e+06	5.4541e+06	5.44875e+06	4.88123e+06	5.25845e+06	4.91581e+06	4.30173e+06	5.0327e+06	5.5353e+06	5.06161e+06	5.53187e+06	5.43798e+06	2.00388e+06	4.30404e+06	1.77291e+06	1.95674e+06	1.95723e+06	3.59608e+06	5.29528e+06
Protein families: genetic information processing	2.38074e+07	2.36419e+07	2.3786e+07	2.36518e+07	2.35303e+07	2.10768e+07	2.23235e+07	2.14999e+07	2.02938e+07	2.1414e+07	2.39284e+07	2.20103e+07	2.40271e+07	2.30646e+07	1.32221e+07	2.06635e+07	1.25394e+07	1.30779e+07	1.2344e+07	1.61492e+07	2.23178e+07
Protein families: metabolism	1.01604e+07	1.02067e+07	1.02852e+07	1.02022e+07	1.01489e+07	9.07472e+06	9.67796e+06	9.51712e+06	9.11576e+06	9.35627e+06	1.03417e+07	9.58461e+06	1.0375e+07	1.00295e+07	5.21327e+06	8.4367e+06	4.65284e+06	5.0451e+06	4.84774e+06	6.84822e+06	9.73121e+06
Protein families: signaling and cellular processes	2.37499e+07	2.43273e+07	2.3777e+07	2.42213e+07	2.34437e+07	2.03835e+07	2.11699e+07	2.03884e+07	1.76573e+07	1.96043e+07	2.43234e+07	2.08361e+07	2.47145e+07	2.18917e+07	1.11539e+07	1.9746e+07	9.5514e+06	1.07924e+07	1.06404e+07	1.54741e+07	2.06404e+07
Replication and repair	3.88475e+06	3.79124e+06	3.85916e+06	3.79829e+06	3.81347e+06	3.46587e+06	3.69635e+06	3.58041e+06	3.29954e+06	3.59358e+06	3.85506e+06	3.61408e+06	3.84564e+06	3.8225e+06	2.18312e+06	3.38123e+06	2.12173e+06	2.14879e+06	2.04004e+06	2.63073e+06	3.73503e+06
Signaling molecules and interaction	0	0	0	0	3	63	0	39	344	0	0	0	0	0	194	218	178	602	528	0	4
Signal transduction	5.44127e+06	5.47717e+06	5.33262e+06	5.44557e+06	5.24857e+06	4.49303e+06	4.70484e+06	4.15991e+06	3.82058e+06	4.35539e+06	5.47219e+06	4.59247e+06	5.56695e+06	4.88658e+06	2.17803e+06	4.2601e+06	1.8826e+06	2.12318e+06	2.09588e+06	3.33937e+06	4.5898e+06
Substance dependence	69	931.98	393	709.5	687	1093.5	804	1473	2446.5	1098	558	1683	1173	267	15623	666	15093	10733	26139	6559.5	1153.5
Transcription	185254	162166	163298	162959	162978	148752	153919	161257	171161	149398	164512	157877	165347	158831	123367	165197	125882	132365	119886	120459	154626
Translation	3.88544e+06	3.65946e+06	3.73526e+06	3.67337e+06	3.70427e+06	3.38905e+06	3.59873e+06	3.60833e+06	3.51162e+06	3.5278e+06	3.73049e+06	3.58191e+06	3.72039e+06	3.71834e+06	2.49743e+06	3.42532e+06	2.51067e+06	2.49293e+06	2.34134e+06	2.6465e+06	3.6465e+06
Transport and catabolism	882481	742401	770041	740907	758289	684752	754732	683660	587041	739499	760459	710272	749769	783388	233287	553711	189270	223533	226102	484649	776706
Unclassified: genetic information processing	1.55399e+06	1.12226e+06	1.15238e+06	1.11897e+06	1.15909e+06	1.04762e+06	1.12126e+06	1.21841e+06	1.05379e+06	1.08396e+06	1.14001e+06	1.10227e+06	1.14635e+06	1.14944e+06	759670	954368	839604	748475	733402	791837	1.15053e+06
Unclassified: metabolism	4.83766e+06	4.76945e+06	4.8017e+06	4.75818e+06	4.73691e+06	4.2402e+06	4.51115e+06	4.30066e+06	3.79403e+06	4.30785e+06	4.82202e+06	4.37933e+06	4.84695e+06	4.66389e+06	2.06908e+06	3.75841e+06	1.78764e+06	2.00372e+06	2.02275e+06	3.14811e+06	4.53488e+06
Unclassified: signaling and cellular processes	2.1627e+06	2.40611e+06	2.41699e+06	2.40209e+06	2.39478e+06	2.13321e+06	2.25866e+06	2.01053e+06	1.84808e+06	2.14031e+06	2.42667e+06	2.15191e+06	2.46849e+06	2.33507e+06	975126	1.90503e+06	898206	976412	904263	1.52839e+06	2.25399e+06
Xenobiotics biodegradation and metabolism	3.7534e+06	2.88478e+06	2.82224e+06	2.84157e+06	2.80287e+06	2.39876e+06	2.55231e+06	2.55736e+06	2.08203e+06	2.386e+06	2.87622e+06	2.48491e+06	2.92346e+06	2.62866e+06	1.54092e+06	2215336	1.34842e+06	1.40673e+06	1.65369e+06	1.83413e+06	2.53091e+06
